# Supplementary material for: Dataset on protein composition of a human plasma sub-proteome able to modulate the Dengue 2 virus infection in Huh 7.5 cells
Source: Data Brief. 2015 Dec 17;6:352–8. doi: 10.1016/j.dib.2015.12.016 (PMC4706627; doi:10.1016/j.dib.2015.12.016)
Supplement: Supplementary file 2 — Supplementary material [file mmc2.xlsx]

## Sheet: 0.3M
Accession	Description	Score	Coverage	# Proteins	# Unique Peptides	# Peptides	# PSMs	Area	# AAs	MW [kDa]	calc. pI
P19827	Inter-alpha-trypsin inhibitor heavy chain H1 OS=Homo sapiens GN=ITIH1 PE=1 SV=3 - [ITIH1_HUMAN]	12013.8	50.82	1	35	35	496	1.22516e+10	911	101.326	6.78564
	A4	Sequence	# PSMs	# Proteins	# Protein Groups	Protein Group Accessions	Modifications	ΔCn	Area	IonScore	Exp Value	Charge	MH+ [Da]	ΔM [ppm]	RT [min]	# Missed Cleavages
	High	GSLVQASEANLQAAQDFVR	11	1	1	P19827		0	1.41249e+10	119.36	2.98965e-11	2	2004.02	1.45326	48.7994	0
		Accession	Description	Score	Coverage	# Proteins	# Unique Peptides	# Peptides	# PSMs	Area	# AAs	MW [kDa]	calc. pI
		P19827	Inter-alpha-trypsin inhibitor heavy chain H1 OS=Homo sapiens GN=ITIH1 PE=1 SV=3 - [ITIH1_HUMAN]	12013.8	50.82	1	35	35	496	1.22516e+10	911	101.326	6.78564
	High	TAFISDFAVTADGNAFIGDIKDK	56	1	1	P19827		0	1731546464	118.96	3.74184e-11	2	2416.2	-0.42019	85.3412	1
		Accession	Description	Score	Coverage	# Proteins	# Unique Peptides	# Peptides	# PSMs	Area	# AAs	MW [kDa]	calc. pI
		P19827	Inter-alpha-trypsin inhibitor heavy chain H1 OS=Homo sapiens GN=ITIH1 PE=1 SV=3 - [ITIH1_HUMAN]	12013.8	50.82	1	35	35	496	1.22516e+10	911	101.326	6.78564
	High	TAFISDFAVTADGNAFIGDIK	75	1	1	P19827		0	4.78716e+08	110.49	2.52359e-10	2	2173.08	-0.536371	69.8941	0
		Accession	Description	Score	Coverage	# Proteins	# Unique Peptides	# Peptides	# PSMs	Area	# AAs	MW [kDa]	calc. pI
		P19827	Inter-alpha-trypsin inhibitor heavy chain H1 OS=Homo sapiens GN=ITIH1 PE=1 SV=3 - [ITIH1_HUMAN]	12013.8	50.82	1	35	35	496	1.22516e+10	911	101.326	6.78564
	High	GIEILNQVQESLPELSnHASILIMLTDGDPTEGVTDR	4	1	1	P19827	N17(Deamidated)	0	3.63452e+07	103.54	9.29436e-10	3	4006.02	5.60273	68.9	0
		Accession	Description	Score	Coverage	# Proteins	# Unique Peptides	# Peptides	# PSMs	Area	# AAs	MW [kDa]	calc. pI
		P19827	Inter-alpha-trypsin inhibitor heavy chain H1 OS=Homo sapiens GN=ITIH1 PE=1 SV=3 - [ITIH1_HUMAN]	12013.8	50.82	1	35	35	496	1.22516e+10	911	101.326	6.78564
	High	GRFPLYNLGFGHNVDFNFLEVMSMENnGR	5	1	1	P19827	N27(Deamidated)	0	7.35491e+07	102.24	1.19109e-09	3	3375.55	-4.86342	61.9276	1
		Accession	Description	Score	Coverage	# Proteins	# Unique Peptides	# Peptides	# PSMs	Area	# AAs	MW [kDa]	calc. pI
		P19827	Inter-alpha-trypsin inhibitor heavy chain H1 OS=Homo sapiens GN=ITIH1 PE=1 SV=3 - [ITIH1_HUMAN]	12013.8	50.82	1	35	35	496	1.22516e+10	911	101.326	6.78564
	High	GRFPLYNLGFGHNVDFNFLEVMSMENNGR	2	1	1	P19827		0	7.82961e+07	101.87	1.51805e-09	3	3374.58	-2.04115	60.1261	1
		Accession	Description	Score	Coverage	# Proteins	# Unique Peptides	# Peptides	# PSMs	Area	# AAs	MW [kDa]	calc. pI
		P19827	Inter-alpha-trypsin inhibitor heavy chain H1 OS=Homo sapiens GN=ITIH1 PE=1 SV=3 - [ITIH1_HUMAN]	12013.8	50.82	1	35	35	496	1.22516e+10	911	101.326	6.78564
	High	FAHYVVTSQVVNTANEAR	4	1	1	P19827		0	7592416768	100.55	2.32156e-09	2	2006.01	-1.2173	32.6844	0
		Accession	Description	Score	Coverage	# Proteins	# Unique Peptides	# Peptides	# PSMs	Area	# AAs	MW [kDa]	calc. pI
		P19827	Inter-alpha-trypsin inhibitor heavy chain H1 OS=Homo sapiens GN=ITIH1 PE=1 SV=3 - [ITIH1_HUMAN]	12013.8	50.82	1	35	35	496	1.22516e+10	911	101.326	6.78564
	High	GIEILNQVQESLPELSNHASILIMLTDGDPTEGVTDR	7	1	1	P19827		0	2.19915e+08	99.97	2.12463e-09	3	4005.01	0.211088	69.1016	0
		Accession	Description	Score	Coverage	# Proteins	# Unique Peptides	# Peptides	# PSMs	Area	# AAs	MW [kDa]	calc. pI
		P19827	Inter-alpha-trypsin inhibitor heavy chain H1 OS=Homo sapiens GN=ITIH1 PE=1 SV=3 - [ITIH1_HUMAN]	12013.8	50.82	1	35	35	496	1.22516e+10	911	101.326	6.78564
	High	VQSWKGSLVQASEANLQAAQDFVR	4	1	1	P19827		0	102925105	93.95	1.00478e-08	2	2632.35	2.42534	49.6302	1
		Accession	Description	Score	Coverage	# Proteins	# Unique Peptides	# Peptides	# PSMs	Area	# AAs	MW [kDa]	calc. pI
		P19827	Inter-alpha-trypsin inhibitor heavy chain H1 OS=Homo sapiens GN=ITIH1 PE=1 SV=3 - [ITIH1_HUMAN]	12013.8	50.82	1	35	35	496	1.22516e+10	911	101.326	6.78564
	High	ANLSSQALQMSLDYGFVTPLTSMSIR	4	1	1	P19827		0	8.82836e+07	91.57	1.7764e-08	2	2830.41	0.0591407	63.9702	0
		Accession	Description	Score	Coverage	# Proteins	# Unique Peptides	# Peptides	# PSMs	Area	# AAs	MW [kDa]	calc. pI
		P19827	Inter-alpha-trypsin inhibitor heavy chain H1 OS=Homo sapiens GN=ITIH1 PE=1 SV=3 - [ITIH1_HUMAN]	12013.8	50.82	1	35	35	496	1.22516e+10	911	101.326	6.78564
	High	TAFISDFAVTADGnAFIGDIKDK	2	1	1	P19827	N14(Deamidated)	0	0	85.76	8.01691e-08	2	2417.21	9.8286	64.5992	1
		Accession	Description	Score	Coverage	# Proteins	# Unique Peptides	# Peptides	# PSMs	Area	# AAs	MW [kDa]	calc. pI
		P19827	Inter-alpha-trypsin inhibitor heavy chain H1 OS=Homo sapiens GN=ITIH1 PE=1 SV=3 - [ITIH1_HUMAN]	12013.8	50.82	1	35	35	496	1.22516e+10	911	101.326	6.78564
	High	GFSLDEATNLNGGLLR	9	1	1	P19827		0	1.06412e+10	84.08	9.7124e-08	2	1676.86	-1.91312	48.4191	0
		Accession	Description	Score	Coverage	# Proteins	# Unique Peptides	# Peptides	# PSMs	Area	# AAs	MW [kDa]	calc. pI
		P19827	Inter-alpha-trypsin inhibitor heavy chain H1 OS=Homo sapiens GN=ITIH1 PE=1 SV=3 - [ITIH1_HUMAN]	12013.8	50.82	1	35	35	496	1.22516e+10	911	101.326	6.78564
	High	NVVFVIDISGSMR	2	1	1	P19827		0	2.31002e+07	79.21	2.1531e-07	2	1436.76	0.643573	58.5654	0
		Accession	Description	Score	Coverage	# Proteins	# Unique Peptides	# Peptides	# PSMs	Area	# AAs	MW [kDa]	calc. pI
		P19827	Inter-alpha-trypsin inhibitor heavy chain H1 OS=Homo sapiens GN=ITIH1 PE=1 SV=3 - [ITIH1_HUMAN]	12013.8	50.82	1	35	35	496	1.22516e+10	911	101.326	6.78564
	High	QAVDTAVDGVFIR	6	1	1	P19827		0	6.3173e+09	77.63	4.24556e-07	2	1390.73	-1.22147	38.8668	0
		Accession	Description	Score	Coverage	# Proteins	# Unique Peptides	# Peptides	# PSMs	Area	# AAs	MW [kDa]	calc. pI
		P19827	Inter-alpha-trypsin inhibitor heavy chain H1 OS=Homo sapiens GN=ITIH1 PE=1 SV=3 - [ITIH1_HUMAN]	12013.8	50.82	1	35	35	496	1.22516e+10	911	101.326	6.78564
	High	TMEQFTIHLTVNPQSK	5	1	1	P19827		0	6.88353e+08	76.24	6.31051e-07	2	1873.95	-0.874507	40.5263	0
		Accession	Description	Score	Coverage	# Proteins	# Unique Peptides	# Peptides	# PSMs	Area	# AAs	MW [kDa]	calc. pI
		P19827	Inter-alpha-trypsin inhibitor heavy chain H1 OS=Homo sapiens GN=ITIH1 PE=1 SV=3 - [ITIH1_HUMAN]	12013.8	50.82	1	35	35	496	1.22516e+10	911	101.326	6.78564
	High	AAISGENAGLVR	2	1	1	P19827		0	7.98644e+09	74.86	5.7806e-07	2	1157.63	-0.539653	26.9248	0
		Accession	Description	Score	Coverage	# Proteins	# Unique Peptides	# Peptides	# PSMs	Area	# AAs	MW [kDa]	calc. pI
		P19827	Inter-alpha-trypsin inhibitor heavy chain H1 OS=Homo sapiens GN=ITIH1 PE=1 SV=3 - [ITIH1_HUMAN]	12013.8	50.82	1	35	35	496	1.22516e+10	911	101.326	6.78564
	High	VTFQLTYEEVLKR	7	1	1	P19827		0	1.90274e+09	73.4	6.58207e-07	2	1625.89	-0.509067	43.0731	1
		Accession	Description	Score	Coverage	# Proteins	# Unique Peptides	# Peptides	# PSMs	Area	# AAs	MW [kDa]	calc. pI
		P19827	Inter-alpha-trypsin inhibitor heavy chain H1 OS=Homo sapiens GN=ITIH1 PE=1 SV=3 - [ITIH1_HUMAN]	12013.8	50.82	1	35	35	496	1.22516e+10	911	101.326	6.78564
	High	AAISGEnAGLVR	2	1	1	P19827	N7(Deamidated)	0	2.63151e+08	73.33	1.03122e-06	2	1158.61	1.66712	29.0518	0
		Accession	Description	Score	Coverage	# Proteins	# Unique Peptides	# Peptides	# PSMs	Area	# AAs	MW [kDa]	calc. pI
		P19827	Inter-alpha-trypsin inhibitor heavy chain H1 OS=Homo sapiens GN=ITIH1 PE=1 SV=3 - [ITIH1_HUMAN]	12013.8	50.82	1	35	35	496	1.22516e+10	911	101.326	6.78564
	High	RQAVDTAVDGVFIR	3	1	1	P19827		0	326450214	71.83	1.18434e-06	2	1546.83	-0.654305	35.2165	1
		Accession	Description	Score	Coverage	# Proteins	# Unique Peptides	# Peptides	# PSMs	Area	# AAs	MW [kDa]	calc. pI
		P19827	Inter-alpha-trypsin inhibitor heavy chain H1 OS=Homo sapiens GN=ITIH1 PE=1 SV=3 - [ITIH1_HUMAN]	12013.8	50.82	1	35	35	496	1.22516e+10	911	101.326	6.78564
	High	GHVLFRPTVSQQQScPTcSTSLLNGHFK	4	1	1	P19827	C15(Carbamidomethyl); C18(Carbamidomethyl)	0	1.78581e+09	70.79	2.3093e-06	3	3186.55	-0.892131	34.7501	0
		Accession	Description	Score	Coverage	# Proteins	# Unique Peptides	# Peptides	# PSMs	Area	# AAs	MW [kDa]	calc. pI
		P19827	Inter-alpha-trypsin inhibitor heavy chain H1 OS=Homo sapiens GN=ITIH1 PE=1 SV=3 - [ITIH1_HUMAN]	12013.8	50.82	1	35	35	496	1.22516e+10	911	101.326	6.78564
	High	KGHVLFRPTVSQQQScPTcSTSLLNGHFK	4	1	1	P19827	C16(Carbamidomethyl); C19(Carbamidomethyl)	0	2.94475e+09	69.18	3.36376e-06	4	3314.65	-0.143362	31.8047	1
		Accession	Description	Score	Coverage	# Proteins	# Unique Peptides	# Peptides	# PSMs	Area	# AAs	MW [kDa]	calc. pI
		P19827	Inter-alpha-trypsin inhibitor heavy chain H1 OS=Homo sapiens GN=ITIH1 PE=1 SV=3 - [ITIH1_HUMAN]	12013.8	50.82	1	35	35	496	1.22516e+10	911	101.326	6.78564
	High	ILGDMQPGDYFDLVLFGTR	5	1	1	P19827		0	2734196169	69.16	3.43389e-06	2	2157.07	-0.207906	68.1391	0
		Accession	Description	Score	Coverage	# Proteins	# Unique Peptides	# Peptides	# PSMs	Area	# AAs	MW [kDa]	calc. pI
		P19827	Inter-alpha-trypsin inhibitor heavy chain H1 OS=Homo sapiens GN=ITIH1 PE=1 SV=3 - [ITIH1_HUMAN]	12013.8	50.82	1	35	35	496	1.22516e+10	911	101.326	6.78564
	High	LDAQASFLPK	16	1	1	P19827		0	11988750010	69.1	2.48514e-06	2	1089.59	-1.25222	36.2842	0
		Accession	Description	Score	Coverage	# Proteins	# Unique Peptides	# Peptides	# PSMs	Area	# AAs	MW [kDa]	calc. pI
		P19827	Inter-alpha-trypsin inhibitor heavy chain H1 OS=Homo sapiens GN=ITIH1 PE=1 SV=3 - [ITIH1_HUMAN]	12013.8	50.82	1	35	35	496	1.22516e+10	911	101.326	6.78564
	High	QLVHHFEIDVDIFEPQGISK	6	1	1	P19827		0	711419652	68.78	3.76775e-06	3	2351.19	-3.82586	47.8047	0
		Accession	Description	Score	Coverage	# Proteins	# Unique Peptides	# Peptides	# PSMs	Area	# AAs	MW [kDa]	calc. pI
		P19827	Inter-alpha-trypsin inhibitor heavy chain H1 OS=Homo sapiens GN=ITIH1 PE=1 SV=3 - [ITIH1_HUMAN]	12013.8	50.82	1	35	35	496	1.22516e+10	911	101.326	6.78564
	High	ADVQAHGEGQEFSITcLVDEEEMKK	5	1	1	P19827	C16(Carbamidomethyl)	0	4.2253e+09	66.04	4.16884e-06	3	2850.29	-0.894411	43.2336	1
		Accession	Description	Score	Coverage	# Proteins	# Unique Peptides	# Peptides	# PSMs	Area	# AAs	MW [kDa]	calc. pI
		P19827	Inter-alpha-trypsin inhibitor heavy chain H1 OS=Homo sapiens GN=ITIH1 PE=1 SV=3 - [ITIH1_HUMAN]	12013.8	50.82	1	35	35	496	1.22516e+10	911	101.326	6.78564
	High	KAAISGEnAGLVR	1	1	1	P19827	N8(Deamidated)	0	1.05842e+08	65.12	6.79817e-06	2	1286.71	-0.300833	24.3759	1
		Accession	Description	Score	Coverage	# Proteins	# Unique Peptides	# Peptides	# PSMs	Area	# AAs	MW [kDa]	calc. pI
		P19827	Inter-alpha-trypsin inhibitor heavy chain H1 OS=Homo sapiens GN=ITIH1 PE=1 SV=3 - [ITIH1_HUMAN]	12013.8	50.82	1	35	35	496	1.22516e+10	911	101.326	6.78564
	High	TAFISDFAVTADGNAFIGDIKDKVTAWK	6	1	1	P19827		0	2.86988e+09	61.97	1.43585e-05	3	3001.53	1.3466	58.8705	2
		Accession	Description	Score	Coverage	# Proteins	# Unique Peptides	# Peptides	# PSMs	Area	# AAs	MW [kDa]	calc. pI
		P19827	Inter-alpha-trypsin inhibitor heavy chain H1 OS=Homo sapiens GN=ITIH1 PE=1 SV=3 - [ITIH1_HUMAN]	12013.8	50.82	1	35	35	496	1.22516e+10	911	101.326	6.78564
	High	GMADQDGLKPTIDKPSEDSPPLEMLGPR	2	1	1	P19827		0	6.64906e+08	58.46	4.24831e-05	3	2994.45	-0.147075	42.4925	0
		Accession	Description	Score	Coverage	# Proteins	# Unique Peptides	# Peptides	# PSMs	Area	# AAs	MW [kDa]	calc. pI
		P19827	Inter-alpha-trypsin inhibitor heavy chain H1 OS=Homo sapiens GN=ITIH1 PE=1 SV=3 - [ITIH1_HUMAN]	12013.8	50.82	1	35	35	496	1.22516e+10	911	101.326	6.78564
	High	KGHVLFRPTVSQQQScPTcSTSLLnGHFK	27	1	1	P19827	C16(Carbamidomethyl); C19(Carbamidomethyl); N25(Deamidated)	0	7.80637e+09	57.53	5.148e-05	4	3315.63	-1.21318	32.638	1
		Accession	Description	Score	Coverage	# Proteins	# Unique Peptides	# Peptides	# PSMs	Area	# AAs	MW [kDa]	calc. pI
		P19827	Inter-alpha-trypsin inhibitor heavy chain H1 OS=Homo sapiens GN=ITIH1 PE=1 SV=3 - [ITIH1_HUMAN]	12013.8	50.82	1	35	35	496	1.22516e+10	911	101.326	6.78564
	High	RNHMQYEIVIK	2	1	1	P19827		0	2.54406e+08	55.78	5.86615e-05	3	1430.76	-0.492991	26.4389	1
		Accession	Description	Score	Coverage	# Proteins	# Unique Peptides	# Peptides	# PSMs	Area	# AAs	MW [kDa]	calc. pI
		P19827	Inter-alpha-trypsin inhibitor heavy chain H1 OS=Homo sapiens GN=ITIH1 PE=1 SV=3 - [ITIH1_HUMAN]	12013.8	50.82	1	35	35	496	1.22516e+10	911	101.326	6.78564
	High	VTFQLTYEEVLK	4	1	1	P19827		0	1.20143e+08	55.67	4.66153e-05	2	1469.79	0.381598	48.3105	0
		Accession	Description	Score	Coverage	# Proteins	# Unique Peptides	# Peptides	# PSMs	Area	# AAs	MW [kDa]	calc. pI
		P19827	Inter-alpha-trypsin inhibitor heavy chain H1 OS=Homo sapiens GN=ITIH1 PE=1 SV=3 - [ITIH1_HUMAN]	12013.8	50.82	1	35	35	496	1.22516e+10	911	101.326	6.78564
	High	ADVQAHGEGQEFSITcLVDEEEMK	2	1	1	P19827	C16(Carbamidomethyl)	0	2.17209e+08	55.2	3.30685e-05	2	2722.2	0.121984	47.1256	0
		Accession	Description	Score	Coverage	# Proteins	# Unique Peptides	# Peptides	# PSMs	Area	# AAs	MW [kDa]	calc. pI
		P19827	Inter-alpha-trypsin inhibitor heavy chain H1 OS=Homo sapiens GN=ITIH1 PE=1 SV=3 - [ITIH1_HUMAN]	12013.8	50.82	1	35	35	496	1.22516e+10	911	101.326	6.78564
	High	ADVQAHGEGqEFSITcLVDEEEMKK	2	1	1	P19827	Q10(Deamidated); C16(Carbamidomethyl)	0	0	54.3	5.7588e-05	3	2851.29	3.40602	43.7166	1
		Accession	Description	Score	Coverage	# Proteins	# Unique Peptides	# Peptides	# PSMs	Area	# AAs	MW [kDa]	calc. pI
		P19827	Inter-alpha-trypsin inhibitor heavy chain H1 OS=Homo sapiens GN=ITIH1 PE=1 SV=3 - [ITIH1_HUMAN]	12013.8	50.82	1	35	35	496	1.22516e+10	911	101.326	6.78564
	High	IcDLLVANNHFAHFFAPQnLTNMNK	16	1	1	P19827	C2(Carbamidomethyl); N19(Deamidated)	0	1029644254	50.28	0.000268143	2	2930.41	0.00380237	51.0488	0
		Accession	Description	Score	Coverage	# Proteins	# Unique Peptides	# Peptides	# PSMs	Area	# AAs	MW [kDa]	calc. pI
		P19827	Inter-alpha-trypsin inhibitor heavy chain H1 OS=Homo sapiens GN=ITIH1 PE=1 SV=3 - [ITIH1_HUMAN]	12013.8	50.82	1	35	35	496	1.22516e+10	911	101.326	6.78564
	High	TmEQFTIHLTVNPQSK	1	1	1	P19827	M2(Oxidation)	0	2.62087e+07	50.14	0.00027257	2	1889.95	1.37132	37.0679	0
		Accession	Description	Score	Coverage	# Proteins	# Unique Peptides	# Peptides	# PSMs	Area	# AAs	MW [kDa]	calc. pI
		P19827	Inter-alpha-trypsin inhibitor heavy chain H1 OS=Homo sapiens GN=ITIH1 PE=1 SV=3 - [ITIH1_HUMAN]	12013.8	50.82	1	35	35	496	1.22516e+10	911	101.326	6.78564
	High	ANLSSQALqMSLDYGFVTPLTSMSIR	10	1	1	P19827	Q9(Deamidated)	0	272012998	49.93	0.0002627	2	2831.4	0.185913	66.3108	0
		Accession	Description	Score	Coverage	# Proteins	# Unique Peptides	# Peptides	# PSMs	Area	# AAs	MW [kDa]	calc. pI
		P19827	Inter-alpha-trypsin inhibitor heavy chain H1 OS=Homo sapiens GN=ITIH1 PE=1 SV=3 - [ITIH1_HUMAN]	12013.8	50.82	1	35	35	496	1.22516e+10	911	101.326	6.78564
	High	DKIcDLLVANNHFAHFFAPQnLTNMNK	18	1	1	P19827	C4(Carbamidomethyl); N21(Deamidated)	0	9.93797e+08	48.13	0.000399151	2	3173.54	2.58957	52.5223	1
		Accession	Description	Score	Coverage	# Proteins	# Unique Peptides	# Peptides	# PSMs	Area	# AAs	MW [kDa]	calc. pI
		P19827	Inter-alpha-trypsin inhibitor heavy chain H1 OS=Homo sapiens GN=ITIH1 PE=1 SV=3 - [ITIH1_HUMAN]	12013.8	50.82	1	35	35	496	1.22516e+10	911	101.326	6.78564
	High	GFSLDEATNLnGGLLR	40	1	1	P19827	N11(Deamidated)	0	9.85315e+09	47.13	0.000519929	2	1677.84	-1.55253	83.3064	0
		Accession	Description	Score	Coverage	# Proteins	# Unique Peptides	# Peptides	# PSMs	Area	# AAs	MW [kDa]	calc. pI
		P19827	Inter-alpha-trypsin inhibitor heavy chain H1 OS=Homo sapiens GN=ITIH1 PE=1 SV=3 - [ITIH1_HUMAN]	12013.8	50.82	1	35	35	496	1.22516e+10	911	101.326	6.78564
	High	NHMQYEIVIK	2	1	1	P19827		0	3.9064e+09	46.34	0.000598105	2	1274.66	-0.315366	30.5601	0
		Accession	Description	Score	Coverage	# Proteins	# Unique Peptides	# Peptides	# PSMs	Area	# AAs	MW [kDa]	calc. pI
		P19827	Inter-alpha-trypsin inhibitor heavy chain H1 OS=Homo sapiens GN=ITIH1 PE=1 SV=3 - [ITIH1_HUMAN]	12013.8	50.82	1	35	35	496	1.22516e+10	911	101.326	6.78564
	High	ADVQAHGEGQEFSITcLVDEEEmKK	2	1	1	P19827	C16(Carbamidomethyl); M23(Oxidation)	0	4.45402e+07	43.97	0.00061533	3	2866.29	-0.222643	41.6443	1
		Accession	Description	Score	Coverage	# Proteins	# Unique Peptides	# Peptides	# PSMs	Area	# AAs	MW [kDa]	calc. pI
		P19827	Inter-alpha-trypsin inhibitor heavy chain H1 OS=Homo sapiens GN=ITIH1 PE=1 SV=3 - [ITIH1_HUMAN]	12013.8	50.82	1	35	35	496	1.22516e+10	911	101.326	6.78564
	High	NHmQYEIVIK	2	1	1	P19827	M3(Oxidation)	0	3.45494e+08	43.06	0.00112456	2	1290.65	-1.38435	27.0551	0
		Accession	Description	Score	Coverage	# Proteins	# Unique Peptides	# Peptides	# PSMs	Area	# AAs	MW [kDa]	calc. pI
		P19827	Inter-alpha-trypsin inhibitor heavy chain H1 OS=Homo sapiens GN=ITIH1 PE=1 SV=3 - [ITIH1_HUMAN]	12013.8	50.82	1	35	35	496	1.22516e+10	911	101.326	6.78564
	High	LWAYLTIQELLAK	5	1	1	P19827		0	1.40745e+08	42.63	0.000327455	3	1561.9	0.154773	62.6807	0
		Accession	Description	Score	Coverage	# Proteins	# Unique Peptides	# Peptides	# PSMs	Area	# AAs	MW [kDa]	calc. pI
		P19827	Inter-alpha-trypsin inhibitor heavy chain H1 OS=Homo sapiens GN=ITIH1 PE=1 SV=3 - [ITIH1_HUMAN]	12013.8	50.82	1	35	35	496	1.22516e+10	911	101.326	6.78564
	High	GHMLENHVER	2	1	1	P19827		0	1.03223e+07	40.91	0.00147595	3	1221.58	0.106932	18.4811	0
		Accession	Description	Score	Coverage	# Proteins	# Unique Peptides	# Peptides	# PSMs	Area	# AAs	MW [kDa]	calc. pI
		P19827	Inter-alpha-trypsin inhibitor heavy chain H1 OS=Homo sapiens GN=ITIH1 PE=1 SV=3 - [ITIH1_HUMAN]	12013.8	50.82	1	35	35	496	1.22516e+10	911	101.326	6.78564
	High	ERGHMLENHVER	2	1	1	P19827		0	1.81643e+06	40.38	0.00212105	3	1506.72	-0.448361	18.2997	1
		Accession	Description	Score	Coverage	# Proteins	# Unique Peptides	# Peptides	# PSMs	Area	# AAs	MW [kDa]	calc. pI
		P19827	Inter-alpha-trypsin inhibitor heavy chain H1 OS=Homo sapiens GN=ITIH1 PE=1 SV=3 - [ITIH1_HUMAN]	12013.8	50.82	1	35	35	496	1.22516e+10	911	101.326	6.78564
	High	EVAFDLEIPK	3	1	1	P19827		0	10211109484	39.58	0.002864	2	1160.62	-0.0281959	46.1403	0
		Accession	Description	Score	Coverage	# Proteins	# Unique Peptides	# Peptides	# PSMs	Area	# AAs	MW [kDa]	calc. pI
		P19827	Inter-alpha-trypsin inhibitor heavy chain H1 OS=Homo sapiens GN=ITIH1 PE=1 SV=3 - [ITIH1_HUMAN]	12013.8	50.82	1	35	35	496	1.22516e+10	911	101.326	6.78564
	High	FAHYVVTSQVVnTANEAR	13	1	1	P19827	N12(Deamidated)	0	211669719	39.46	0.00297821	3	2006.99	-0.588355	31.7629	0
		Accession	Description	Score	Coverage	# Proteins	# Unique Peptides	# Peptides	# PSMs	Area	# AAs	MW [kDa]	calc. pI
		P19827	Inter-alpha-trypsin inhibitor heavy chain H1 OS=Homo sapiens GN=ITIH1 PE=1 SV=3 - [ITIH1_HUMAN]	12013.8	50.82	1	35	35	496	1.22516e+10	911	101.326	6.78564
	High	GHMLEnHVER	1	1	1	P19827	N6(Deamidated)	0	2.61888e+06	39.37	0.00176307	3	1222.56	-0.12371	20.23	0
		Accession	Description	Score	Coverage	# Proteins	# Unique Peptides	# Peptides	# PSMs	Area	# AAs	MW [kDa]	calc. pI
		P19827	Inter-alpha-trypsin inhibitor heavy chain H1 OS=Homo sapiens GN=ITIH1 PE=1 SV=3 - [ITIH1_HUMAN]	12013.8	50.82	1	35	35	496	1.22516e+10	911	101.326	6.78564
	High	IcDLLVAnNHFAHFFAPQnLTNMNK	40	1	1	P19827	C2(Carbamidomethyl); N8(Deamidated); N19(Deamidated)	0	1.61169e+08	39.07	0.0030846	3	2931.39	-1.29416	52.976	0
		Accession	Description	Score	Coverage	# Proteins	# Unique Peptides	# Peptides	# PSMs	Area	# AAs	MW [kDa]	calc. pI
		P19827	Inter-alpha-trypsin inhibitor heavy chain H1 OS=Homo sapiens GN=ITIH1 PE=1 SV=3 - [ITIH1_HUMAN]	12013.8	50.82	1	35	35	496	1.22516e+10	911	101.326	6.78564
	High	QYYEGSEIVVAGR	1	1	1	P19827		0	0	38.91	0.00234565	2	1470.72	-0.112688	77.508	0
		Accession	Description	Score	Coverage	# Proteins	# Unique Peptides	# Peptides	# PSMs	Area	# AAs	MW [kDa]	calc. pI
		P19827	Inter-alpha-trypsin inhibitor heavy chain H1 OS=Homo sapiens GN=ITIH1 PE=1 SV=3 - [ITIH1_HUMAN]	12013.8	50.82	1	35	35	496	1.22516e+10	911	101.326	6.78564
	High	ERGHMLEnHVER	2	1	1	P19827	N8(Deamidated)	0	3.83585e+06	38.29	0.00272042	4	1507.71	-0.117672	19.4244	1
		Accession	Description	Score	Coverage	# Proteins	# Unique Peptides	# Peptides	# PSMs	Area	# AAs	MW [kDa]	calc. pI
		P19827	Inter-alpha-trypsin inhibitor heavy chain H1 OS=Homo sapiens GN=ITIH1 PE=1 SV=3 - [ITIH1_HUMAN]	12013.8	50.82	1	35	35	496	1.22516e+10	911	101.326	6.78564
	High	GHVLFRPTVSQQQScPTcSTSLLnGHFK	27	1	1	P19827	C15(Carbamidomethyl); C18(Carbamidomethyl); N24(Deamidated)	0	974703266	38.09	0.00454849	4	3187.53	-4.40245	36.3546	0
		Accession	Description	Score	Coverage	# Proteins	# Unique Peptides	# Peptides	# PSMs	Area	# AAs	MW [kDa]	calc. pI
		P19827	Inter-alpha-trypsin inhibitor heavy chain H1 OS=Homo sapiens GN=ITIH1 PE=1 SV=3 - [ITIH1_HUMAN]	12013.8	50.82	1	35	35	496	1.22516e+10	911	101.326	6.78564
	High	GMADQDGLKPTIDKPSEDSPPLEmLGPR	1	1	1	P19827	M24(Oxidation)	0	6.54415e+07	37.25	0.00546258	3	3010.45	0.366906	39.0104	0
		Accession	Description	Score	Coverage	# Proteins	# Unique Peptides	# Peptides	# PSMs	Area	# AAs	MW [kDa]	calc. pI
		P19827	Inter-alpha-trypsin inhibitor heavy chain H1 OS=Homo sapiens GN=ITIH1 PE=1 SV=3 - [ITIH1_HUMAN]	12013.8	50.82	1	35	35	496	1.22516e+10	911	101.326	6.78564
	High	GSLVQASEANLQAAqDFVR	12	1	1	P19827	Q15(Deamidated)	0	42168780	36.56	0.00645841	2	2005.01	5.83249	50.9661	0
		Accession	Description	Score	Coverage	# Proteins	# Unique Peptides	# Peptides	# PSMs	Area	# AAs	MW [kDa]	calc. pI
		P19827	Inter-alpha-trypsin inhibitor heavy chain H1 OS=Homo sapiens GN=ITIH1 PE=1 SV=3 - [ITIH1_HUMAN]	12013.8	50.82	1	35	35	496	1.22516e+10	911	101.326	6.78564
P19823	Inter-alpha-trypsin inhibitor heavy chain H2 OS=Homo sapiens GN=ITIH2 PE=1 SV=2 - [ITIH2_HUMAN]	8025.75	49.26	1	37	37	354	2.34478e+10	946	106.397	6.85889
	A4	Sequence	# PSMs	# Proteins	# Protein Groups	Protein Group Accessions	Modifications	ΔCn	Area	IonScore	Exp Value	Charge	MH+ [Da]	ΔM [ppm]	RT [min]	# Missed Cleavages
	High	KLWAYLTINQLLAER	15	1	1	P19823		0	1.09587e+10	110.26	5.88681e-11	2	1832.04	-0.764063	54.5823	1
		Accession	Description	Score	Coverage	# Proteins	# Unique Peptides	# Peptides	# PSMs	Area	# AAs	MW [kDa]	calc. pI
		P19823	Inter-alpha-trypsin inhibitor heavy chain H2 OS=Homo sapiens GN=ITIH2 PE=1 SV=2 - [ITIH2_HUMAN]	8025.75	49.26	1	37	37	354	2.34478e+10	946	106.397	6.85889
	High	ETAVDGELVVLYDVKR	2	1	1	P19823		0	1.20026e+08	96.15	4.88962e-09	2	1805.96	-0.899878	44.2528	1
		Accession	Description	Score	Coverage	# Proteins	# Unique Peptides	# Peptides	# PSMs	Area	# AAs	MW [kDa]	calc. pI
		P19823	Inter-alpha-trypsin inhibitor heavy chain H2 OS=Homo sapiens GN=ITIH2 PE=1 SV=2 - [ITIH2_HUMAN]	8025.75	49.26	1	37	37	354	2.34478e+10	946	106.397	6.85889
	High	SLPGESEEMMEEVDQVTLYSYK	2	1	1	P19823		0	2.4583e+08	95.26	3.38062e-09	2	2564.14	-0.125632	57.3561	0
		Accession	Description	Score	Coverage	# Proteins	# Unique Peptides	# Peptides	# PSMs	Area	# AAs	MW [kDa]	calc. pI
		P19823	Inter-alpha-trypsin inhibitor heavy chain H2 OS=Homo sapiens GN=ITIH2 PE=1 SV=2 - [ITIH2_HUMAN]	8025.75	49.26	1	37	37	354	2.34478e+10	946	106.397	6.85889
	High	NILFVIDVSGSMWGVK	13	1	1	P19823		0	108188007	93.95	8.39665e-09	2	1764.94	0.316943	69.0089	0
		Accession	Description	Score	Coverage	# Proteins	# Unique Peptides	# Peptides	# PSMs	Area	# AAs	MW [kDa]	calc. pI
		P19823	Inter-alpha-trypsin inhibitor heavy chain H2 OS=Homo sapiens GN=ITIH2 PE=1 SV=2 - [ITIH2_HUMAN]	8025.75	49.26	1	37	37	354	2.34478e+10	946	106.397	6.85889
	High	ETAVDGELVVLYDVK	22	1	1	P19823		0	88884984	92.34	1.34776e-08	2	1649.86	-1.77114	53.5944	0
		Accession	Description	Score	Coverage	# Proteins	# Unique Peptides	# Peptides	# PSMs	Area	# AAs	MW [kDa]	calc. pI
		P19823	Inter-alpha-trypsin inhibitor heavy chain H2 OS=Homo sapiens GN=ITIH2 PE=1 SV=2 - [ITIH2_HUMAN]	8025.75	49.26	1	37	37	354	2.34478e+10	946	106.397	6.85889
	High	NVQFNYPHTSVTDVTQNnFHnYFGGSEIVVAGK	14	1	1	P19823	N18(Deamidated); N21(Deamidated)	0	605219	90.56	1.97341e-08	3	3685.72	-1.13632	50.5772	0
		Accession	Description	Score	Coverage	# Proteins	# Unique Peptides	# Peptides	# PSMs	Area	# AAs	MW [kDa]	calc. pI
		P19823	Inter-alpha-trypsin inhibitor heavy chain H2 OS=Homo sapiens GN=ITIH2 PE=1 SV=2 - [ITIH2_HUMAN]	8025.75	49.26	1	37	37	354	2.34478e+10	946	106.397	6.85889
	High	NVKENIQDNISLFSLGMGFDVDYDFLKR	5	1	1	P19823		0	2.65285e+08	87.93	4.27626e-08	3	3277.62	-0.401462	61.7295	2
		Accession	Description	Score	Coverage	# Proteins	# Unique Peptides	# Peptides	# PSMs	Area	# AAs	MW [kDa]	calc. pI
		P19823	Inter-alpha-trypsin inhibitor heavy chain H2 OS=Homo sapiens GN=ITIH2 PE=1 SV=2 - [ITIH2_HUMAN]	8025.75	49.26	1	37	37	354	2.34478e+10	946	106.397	6.85889
	High	HLEVDVWVIEPQGLR	6	1	1	P19823		0	5.33368e+09	85.09	5.31207e-08	2	1789.96	1.09731	48.6974	0
		Accession	Description	Score	Coverage	# Proteins	# Unique Peptides	# Peptides	# PSMs	Area	# AAs	MW [kDa]	calc. pI
		P19823	Inter-alpha-trypsin inhibitor heavy chain H2 OS=Homo sapiens GN=ITIH2 PE=1 SV=2 - [ITIH2_HUMAN]	8025.75	49.26	1	37	37	354	2.34478e+10	946	106.397	6.85889
	High	NVQFNYPHTSVTDVTQNNFHNYFGGSEIVVAGK	5	1	1	P19823		0	4006076272	80.65	2.20414e-07	3	3683.75	0.258764	47.2846	0
		Accession	Description	Score	Coverage	# Proteins	# Unique Peptides	# Peptides	# PSMs	Area	# AAs	MW [kDa]	calc. pI
		P19823	Inter-alpha-trypsin inhibitor heavy chain H2 OS=Homo sapiens GN=ITIH2 PE=1 SV=2 - [ITIH2_HUMAN]	8025.75	49.26	1	37	37	354	2.34478e+10	946	106.397	6.85889
	High	IQPSGGTNInEALLR	8	1	1	P19823	N10(Deamidated)	0	3.45684e+08	78.57	2.52971e-07	2	1583.84	-0.644729	37.4054	0
		Accession	Description	Score	Coverage	# Proteins	# Unique Peptides	# Peptides	# PSMs	Area	# AAs	MW [kDa]	calc. pI
		P19823	Inter-alpha-trypsin inhibitor heavy chain H2 OS=Homo sapiens GN=ITIH2 PE=1 SV=2 - [ITIH2_HUMAN]	8025.75	49.26	1	37	37	354	2.34478e+10	946	106.397	6.85889
	High	SILQMSLDHHIVTPLTSLVIENEAGDER	8	1	1	P19823		0	9741601227	78.52	3.33233e-07	3	3117.59	0.0670405	54.8867	0
		Accession	Description	Score	Coverage	# Proteins	# Unique Peptides	# Peptides	# PSMs	Area	# AAs	MW [kDa]	calc. pI
		P19823	Inter-alpha-trypsin inhibitor heavy chain H2 OS=Homo sapiens GN=ITIH2 PE=1 SV=2 - [ITIH2_HUMAN]	8025.75	49.26	1	37	37	354	2.34478e+10	946	106.397	6.85889
	High	VQFELHYQEVK	3	1	1	P19823		0	5.32628e+09	77.81	4.44574e-07	2	1419.72	-1.805	32.7645	0
		Accession	Description	Score	Coverage	# Proteins	# Unique Peptides	# Peptides	# PSMs	Area	# AAs	MW [kDa]	calc. pI
		P19823	Inter-alpha-trypsin inhibitor heavy chain H2 OS=Homo sapiens GN=ITIH2 PE=1 SV=2 - [ITIH2_HUMAN]	8025.75	49.26	1	37	37	354	2.34478e+10	946	106.397	6.85889
	High	LDQIESVITATSANTQLVLETLAQmDDLQDFLSKDK	1	1	1	P19823	M25(Oxidation)	0	3.90509e+06	75.17	6.14259e-07	4	4010.02	-0.154245	74.1025	1
		Accession	Description	Score	Coverage	# Proteins	# Unique Peptides	# Peptides	# PSMs	Area	# AAs	MW [kDa]	calc. pI
		P19823	Inter-alpha-trypsin inhibitor heavy chain H2 OS=Homo sapiens GN=ITIH2 PE=1 SV=2 - [ITIH2_HUMAN]	8025.75	49.26	1	37	37	354	2.34478e+10	946	106.397	6.85889
	High	ENIQDNISLFSLGMGFDVDYDFLKR	8	1	1	P19823		0	1.85306e+08	73.11	1.38044e-06	3	2936.41	-0.607186	67.5489	1
		Accession	Description	Score	Coverage	# Proteins	# Unique Peptides	# Peptides	# PSMs	Area	# AAs	MW [kDa]	calc. pI
		P19823	Inter-alpha-trypsin inhibitor heavy chain H2 OS=Homo sapiens GN=ITIH2 PE=1 SV=2 - [ITIH2_HUMAN]	8025.75	49.26	1	37	37	354	2.34478e+10	946	106.397	6.85889
	High	IYGNQDTSSQLK	2	1	1	P19823		0	4287020390	70.53	1.69942e-06	2	1353.66	-0.123414	23.5833	0
		Accession	Description	Score	Coverage	# Proteins	# Unique Peptides	# Peptides	# PSMs	Area	# AAs	MW [kDa]	calc. pI
		P19823	Inter-alpha-trypsin inhibitor heavy chain H2 OS=Homo sapiens GN=ITIH2 PE=1 SV=2 - [ITIH2_HUMAN]	8025.75	49.26	1	37	37	354	2.34478e+10	946	106.397	6.85889
	High	SILQmSLDHHIVTPLTSLVIENEAGDER	2	1	1	P19823	M5(Oxidation)	0	8.36532e+07	70.26	2.60432e-06	3	3133.58	-0.7258	51.1188	0
		Accession	Description	Score	Coverage	# Proteins	# Unique Peptides	# Peptides	# PSMs	Area	# AAs	MW [kDa]	calc. pI
		P19823	Inter-alpha-trypsin inhibitor heavy chain H2 OS=Homo sapiens GN=ITIH2 PE=1 SV=2 - [ITIH2_HUMAN]	8025.75	49.26	1	37	37	354	2.34478e+10	946	106.397	6.85889
	High	FDPAKLDQIESVITATSANTQLVLETLAQMDDLQDFLSKDK	4	1	1	P19823		0	2.21417e+08	68.35	2.4857e-06	4	4552.3	-0.0634827	76.6444	2
		Accession	Description	Score	Coverage	# Proteins	# Unique Peptides	# Peptides	# PSMs	Area	# AAs	MW [kDa]	calc. pI
		P19823	Inter-alpha-trypsin inhibitor heavy chain H2 OS=Homo sapiens GN=ITIH2 PE=1 SV=2 - [ITIH2_HUMAN]	8025.75	49.26	1	37	37	354	2.34478e+10	946	106.397	6.85889
	High	VVNNSPQPQNVVFDVQIPK	21	1	1	P19823		0	1.96364e+10	67.76	2.95627e-06	2	2122.13	-0.0109845	45.418	0
		Accession	Description	Score	Coverage	# Proteins	# Unique Peptides	# Peptides	# PSMs	Area	# AAs	MW [kDa]	calc. pI
		P19823	Inter-alpha-trypsin inhibitor heavy chain H2 OS=Homo sapiens GN=ITIH2 PE=1 SV=2 - [ITIH2_HUMAN]	8025.75	49.26	1	37	37	354	2.34478e+10	946	106.397	6.85889
	High	SSALDMENFR	2	1	1	P19823		0	3.66402e+09	64.33	4.16945e-06	2	1169.53	-0.0436125	35.59	0
		Accession	Description	Score	Coverage	# Proteins	# Unique Peptides	# Peptides	# PSMs	Area	# AAs	MW [kDa]	calc. pI
		P19823	Inter-alpha-trypsin inhibitor heavy chain H2 OS=Homo sapiens GN=ITIH2 PE=1 SV=2 - [ITIH2_HUMAN]	8025.75	49.26	1	37	37	354	2.34478e+10	946	106.397	6.85889
	High	FLHVPDTFEGHFDGVPVISK	6	1	1	P19823		0	2.51214e+10	63.41	1.13325e-05	2	2241.13	-0.827092	46.276	0
		Accession	Description	Score	Coverage	# Proteins	# Unique Peptides	# Peptides	# PSMs	Area	# AAs	MW [kDa]	calc. pI
		P19823	Inter-alpha-trypsin inhibitor heavy chain H2 OS=Homo sapiens GN=ITIH2 PE=1 SV=2 - [ITIH2_HUMAN]	8025.75	49.26	1	37	37	354	2.34478e+10	946	106.397	6.85889
	High	LSnENHGIAQR	2	1	1	P19823	N3(Deamidated)	0	3.50259e+06	63.36	8.67277e-06	2	1239.6	-2.2437	19.8419	0
		Accession	Description	Score	Coverage	# Proteins	# Unique Peptides	# Peptides	# PSMs	Area	# AAs	MW [kDa]	calc. pI
		P19823	Inter-alpha-trypsin inhibitor heavy chain H2 OS=Homo sapiens GN=ITIH2 PE=1 SV=2 - [ITIH2_HUMAN]	8025.75	49.26	1	37	37	354	2.34478e+10	946	106.397	6.85889
	High	AGELEVFNGYFVHFFAPDNLDPIPK	9	1	1	P19823		0	8087507752	63.11	1.378e-05	2	2836.4	1.72841	65.0594	0
		Accession	Description	Score	Coverage	# Proteins	# Unique Peptides	# Peptides	# PSMs	Area	# AAs	MW [kDa]	calc. pI
		P19823	Inter-alpha-trypsin inhibitor heavy chain H2 OS=Homo sapiens GN=ITIH2 PE=1 SV=2 - [ITIH2_HUMAN]	8025.75	49.26	1	37	37	354	2.34478e+10	946	106.397	6.85889
	High	KFYNQVSTPLLR	2	1	1	P19823		0	925652905	63.03	6.37103e-06	2	1465.81	-0.840689	33.7848	1
		Accession	Description	Score	Coverage	# Proteins	# Unique Peptides	# Peptides	# PSMs	Area	# AAs	MW [kDa]	calc. pI
		P19823	Inter-alpha-trypsin inhibitor heavy chain H2 OS=Homo sapiens GN=ITIH2 PE=1 SV=2 - [ITIH2_HUMAN]	8025.75	49.26	1	37	37	354	2.34478e+10	946	106.397	6.85889
	High	IQPSGGTNINEALLR	10	1	1	P19823		0	2.55858e+10	62.75	7.98981e-06	2	1582.85	0.0535091	35.6852	0
		Accession	Description	Score	Coverage	# Proteins	# Unique Peptides	# Peptides	# PSMs	Area	# AAs	MW [kDa]	calc. pI
		P19823	Inter-alpha-trypsin inhibitor heavy chain H2 OS=Homo sapiens GN=ITIH2 PE=1 SV=2 - [ITIH2_HUMAN]	8025.75	49.26	1	37	37	354	2.34478e+10	946	106.397	6.85889
	High	SSALDMEnFR	2	1	1	P19823	N8(Deamidated)	0	35186108	62.56	3.88238e-06	2	1170.51	0.471704	37.2928	0
		Accession	Description	Score	Coverage	# Proteins	# Unique Peptides	# Peptides	# PSMs	Area	# AAs	MW [kDa]	calc. pI
		P19823	Inter-alpha-trypsin inhibitor heavy chain H2 OS=Homo sapiens GN=ITIH2 PE=1 SV=2 - [ITIH2_HUMAN]	8025.75	49.26	1	37	37	354	2.34478e+10	946	106.397	6.85889
	High	TILDDLRAEDHFSVIDFNQNIR	11	1	1	P19823		0	12189298698	62.47	1.55716e-05	3	2631.32	0.110657	53.1628	1
		Accession	Description	Score	Coverage	# Proteins	# Unique Peptides	# Peptides	# PSMs	Area	# AAs	MW [kDa]	calc. pI
		P19823	Inter-alpha-trypsin inhibitor heavy chain H2 OS=Homo sapiens GN=ITIH2 PE=1 SV=2 - [ITIH2_HUMAN]	8025.75	49.26	1	37	37	354	2.34478e+10	946	106.397	6.85889
	High	VVnNSPQPQNVVFDVQIPK	26	1	1	P19823	N3(Deamidated)	0	2.72468e+09	62.39	1.17372e-05	2	2123.11	-2.94668	47.7606	0
		Accession	Description	Score	Coverage	# Proteins	# Unique Peptides	# Peptides	# PSMs	Area	# AAs	MW [kDa]	calc. pI
		P19823	Inter-alpha-trypsin inhibitor heavy chain H2 OS=Homo sapiens GN=ITIH2 PE=1 SV=2 - [ITIH2_HUMAN]	8025.75	49.26	1	37	37	354	2.34478e+10	946	106.397	6.85889
	High	IYGnQDTSSQLK	5	1	1	P19823	N4(Deamidated)	0	5.93154e+07	62.16	9.18284e-06	2	1354.65	0.772474	25.4504	0
		Accession	Description	Score	Coverage	# Proteins	# Unique Peptides	# Peptides	# PSMs	Area	# AAs	MW [kDa]	calc. pI
		P19823	Inter-alpha-trypsin inhibitor heavy chain H2 OS=Homo sapiens GN=ITIH2 PE=1 SV=2 - [ITIH2_HUMAN]	8025.75	49.26	1	37	37	354	2.34478e+10	946	106.397	6.85889
	High	FDPAKLDQIESVITATSANTQLVLETLAQMDDLQDFLSK	2	1	1	P19823		0	8.70489e+07	61.3	1.30471e-05	3	4309.18	0.02865	76.7273	1
		Accession	Description	Score	Coverage	# Proteins	# Unique Peptides	# Peptides	# PSMs	Area	# AAs	MW [kDa]	calc. pI
		P19823	Inter-alpha-trypsin inhibitor heavy chain H2 OS=Homo sapiens GN=ITIH2 PE=1 SV=2 - [ITIH2_HUMAN]	8025.75	49.26	1	37	37	354	2.34478e+10	946	106.397	6.85889
	High	VVnnSPQPQNVVFDVQIPK	10	1	1	P19823	N3(Deamidated); N4(Deamidated)	0	3.09054e+07	60.95	1.75972e-05	2	2124.1	1.3615	49.1731	0
		Accession	Description	Score	Coverage	# Proteins	# Unique Peptides	# Peptides	# PSMs	Area	# AAs	MW [kDa]	calc. pI
		P19823	Inter-alpha-trypsin inhibitor heavy chain H2 OS=Homo sapiens GN=ITIH2 PE=1 SV=2 - [ITIH2_HUMAN]	8025.75	49.26	1	37	37	354	2.34478e+10	946	106.397	6.85889
	High	LDQIESVITATSANTQLVLETLAQMDDLQDFLSKDK	1	1	1	P19823		0	2.00914e+07	59.98	2.10969e-05	3	3994.02	0.241049	76.6835	1
		Accession	Description	Score	Coverage	# Proteins	# Unique Peptides	# Peptides	# PSMs	Area	# AAs	MW [kDa]	calc. pI
		P19823	Inter-alpha-trypsin inhibitor heavy chain H2 OS=Homo sapiens GN=ITIH2 PE=1 SV=2 - [ITIH2_HUMAN]	8025.75	49.26	1	37	37	354	2.34478e+10	946	106.397	6.85889
	High	TILDDLRAEDHFSVIDFNqNIR	6	1	1	P19823	Q19(Deamidated)	0	543369628	57.59	5.0164e-05	3	2632.3	-0.726857	56.1781	1
		Accession	Description	Score	Coverage	# Proteins	# Unique Peptides	# Peptides	# PSMs	Area	# AAs	MW [kDa]	calc. pI
		P19823	Inter-alpha-trypsin inhibitor heavy chain H2 OS=Homo sapiens GN=ITIH2 PE=1 SV=2 - [ITIH2_HUMAN]	8025.75	49.26	1	37	37	354	2.34478e+10	946	106.397	6.85889
	High	IYGNQDTSSQLKK	2	1	1	P19823		0	4.50919e+09	57.28	3.91908e-05	2	1481.76	-0.194652	20.4704	1
		Accession	Description	Score	Coverage	# Proteins	# Unique Peptides	# Peptides	# PSMs	Area	# AAs	MW [kDa]	calc. pI
		P19823	Inter-alpha-trypsin inhibitor heavy chain H2 OS=Homo sapiens GN=ITIH2 PE=1 SV=2 - [ITIH2_HUMAN]	8025.75	49.26	1	37	37	354	2.34478e+10	946	106.397	6.85889
	High	TWRnDLISATK	2	1	1	P19823	N4(Deamidated)	0	65014359	56.69	4.96079e-05	2	1305.68	-0.515098	34.9946	1
		Accession	Description	Score	Coverage	# Proteins	# Unique Peptides	# Peptides	# PSMs	Area	# AAs	MW [kDa]	calc. pI
		P19823	Inter-alpha-trypsin inhibitor heavy chain H2 OS=Homo sapiens GN=ITIH2 PE=1 SV=2 - [ITIH2_HUMAN]	8025.75	49.26	1	37	37	354	2.34478e+10	946	106.397	6.85889
	High	LWAYLTINQLLAER	2	1	1	P19823		0	7.16651e+07	56.45	2.85345e-05	3	1703.95	-1.61784	60.676	0
		Accession	Description	Score	Coverage	# Proteins	# Unique Peptides	# Peptides	# PSMs	Area	# AAs	MW [kDa]	calc. pI
		P19823	Inter-alpha-trypsin inhibitor heavy chain H2 OS=Homo sapiens GN=ITIH2 PE=1 SV=2 - [ITIH2_HUMAN]	8025.75	49.26	1	37	37	354	2.34478e+10	946	106.397	6.85889
	High	DKHADPDFTR	1	1	1	P19823		0	1.98553e+07	55.13	2.93092e-05	3	1201.56	0.215435	18.9834	1
		Accession	Description	Score	Coverage	# Proteins	# Unique Peptides	# Peptides	# PSMs	Area	# AAs	MW [kDa]	calc. pI
		P19823	Inter-alpha-trypsin inhibitor heavy chain H2 OS=Homo sapiens GN=ITIH2 PE=1 SV=2 - [ITIH2_HUMAN]	8025.75	49.26	1	37	37	354	2.34478e+10	946	106.397	6.85889
	High	LSNENHGIAQR	2	1	1	P19823		0	3.34088e+06	55.04	6.3449e-05	2	1238.62	-0.0714866	18.0799	0
		Accession	Description	Score	Coverage	# Proteins	# Unique Peptides	# Peptides	# PSMs	Area	# AAs	MW [kDa]	calc. pI
		P19823	Inter-alpha-trypsin inhibitor heavy chain H2 OS=Homo sapiens GN=ITIH2 PE=1 SV=2 - [ITIH2_HUMAN]	8025.75	49.26	1	37	37	354	2.34478e+10	946	106.397	6.85889
	High	AEDHFSVIDFNQNIR	2	1	1	P19823		0	1.4345e+09	53.95	8.43692e-05	2	1804.86	-1.14179	41.6859	0
		Accession	Description	Score	Coverage	# Proteins	# Unique Peptides	# Peptides	# PSMs	Area	# AAs	MW [kDa]	calc. pI
		P19823	Inter-alpha-trypsin inhibitor heavy chain H2 OS=Homo sapiens GN=ITIH2 PE=1 SV=2 - [ITIH2_HUMAN]	8025.75	49.26	1	37	37	354	2.34478e+10	946	106.397	6.85889
	High	AGELEVFnGYFVHFFAPDNLDPIPK	13	1	1	P19823	N8(Deamidated)	0	6.52704e+09	52.98	0.000143246	3	2837.38	-0.34453	77.8074	0
		Accession	Description	Score	Coverage	# Proteins	# Unique Peptides	# Peptides	# PSMs	Area	# AAs	MW [kDa]	calc. pI
		P19823	Inter-alpha-trypsin inhibitor heavy chain H2 OS=Homo sapiens GN=ITIH2 PE=1 SV=2 - [ITIH2_HUMAN]	8025.75	49.26	1	37	37	354	2.34478e+10	946	106.397	6.85889
	High	AHVSFKPTVAQQR	4	1	1	P19823		0	3.07246e+09	50.44	0.000117926	2	1468.8	-0.369076	21.9635	0
		Accession	Description	Score	Coverage	# Proteins	# Unique Peptides	# Peptides	# PSMs	Area	# AAs	MW [kDa]	calc. pI
		P19823	Inter-alpha-trypsin inhibitor heavy chain H2 OS=Homo sapiens GN=ITIH2 PE=1 SV=2 - [ITIH2_HUMAN]	8025.75	49.26	1	37	37	354	2.34478e+10	946	106.397	6.85889
	High	TWRNDLISATK	3	1	1	P19823		0	1101706890	50.33	0.000207146	2	1304.7	0.332101	30.9089	1
		Accession	Description	Score	Coverage	# Proteins	# Unique Peptides	# Peptides	# PSMs	Area	# AAs	MW [kDa]	calc. pI
		P19823	Inter-alpha-trypsin inhibitor heavy chain H2 OS=Homo sapiens GN=ITIH2 PE=1 SV=2 - [ITIH2_HUMAN]	8025.75	49.26	1	37	37	354	2.34478e+10	946	106.397	6.85889
	High	SSALDmENFR	2	1	1	P19823	M6(Oxidation)	0	3.38375e+08	50.32	5.5738e-05	2	1185.52	-0.799187	27.9551	0
		Accession	Description	Score	Coverage	# Proteins	# Unique Peptides	# Peptides	# PSMs	Area	# AAs	MW [kDa]	calc. pI
		P19823	Inter-alpha-trypsin inhibitor heavy chain H2 OS=Homo sapiens GN=ITIH2 PE=1 SV=2 - [ITIH2_HUMAN]	8025.75	49.26	1	37	37	354	2.34478e+10	946	106.397	6.85889
	High	NDLISATK	2	1	1	P19823		0	1.21095e+09	49.27	0.000243707	2	861.467	-0.523079	23.5197	0
		Accession	Description	Score	Coverage	# Proteins	# Unique Peptides	# Peptides	# PSMs	Area	# AAs	MW [kDa]	calc. pI
		P19823	Inter-alpha-trypsin inhibitor heavy chain H2 OS=Homo sapiens GN=ITIH2 PE=1 SV=2 - [ITIH2_HUMAN]	8025.75	49.26	1	37	37	354	2.34478e+10	946	106.397	6.85889
	High	FYNQVSTPLLR	2	1	1	P19823		0	15937000836	48.44	0.000199074	2	1337.72	0.81208	38.8283	0
		Accession	Description	Score	Coverage	# Proteins	# Unique Peptides	# Peptides	# PSMs	Area	# AAs	MW [kDa]	calc. pI
		P19823	Inter-alpha-trypsin inhibitor heavy chain H2 OS=Homo sapiens GN=ITIH2 PE=1 SV=2 - [ITIH2_HUMAN]	8025.75	49.26	1	37	37	354	2.34478e+10	946	106.397	6.85889
	High	KFYnQVSTPLLR	4	1	1	P19823	N4(Deamidated)	0	41663048	48.29	0.000220154	2	1466.8	-0.42893	36.4454	1
		Accession	Description	Score	Coverage	# Proteins	# Unique Peptides	# Peptides	# PSMs	Area	# AAs	MW [kDa]	calc. pI
		P19823	Inter-alpha-trypsin inhibitor heavy chain H2 OS=Homo sapiens GN=ITIH2 PE=1 SV=2 - [ITIH2_HUMAN]	8025.75	49.26	1	37	37	354	2.34478e+10	946	106.397	6.85889
	High	TEVNVLPGAK	10	1	1	P19823		0	14092400058	48.24	0.000122974	2	1027.58	-0.353104	6.82935	0
		Accession	Description	Score	Coverage	# Proteins	# Unique Peptides	# Peptides	# PSMs	Area	# AAs	MW [kDa]	calc. pI
		P19823	Inter-alpha-trypsin inhibitor heavy chain H2 OS=Homo sapiens GN=ITIH2 PE=1 SV=2 - [ITIH2_HUMAN]	8025.75	49.26	1	37	37	354	2.34478e+10	946	106.397	6.85889
	High	nDLISATK	1	1	1	P19823	N1(Deamidated)	0	1.15368e+08	47.65	0.000388247	2	862.452	0.24762	26.1196	0
		Accession	Description	Score	Coverage	# Proteins	# Unique Peptides	# Peptides	# PSMs	Area	# AAs	MW [kDa]	calc. pI
		P19823	Inter-alpha-trypsin inhibitor heavy chain H2 OS=Homo sapiens GN=ITIH2 PE=1 SV=2 - [ITIH2_HUMAN]	8025.75	49.26	1	37	37	354	2.34478e+10	946	106.397	6.85889
	High	IYGnQDTSSQLKK	6	1	1	P19823	N4(Deamidated)	0	9.56595e+07	46.56	0.000497905	2	1482.74	-0.0347316	22.0163	1
		Accession	Description	Score	Coverage	# Proteins	# Unique Peptides	# Peptides	# PSMs	Area	# AAs	MW [kDa]	calc. pI
		P19823	Inter-alpha-trypsin inhibitor heavy chain H2 OS=Homo sapiens GN=ITIH2 PE=1 SV=2 - [ITIH2_HUMAN]	8025.75	49.26	1	37	37	354	2.34478e+10	946	106.397	6.85889
	High	LDQIESVITATSANTQLVLETLAQMDDLQDFLSK	3	1	1	P19823		0	6.41723e+07	46.27	0.000519305	4	3750.9	-0.323966	76.762	0
		Accession	Description	Score	Coverage	# Proteins	# Unique Peptides	# Peptides	# PSMs	Area	# AAs	MW [kDa]	calc. pI
		P19823	Inter-alpha-trypsin inhibitor heavy chain H2 OS=Homo sapiens GN=ITIH2 PE=1 SV=2 - [ITIH2_HUMAN]	8025.75	49.26	1	37	37	354	2.34478e+10	946	106.397	6.85889
	High	FDPAKLDQIESVITATSANTQLVLETLAqMDDLqDFLSKDK	1	1	1	P19823	Q29(Deamidated); Q34(Deamidated)	0	9.00995e+06	45.28	0.000548494	4	4554.28	2.88175	73.8731	2
		Accession	Description	Score	Coverage	# Proteins	# Unique Peptides	# Peptides	# PSMs	Area	# AAs	MW [kDa]	calc. pI
		P19823	Inter-alpha-trypsin inhibitor heavy chain H2 OS=Homo sapiens GN=ITIH2 PE=1 SV=2 - [ITIH2_HUMAN]	8025.75	49.26	1	37	37	354	2.34478e+10	946	106.397	6.85889
	High	NVKENIQDnISLFSLGMGFDVDYDFLKR	3	1	1	P19823	N9(Deamidated)	0	4.10589e+07	45.23	0.000797777	4	3278.62	5.71706	61.6226	2
		Accession	Description	Score	Coverage	# Proteins	# Unique Peptides	# Peptides	# PSMs	Area	# AAs	MW [kDa]	calc. pI
		P19823	Inter-alpha-trypsin inhibitor heavy chain H2 OS=Homo sapiens GN=ITIH2 PE=1 SV=2 - [ITIH2_HUMAN]	8025.75	49.26	1	37	37	354	2.34478e+10	946	106.397	6.85889
	High	TILDDLR	3	1	1	P19823		0	1762197739	41.66	0.00133397	2	845.472	-0.417077	38.6752	0
		Accession	Description	Score	Coverage	# Proteins	# Unique Peptides	# Peptides	# PSMs	Area	# AAs	MW [kDa]	calc. pI
		P19823	Inter-alpha-trypsin inhibitor heavy chain H2 OS=Homo sapiens GN=ITIH2 PE=1 SV=2 - [ITIH2_HUMAN]	8025.75	49.26	1	37	37	354	2.34478e+10	946	106.397	6.85889
	High	FYnQVSTPLLR	3	1	1	P19823	N3(Deamidated)	0	1.52918e+09	41.31	0.0013202	2	1338.7	-1.19998	41.5574	0
		Accession	Description	Score	Coverage	# Proteins	# Unique Peptides	# Peptides	# PSMs	Area	# AAs	MW [kDa]	calc. pI
		P19823	Inter-alpha-trypsin inhibitor heavy chain H2 OS=Homo sapiens GN=ITIH2 PE=1 SV=2 - [ITIH2_HUMAN]	8025.75	49.26	1	37	37	354	2.34478e+10	946	106.397	6.85889
	High	MATTMIQSK	2	1	1	P19823		0	772081495	40.6	0.00127161	2	1010.5	-1.03491	23.7682	0
		Accession	Description	Score	Coverage	# Proteins	# Unique Peptides	# Peptides	# PSMs	Area	# AAs	MW [kDa]	calc. pI
		P19823	Inter-alpha-trypsin inhibitor heavy chain H2 OS=Homo sapiens GN=ITIH2 PE=1 SV=2 - [ITIH2_HUMAN]	8025.75	49.26	1	37	37	354	2.34478e+10	946	106.397	6.85889
	High	NVQFNYPHTSVTDVTqNNFHNYFGGSEIVVAGK	34	1	1	P19823	Q16(Deamidated)	0	2989901721	35.53	0.00674554	4	3684.74	0.402168	48.4415	0
		Accession	Description	Score	Coverage	# Proteins	# Unique Peptides	# Peptides	# PSMs	Area	# AAs	MW [kDa]	calc. pI
		P19823	Inter-alpha-trypsin inhibitor heavy chain H2 OS=Homo sapiens GN=ITIH2 PE=1 SV=2 - [ITIH2_HUMAN]	8025.75	49.26	1	37	37	354	2.34478e+10	946	106.397	6.85889
	High	FDPAKLDQIESVITATSANTQLVLETLAQmDDLQDFLSKDK	1	1	1	P19823	M30(Oxidation)	0	9.55934e+06	35.32	0.0056256	5	4568.3	1.20723	75.1932	2
		Accession	Description	Score	Coverage	# Proteins	# Unique Peptides	# Peptides	# PSMs	Area	# AAs	MW [kDa]	calc. pI
		P19823	Inter-alpha-trypsin inhibitor heavy chain H2 OS=Homo sapiens GN=ITIH2 PE=1 SV=2 - [ITIH2_HUMAN]	8025.75	49.26	1	37	37	354	2.34478e+10	946	106.397	6.85889
	High	FDPAKLDQIESVITATSANTQLVLETLAQmDDLQDFLSK	1	1	1	P19823	M30(Oxidation)	0	5.93944e+07	34.44	0.00699712	4	4325.18	1.0741	76.6287	1
		Accession	Description	Score	Coverage	# Proteins	# Unique Peptides	# Peptides	# PSMs	Area	# AAs	MW [kDa]	calc. pI
		P19823	Inter-alpha-trypsin inhibitor heavy chain H2 OS=Homo sapiens GN=ITIH2 PE=1 SV=2 - [ITIH2_HUMAN]	8025.75	49.26	1	37	37	354	2.34478e+10	946	106.397	6.85889
	High	VQSTITSR	1	1	1	P19823		0	6.14753e+06	33.29	0.00729005	2	891.489	-0.23211	18.6061	0
		Accession	Description	Score	Coverage	# Proteins	# Unique Peptides	# Peptides	# PSMs	Area	# AAs	MW [kDa]	calc. pI
		P19823	Inter-alpha-trypsin inhibitor heavy chain H2 OS=Homo sapiens GN=ITIH2 PE=1 SV=2 - [ITIH2_HUMAN]	8025.75	49.26	1	37	37	354	2.34478e+10	946	106.397	6.85889
	High	KLWAYLTINqLLAER	8	1	1	P19823	Q10(Deamidated)	0	1.02251e+08	32.13	0.00581733	3	1833.03	-0.741625	51.3367	1
		Accession	Description	Score	Coverage	# Proteins	# Unique Peptides	# Peptides	# PSMs	Area	# AAs	MW [kDa]	calc. pI
		P19823	Inter-alpha-trypsin inhibitor heavy chain H2 OS=Homo sapiens GN=ITIH2 PE=1 SV=2 - [ITIH2_HUMAN]	8025.75	49.26	1	37	37	354	2.34478e+10	946	106.397	6.85889
	High	AIFILNEANNLGLLDPNSVSLIILVSDGDPTVGELK	1	1	1	P19823		0	2.96327e+07	31.38	0.00476696	3	3764.03	-0.624387	75.8194	0
		Accession	Description	Score	Coverage	# Proteins	# Unique Peptides	# Peptides	# PSMs	Area	# AAs	MW [kDa]	calc. pI
		P19823	Inter-alpha-trypsin inhibitor heavy chain H2 OS=Homo sapiens GN=ITIH2 PE=1 SV=2 - [ITIH2_HUMAN]	8025.75	49.26	1	37	37	354	2.34478e+10	946	106.397	6.85889
P00734	Prothrombin OS=Homo sapiens GN=F2 PE=1 SV=2 - [THRB_HUMAN]	7167.12	66.08	1	42	42	270	1.80821e+10	622	69.9921	5.89697
	A4	Sequence	# PSMs	# Proteins	# Protein Groups	Protein Group Accessions	Modifications	ΔCn	Area	IonScore	Exp Value	Charge	MH+ [Da]	ΔM [ppm]	RT [min]	# Missed Cleavages
	High	DKLAAcLEGNcAEGLGTNYR	21	1	1	P00734	C6(Carbamidomethyl); C11(Carbamidomethyl)	0	7.14918e+09	130.72	1.46147e-12	2	2212.01	-1.64411	39.9963	1
		Accession	Description	Score	Coverage	# Proteins	# Unique Peptides	# Peptides	# PSMs	Area	# AAs	MW [kDa]	calc. pI
		P00734	Prothrombin OS=Homo sapiens GN=F2 PE=1 SV=2 - [THRB_HUMAN]	7167.12	66.08	1	42	42	270	1.80821e+10	622	69.9921	5.89697
	High	LAAcLEGncAEGLGTNYR	4	1	1	P00734	C4(Carbamidomethyl); N8(Deamidated); C9(Carbamidomethyl)	0	2.41593e+08	115.99	2.3792e-11	2	1969.87	-0.934669	38.0419	0
		Accession	Description	Score	Coverage	# Proteins	# Unique Peptides	# Peptides	# PSMs	Area	# AAs	MW [kDa]	calc. pI
		P00734	Prothrombin OS=Homo sapiens GN=F2 PE=1 SV=2 - [THRB_HUMAN]	7167.12	66.08	1	42	42	270	1.80821e+10	622	69.9921	5.89697
	High	NPDSSTTGPWcYTTDPTVR	21	1	1	P00734	C11(Carbamidomethyl)	0	9.75192e+09	99.55	1.03153e-09	2	2154.94	0.452972	77.5021	0
		Accession	Description	Score	Coverage	# Proteins	# Unique Peptides	# Peptides	# PSMs	Area	# AAs	MW [kDa]	calc. pI
		P00734	Prothrombin OS=Homo sapiens GN=F2 PE=1 SV=2 - [THRB_HUMAN]	7167.12	66.08	1	42	42	270	1.80821e+10	622	69.9921	5.89697
	High	HQDFNSAVQLVENFcR	10	1	1	P00734	C15(Carbamidomethyl)	0	4.91982e+09	95.98	4.63059e-09	2	1963.91	-0.118568	48.0465	0
		Accession	Description	Score	Coverage	# Proteins	# Unique Peptides	# Peptides	# PSMs	Area	# AAs	MW [kDa]	calc. pI
		P00734	Prothrombin OS=Homo sapiens GN=F2 PE=1 SV=2 - [THRB_HUMAN]	7167.12	66.08	1	42	42	270	1.80821e+10	622	69.9921	5.89697
	High	LAAcLEGNcAEGLGTNYR	15	1	1	P00734	C4(Carbamidomethyl); C9(Carbamidomethyl)	0	3.579e+09	89.9	1.274e-08	2	1968.89	-0.0014791	37.6414	0
		Accession	Description	Score	Coverage	# Proteins	# Unique Peptides	# Peptides	# PSMs	Area	# AAs	MW [kDa]	calc. pI
		P00734	Prothrombin OS=Homo sapiens GN=F2 PE=1 SV=2 - [THRB_HUMAN]	7167.12	66.08	1	42	42	270	1.80821e+10	622	69.9921	5.89697
	High	IVEGSDAEIGMSPWQVMLFR	6	1	1	P00734		0	1.16579e+09	88.44	3.78098e-08	2	2265.11	1.79891	61.1312	0
		Accession	Description	Score	Coverage	# Proteins	# Unique Peptides	# Peptides	# PSMs	Area	# AAs	MW [kDa]	calc. pI
		P00734	Prothrombin OS=Homo sapiens GN=F2 PE=1 SV=2 - [THRB_HUMAN]	7167.12	66.08	1	42	42	270	1.80821e+10	622	69.9921	5.89697
	High	SEGSSVnLSPPLEQcVPDR	4	1	1	P00734	N7(Deamidated); C15(Carbamidomethyl)	0	7.236e+07	87.93	3.21324e-08	2	2071.97	6.63775	39.5944	0
		Accession	Description	Score	Coverage	# Proteins	# Unique Peptides	# Peptides	# PSMs	Area	# AAs	MW [kDa]	calc. pI
		P00734	Prothrombin OS=Homo sapiens GN=F2 PE=1 SV=2 - [THRB_HUMAN]	7167.12	66.08	1	42	42	270	1.80821e+10	622	69.9921	5.89697
	High	LKKPVAFSDYIHPVcLPDR	2	1	1	P00734	C15(Carbamidomethyl)	0	1.0034e+08	85.72	4.23309e-08	2	2255.2	-1.03118	38.2268	1
		Accession	Description	Score	Coverage	# Proteins	# Unique Peptides	# Peptides	# PSMs	Area	# AAs	MW [kDa]	calc. pI
		P00734	Prothrombin OS=Homo sapiens GN=F2 PE=1 SV=2 - [THRB_HUMAN]	7167.12	66.08	1	42	42	270	1.80821e+10	622	69.9921	5.89697
	High	SEGSSVNLSPPLEQcVPDR	4	1	1	P00734	C15(Carbamidomethyl)	0	7306076933	84.57	7.05263e-08	2	2070.97	-1.07715	38.8869	0
		Accession	Description	Score	Coverage	# Proteins	# Unique Peptides	# Peptides	# PSMs	Area	# AAs	MW [kDa]	calc. pI
		P00734	Prothrombin OS=Homo sapiens GN=F2 PE=1 SV=2 - [THRB_HUMAN]	7167.12	66.08	1	42	42	270	1.80821e+10	622	69.9921	5.89697
	High	SPQELLcGASLISDR	2	1	1	P00734	C7(Carbamidomethyl)	0	4187029244	84.36	8.42806e-08	2	1645.82	-1.19679	45.1406	0
		Accession	Description	Score	Coverage	# Proteins	# Unique Peptides	# Peptides	# PSMs	Area	# AAs	MW [kDa]	calc. pI
		P00734	Prothrombin OS=Homo sapiens GN=F2 PE=1 SV=2 - [THRB_HUMAN]	7167.12	66.08	1	42	42	270	1.80821e+10	622	69.9921	5.89697
	High	RGDAcEGDSGGPFVMK	4	1	1	P00734	C5(Carbamidomethyl)	0	4.09101e+08	82.41	3.70305e-08	2	1682.73	-0.424213	27.1957	1
		Accession	Description	Score	Coverage	# Proteins	# Unique Peptides	# Peptides	# PSMs	Area	# AAs	MW [kDa]	calc. pI
		P00734	Prothrombin OS=Homo sapiens GN=F2 PE=1 SV=2 - [THRB_HUMAN]	7167.12	66.08	1	42	42	270	1.80821e+10	622	69.9921	5.89697
	High	RQEcSIPVcGQDQVTVAmTPR	3	1	1	P00734	C4(Carbamidomethyl); C9(Carbamidomethyl); M18(Oxidation)	0	8.01027e+08	81.19	1.53586e-07	3	2448.14	-0.135622	31.042	1
		Accession	Description	Score	Coverage	# Proteins	# Unique Peptides	# Peptides	# PSMs	Area	# AAs	MW [kDa]	calc. pI
		P00734	Prothrombin OS=Homo sapiens GN=F2 PE=1 SV=2 - [THRB_HUMAN]	7167.12	66.08	1	42	42	270	1.80821e+10	622	69.9921	5.89697
	High	KPVAFSDYIHPVcLPDR	5	1	1	P00734	C13(Carbamidomethyl)	0	1492226583	80.23	2.2193e-07	2	2014.02	0.0997081	41.2417	0
		Accession	Description	Score	Coverage	# Proteins	# Unique Peptides	# Peptides	# PSMs	Area	# AAs	MW [kDa]	calc. pI
		P00734	Prothrombin OS=Homo sapiens GN=F2 PE=1 SV=2 - [THRB_HUMAN]	7167.12	66.08	1	42	42	270	1.80821e+10	622	69.9921	5.89697
	High	GQPSVLQVVNLPIVERPVcK	11	1	1	P00734	C19(Carbamidomethyl)	0	15225948019	77.22	1.10009e-07	2	2232.25	0.468956	78.2368	0
		Accession	Description	Score	Coverage	# Proteins	# Unique Peptides	# Peptides	# PSMs	Area	# AAs	MW [kDa]	calc. pI
		P00734	Prothrombin OS=Homo sapiens GN=F2 PE=1 SV=2 - [THRB_HUMAN]	7167.12	66.08	1	42	42	270	1.80821e+10	622	69.9921	5.89697
	High	WYQMGIVSWGEGcDRDGK	4	1	1	P00734	C13(Carbamidomethyl)	0	5.71779e+08	75.38	2.65107e-07	2	2143.93	-0.39044	44.806	1
		Accession	Description	Score	Coverage	# Proteins	# Unique Peptides	# Peptides	# PSMs	Area	# AAs	MW [kDa]	calc. pI
		P00734	Prothrombin OS=Homo sapiens GN=F2 PE=1 SV=2 - [THRB_HUMAN]	7167.12	66.08	1	42	42	270	1.80821e+10	622	69.9921	5.89697
	High	VTGWGNLKETWTANVGK	4	1	1	P00734		0	1.14818e+09	70.31	2.59314e-06	2	1860.96	0.00722594	41.308	1
		Accession	Description	Score	Coverage	# Proteins	# Unique Peptides	# Peptides	# PSMs	Area	# AAs	MW [kDa]	calc. pI
		P00734	Prothrombin OS=Homo sapiens GN=F2 PE=1 SV=2 - [THRB_HUMAN]	7167.12	66.08	1	42	42	270	1.80821e+10	622	69.9921	5.89697
	High	LAVTTHGLPcLAWASAQAK	15	1	1	P00734	C10(Carbamidomethyl)	0	2.76065e+10	69.54	2.4069e-06	2	1995.05	-0.852603	43.0963	0
		Accession	Description	Score	Coverage	# Proteins	# Unique Peptides	# Peptides	# PSMs	Area	# AAs	MW [kDa]	calc. pI
		P00734	Prothrombin OS=Homo sapiens GN=F2 PE=1 SV=2 - [THRB_HUMAN]	7167.12	66.08	1	42	42	270	1.80821e+10	622	69.9921	5.89697
	High	ITDNMFcAGYKPDEGKR	2	1	1	P00734	C7(Carbamidomethyl)	0	5.26398e+08	68.42	2.48912e-06	2	2001.92	0.555675	29.1584	1
		Accession	Description	Score	Coverage	# Proteins	# Unique Peptides	# Peptides	# PSMs	Area	# AAs	MW [kDa]	calc. pI
		P00734	Prothrombin OS=Homo sapiens GN=F2 PE=1 SV=2 - [THRB_HUMAN]	7167.12	66.08	1	42	42	270	1.80821e+10	622	69.9921	5.89697
	High	LKKPVAFSDYIHPVcLPDRETAASLLQAGYK	3	1	1	P00734	C15(Carbamidomethyl)	0	11413911602	66.13	3.20572e-06	3	3487.83	-2.26686	45.3532	2
		Accession	Description	Score	Coverage	# Proteins	# Unique Peptides	# Peptides	# PSMs	Area	# AAs	MW [kDa]	calc. pI
		P00734	Prothrombin OS=Homo sapiens GN=F2 PE=1 SV=2 - [THRB_HUMAN]	7167.12	66.08	1	42	42	270	1.80821e+10	622	69.9921	5.89697
	High	ITDNMFcAGYKPDEGK	4	1	1	P00734	C7(Carbamidomethyl)	0	1.28311e+09	65.68	2.78508e-06	2	1845.81	-0.496799	32.4088	0
		Accession	Description	Score	Coverage	# Proteins	# Unique Peptides	# Peptides	# PSMs	Area	# AAs	MW [kDa]	calc. pI
		P00734	Prothrombin OS=Homo sapiens GN=F2 PE=1 SV=2 - [THRB_HUMAN]	7167.12	66.08	1	42	42	270	1.80821e+10	622	69.9921	5.89697
	High	KPVAFSDYIHPVcLPDRETAASLLQAGYK	3	1	1	P00734	C13(Carbamidomethyl)	0	3.52676e+09	63.49	8.90949e-06	3	3246.66	-0.22837	47.7894	1
		Accession	Description	Score	Coverage	# Proteins	# Unique Peptides	# Peptides	# PSMs	Area	# AAs	MW [kDa]	calc. pI
		P00734	Prothrombin OS=Homo sapiens GN=F2 PE=1 SV=2 - [THRB_HUMAN]	7167.12	66.08	1	42	42	270	1.80821e+10	622	69.9921	5.89697
	High	ELLESYIDGR	12	1	1	P00734		0	8.25051e+09	62.72	9.64889e-06	2	1194.6	-0.814171	41.5687	0
		Accession	Description	Score	Coverage	# Proteins	# Unique Peptides	# Peptides	# PSMs	Area	# AAs	MW [kDa]	calc. pI
		P00734	Prothrombin OS=Homo sapiens GN=F2 PE=1 SV=2 - [THRB_HUMAN]	7167.12	66.08	1	42	42	270	1.80821e+10	622	69.9921	5.89697
	High	ETAASLLQAGYK	2	1	1	P00734		0	2.37379e+09	59.02	2.26819e-05	2	1251.66	-0.0853166	35.5649	0
		Accession	Description	Score	Coverage	# Proteins	# Unique Peptides	# Peptides	# PSMs	Area	# AAs	MW [kDa]	calc. pI
		P00734	Prothrombin OS=Homo sapiens GN=F2 PE=1 SV=2 - [THRB_HUMAN]	7167.12	66.08	1	42	42	270	1.80821e+10	622	69.9921	5.89697
	High	YGFYTHVFR	2	1	1	P00734		0	3946558660	57.52	3.44286e-05	2	1189.58	0.294164	33.6703	0
		Accession	Description	Score	Coverage	# Proteins	# Unique Peptides	# Peptides	# PSMs	Area	# AAs	MW [kDa]	calc. pI
		P00734	Prothrombin OS=Homo sapiens GN=F2 PE=1 SV=2 - [THRB_HUMAN]	7167.12	66.08	1	42	42	270	1.80821e+10	622	69.9921	5.89697
	High	GDAcEGDSGGPFVMK	2	1	1	P00734	C4(Carbamidomethyl)	0	1.15166e+09	56.46	8.13397e-06	2	1526.62	-0.197718	32.2153	0
		Accession	Description	Score	Coverage	# Proteins	# Unique Peptides	# Peptides	# PSMs	Area	# AAs	MW [kDa]	calc. pI
		P00734	Prothrombin OS=Homo sapiens GN=F2 PE=1 SV=2 - [THRB_HUMAN]	7167.12	66.08	1	42	42	270	1.80821e+10	622	69.9921	5.89697
	High	WVLTAAHcLLYPPWDKnFTEnDLLVR	2	1	1	P00734	C8(Carbamidomethyl); N17(Deamidated); N21(Deamidated)	0	53873315	54.77	9.01918e-05	3	3173.58	0.0113353	58.1454	1
		Accession	Description	Score	Coverage	# Proteins	# Unique Peptides	# Peptides	# PSMs	Area	# AAs	MW [kDa]	calc. pI
		P00734	Prothrombin OS=Homo sapiens GN=F2 PE=1 SV=2 - [THRB_HUMAN]	7167.12	66.08	1	42	42	270	1.80821e+10	622	69.9921	5.89697
	High	DKLAAcLEGNcAEGLGTnYR	6	1	1	P00734	C6(Carbamidomethyl); C11(Carbamidomethyl); N18(Deamidated)	0	2.72726e+08	53.79	5.93319e-05	3	2213	0.636459	38.1782	1
		Accession	Description	Score	Coverage	# Proteins	# Unique Peptides	# Peptides	# PSMs	Area	# AAs	MW [kDa]	calc. pI
		P00734	Prothrombin OS=Homo sapiens GN=F2 PE=1 SV=2 - [THRB_HUMAN]	7167.12	66.08	1	42	42	270	1.80821e+10	622	69.9921	5.89697
	High	KSPQELLcGASLISDR	4	1	1	P00734	C8(Carbamidomethyl)	0	6.8952e+09	53.36	0.000119943	2	1773.91	-1.79811	77.9398	1
		Accession	Description	Score	Coverage	# Proteins	# Unique Peptides	# Peptides	# PSMs	Area	# AAs	MW [kDa]	calc. pI
		P00734	Prothrombin OS=Homo sapiens GN=F2 PE=1 SV=2 - [THRB_HUMAN]	7167.12	66.08	1	42	42	270	1.80821e+10	622	69.9921	5.89697
	High	SEGSSVNLSPPLEQcVPDRGQQYQGR	1	1	1	P00734	C15(Carbamidomethyl)	0	3.22911e+09	53.12	0.000124807	3	2888.36	-0.376287	35.9498	1
		Accession	Description	Score	Coverage	# Proteins	# Unique Peptides	# Peptides	# PSMs	Area	# AAs	MW [kDa]	calc. pI
		P00734	Prothrombin OS=Homo sapiens GN=F2 PE=1 SV=2 - [THRB_HUMAN]	7167.12	66.08	1	42	42	270	1.80821e+10	622	69.9921	5.89697
	High	WVLTAAHcLLYPPWDK	4	1	1	P00734	C8(Carbamidomethyl)	0	1.88676e+08	49.39	0.00026641	2	1970	0.0934099	52.54	0
		Accession	Description	Score	Coverage	# Proteins	# Unique Peptides	# Peptides	# PSMs	Area	# AAs	MW [kDa]	calc. pI
		P00734	Prothrombin OS=Homo sapiens GN=F2 PE=1 SV=2 - [THRB_HUMAN]	7167.12	66.08	1	42	42	270	1.80821e+10	622	69.9921	5.89697
	High	WVLTAAHcLLYPPWDKnFTENDLLVR	8	1	1	P00734	C8(Carbamidomethyl); N17(Deamidated)	0	4683724108	47.3	0.000493453	2	3172.59	-0.3092	57.5041	1
		Accession	Description	Score	Coverage	# Proteins	# Unique Peptides	# Peptides	# PSMs	Area	# AAs	MW [kDa]	calc. pI
		P00734	Prothrombin OS=Homo sapiens GN=F2 PE=1 SV=2 - [THRB_HUMAN]	7167.12	66.08	1	42	42	270	1.80821e+10	622	69.9921	5.89697
	High	ENLDRDIALMK	2	1	1	P00734		0	1.02883e+09	47.26	0.000479226	2	1317.68	-1.88182	33.1247	1
		Accession	Description	Score	Coverage	# Proteins	# Unique Peptides	# Peptides	# PSMs	Area	# AAs	MW [kDa]	calc. pI
		P00734	Prothrombin OS=Homo sapiens GN=F2 PE=1 SV=2 - [THRB_HUMAN]	7167.12	66.08	1	42	42	270	1.80821e+10	622	69.9921	5.89697
	High	DGKYGFYTHVFR	2	1	1	P00734		0	1.177e+08	46.56	0.000458161	3	1489.72	-1.63018	32.9628	1
		Accession	Description	Score	Coverage	# Proteins	# Unique Peptides	# Peptides	# PSMs	Area	# AAs	MW [kDa]	calc. pI
		P00734	Prothrombin OS=Homo sapiens GN=F2 PE=1 SV=2 - [THRB_HUMAN]	7167.12	66.08	1	42	42	270	1.80821e+10	622	69.9921	5.89697
	High	nFTENDLLVR	2	1	1	P00734	N1(Deamidated)	0	3.84331e+07	45.85	0.000692943	2	1221.61	0.568621	42.7242	0
		Accession	Description	Score	Coverage	# Proteins	# Unique Peptides	# Peptides	# PSMs	Area	# AAs	MW [kDa]	calc. pI
		P00734	Prothrombin OS=Homo sapiens GN=F2 PE=1 SV=2 - [THRB_HUMAN]	7167.12	66.08	1	42	42	270	1.80821e+10	622	69.9921	5.89697
	High	YPHKPEInSTTHPGADLQENFcR	6	1	1	P00734	N8(Deamidated); C22(Carbamidomethyl)	0	3.98396e+09	45.74	0.000517371	2	2712.25	0.606727	31.1288	0
		Accession	Description	Score	Coverage	# Proteins	# Unique Peptides	# Peptides	# PSMs	Area	# AAs	MW [kDa]	calc. pI
		P00734	Prothrombin OS=Homo sapiens GN=F2 PE=1 SV=2 - [THRB_HUMAN]	7167.12	66.08	1	42	42	270	1.80821e+10	622	69.9921	5.89697
	High	TFGSGEADcGLRPLFEK	6	1	1	P00734	C9(Carbamidomethyl)	0	7.95061e+09	45.45	0.000618671	2	1883.89	-1.06213	39.5923	0
		Accession	Description	Score	Coverage	# Proteins	# Unique Peptides	# Peptides	# PSMs	Area	# AAs	MW [kDa]	calc. pI
		P00734	Prothrombin OS=Homo sapiens GN=F2 PE=1 SV=2 - [THRB_HUMAN]	7167.12	66.08	1	42	42	270	1.80821e+10	622	69.9921	5.89697
	High	SLEDKTERELLESYIDGR	1	1	1	P00734		0	1.81287e+08	44.72	0.000922481	3	2153.07	-0.417599	44.004	2
		Accession	Description	Score	Coverage	# Proteins	# Unique Peptides	# Peptides	# PSMs	Area	# AAs	MW [kDa]	calc. pI
		P00734	Prothrombin OS=Homo sapiens GN=F2 PE=1 SV=2 - [THRB_HUMAN]	7167.12	66.08	1	42	42	270	1.80821e+10	622	69.9921	5.89697
	High	VIDQFGE	2	1	1	P00734		0	5.57191e+07	41.98	0.000805015	2	807.387	-1.13151	33.1098	0
		Accession	Description	Score	Coverage	# Proteins	# Unique Peptides	# Peptides	# PSMs	Area	# AAs	MW [kDa]	calc. pI
		P00734	Prothrombin OS=Homo sapiens GN=F2 PE=1 SV=2 - [THRB_HUMAN]	7167.12	66.08	1	42	42	270	1.80821e+10	622	69.9921	5.89697
	High	HQDFnSAVQLVENFcR	24	1	1	P00734	N5(Deamidated); C15(Carbamidomethyl)	0	2.0706e+08	41.37	0.00110148	3	1964.89	-1.9928	47.5376	0
		Accession	Description	Score	Coverage	# Proteins	# Unique Peptides	# Peptides	# PSMs	Area	# AAs	MW [kDa]	calc. pI
		P00734	Prothrombin OS=Homo sapiens GN=F2 PE=1 SV=2 - [THRB_HUMAN]	7167.12	66.08	1	42	42	270	1.80821e+10	622	69.9921	5.89697
	High	YPHKPEInSTTHPGADLQENFcRNPDSSTTGPWcYTTDPTVR	9	1	1	P00734	N8(Deamidated); C22(Carbamidomethyl); C34(Carbamidomethyl)	0	1.82494e+08	40.57	0.000934006	4	4848.18	1.81343	39.0027	1
		Accession	Description	Score	Coverage	# Proteins	# Unique Peptides	# Peptides	# PSMs	Area	# AAs	MW [kDa]	calc. pI
		P00734	Prothrombin OS=Homo sapiens GN=F2 PE=1 SV=2 - [THRB_HUMAN]	7167.12	66.08	1	42	42	270	1.80821e+10	622	69.9921	5.89697
	High	GRVTGWGNLK	1	1	1	P00734		0	1.40938e+07	39.01	0.003385	3	1087.6	-0.0737173	24.8433	1
		Accession	Description	Score	Coverage	# Proteins	# Unique Peptides	# Peptides	# PSMs	Area	# AAs	MW [kDa]	calc. pI
		P00734	Prothrombin OS=Homo sapiens GN=F2 PE=1 SV=2 - [THRB_HUMAN]	7167.12	66.08	1	42	42	270	1.80821e+10	622	69.9921	5.89697
	High	TERELLESYIDGR	2	1	1	P00734		0	3.75952e+07	38.67	0.00292037	3	1580.79	-1.00592	39.3315	1
		Accession	Description	Score	Coverage	# Proteins	# Unique Peptides	# Peptides	# PSMs	Area	# AAs	MW [kDa]	calc. pI
		P00734	Prothrombin OS=Homo sapiens GN=F2 PE=1 SV=2 - [THRB_HUMAN]	7167.12	66.08	1	42	42	270	1.80821e+10	622	69.9921	5.89697
	High	IYIHPR	1	1	1	P00734		0	5.26561e+06	38.07	0.00101371	2	798.462	-0.0984437	20.5262	0
		Accession	Description	Score	Coverage	# Proteins	# Unique Peptides	# Peptides	# PSMs	Area	# AAs	MW [kDa]	calc. pI
		P00734	Prothrombin OS=Homo sapiens GN=F2 PE=1 SV=2 - [THRB_HUMAN]	7167.12	66.08	1	42	42	270	1.80821e+10	622	69.9921	5.89697
	High	SRYPHKPEInSTTHPGADLQENFcR	14	1	1	P00734	N10(Deamidated); C24(Carbamidomethyl)	0	2.72314e+09	37.53	0.00420317	2	2955.39	1.76435	29.1207	1
		Accession	Description	Score	Coverage	# Proteins	# Unique Peptides	# Peptides	# PSMs	Area	# AAs	MW [kDa]	calc. pI
		P00734	Prothrombin OS=Homo sapiens GN=F2 PE=1 SV=2 - [THRB_HUMAN]	7167.12	66.08	1	42	42	270	1.80821e+10	622	69.9921	5.89697
	High	YTAcETAR	2	1	1	P00734	C4(Carbamidomethyl)	0	6.41467e+06	36.88	0.000625604	2	971.425	-0.165678	17.99	0
		Accession	Description	Score	Coverage	# Proteins	# Unique Peptides	# Peptides	# PSMs	Area	# AAs	MW [kDa]	calc. pI
		P00734	Prothrombin OS=Homo sapiens GN=F2 PE=1 SV=2 - [THRB_HUMAN]	7167.12	66.08	1	42	42	270	1.80821e+10	622	69.9921	5.89697
	High	ITDNmFcAGYKPDEGKR	1	1	1	P00734	M5(Oxidation); C7(Carbamidomethyl)	0	4.25774e+07	36.68	0.00310362	4	2017.91	-2.7495	25.2479	1
		Accession	Description	Score	Coverage	# Proteins	# Unique Peptides	# Peptides	# PSMs	Area	# AAs	MW [kDa]	calc. pI
		P00734	Prothrombin OS=Homo sapiens GN=F2 PE=1 SV=2 - [THRB_HUMAN]	7167.12	66.08	1	42	42	270	1.80821e+10	622	69.9921	5.89697
	High	GHVnITR	1	1	1	P00734	N4(Deamidated)	0	1.57393e+06	34.74	0.00355882	2	797.427	0.0538425	17.5533	0
		Accession	Description	Score	Coverage	# Proteins	# Unique Peptides	# Peptides	# PSMs	Area	# AAs	MW [kDa]	calc. pI
		P00734	Prothrombin OS=Homo sapiens GN=F2 PE=1 SV=2 - [THRB_HUMAN]	7167.12	66.08	1	42	42	270	1.80821e+10	622	69.9921	5.89697
	High	ITDnMFcAGYKPDEGKR	1	1	1	P00734	N4(Deamidated); C7(Carbamidomethyl)	0	2.86668e+07	33.34	0.0050284	3	2002.89	-3.17268	29.8327	1
		Accession	Description	Score	Coverage	# Proteins	# Unique Peptides	# Peptides	# PSMs	Area	# AAs	MW [kDa]	calc. pI
		P00734	Prothrombin OS=Homo sapiens GN=F2 PE=1 SV=2 - [THRB_HUMAN]	7167.12	66.08	1	42	42	270	1.80821e+10	622	69.9921	5.89697
	High	VTGWGNLKETWTANVGKGQPSVLQVVNLPIVERPVcK	3	1	1	P00734	C36(Carbamidomethyl)	0	1.48369e+08	33.26	0.00243112	4	4074.2	1.86456	51.9605	2
		Accession	Description	Score	Coverage	# Proteins	# Unique Peptides	# Peptides	# PSMs	Area	# AAs	MW [kDa]	calc. pI
		P00734	Prothrombin OS=Homo sapiens GN=F2 PE=1 SV=2 - [THRB_HUMAN]	7167.12	66.08	1	42	42	270	1.80821e+10	622	69.9921	5.89697
P0C0L5	Complement C4-B OS=Homo sapiens GN=C4B PE=1 SV=1 - [CO4B_HUMAN]	5523.85	48.34	1	2	61	181	2.19002e+09	1744	192.673	7.15186
	A4	Sequence	# PSMs	# Proteins	# Protein Groups	Protein Group Accessions	Modifications	ΔCn	Area	IonScore	Exp Value	Charge	MH+ [Da]	ΔM [ppm]	RT [min]	# Missed Cleavages
	High	EcVGFEAVQEVPVGLVQPASATLYDYYNPERR	3	2	2	P0C0L4;P0C0L5	C2(Carbamidomethyl)	0	3.60135e+08	123.53	1.19774e-11	3	3656.77	-0.260806	57.5082	1
		Accession	Description	Score	Coverage	# Proteins	# Unique Peptides	# Peptides	# PSMs	Area	# AAs	MW [kDa]	calc. pI
		P0C0L5	Complement C4-B OS=Homo sapiens GN=C4B PE=1 SV=1 - [CO4B_HUMAN]	5523.85	48.34	1	2	61	181	2.19002e+09	1744	192.673	7.15186
		P0C0L4	Complement C4-A OS=Homo sapiens GN=C4A PE=1 SV=1 - [CO4A_HUMAN]	5336.5	48.34	1	1	60	176	2.19002e+09	1744	192.65	7.07861
	High	VLSLAQEQVGGSPEK	2	2	2	P0C0L4;P0C0L5		0	1.65304e+09	111.97	1.12136e-10	2	1541.82	-0.301839	31.5228	0
		Accession	Description	Score	Coverage	# Proteins	# Unique Peptides	# Peptides	# PSMs	Area	# AAs	MW [kDa]	calc. pI
		P0C0L5	Complement C4-B OS=Homo sapiens GN=C4B PE=1 SV=1 - [CO4B_HUMAN]	5523.85	48.34	1	2	61	181	2.19002e+09	1744	192.673	7.15186
		P0C0L4	Complement C4-A OS=Homo sapiens GN=C4A PE=1 SV=1 - [CO4A_HUMAN]	5336.5	48.34	1	1	60	176	2.19002e+09	1744	192.65	7.07861
	High	LHLETDSLALVALGALDTALYAAGSK	10	2	2	P0C0L4;P0C0L5		0	1760539860	110.1	1.08473e-10	4	2613.42	0.8184	73.0156	0
		Accession	Description	Score	Coverage	# Proteins	# Unique Peptides	# Peptides	# PSMs	Area	# AAs	MW [kDa]	calc. pI
		P0C0L5	Complement C4-B OS=Homo sapiens GN=C4B PE=1 SV=1 - [CO4B_HUMAN]	5523.85	48.34	1	2	61	181	2.19002e+09	1744	192.673	7.15186
		P0C0L4	Complement C4-A OS=Homo sapiens GN=C4A PE=1 SV=1 - [CO4A_HUMAN]	5336.5	48.34	1	1	60	176	2.19002e+09	1744	192.65	7.07861
	High	VGLSGMAIADVTLLSGFHALR	4	2	2	P0C0L4;P0C0L5		0	3.28456e+08	104.43	5.06613e-10	2	2128.15	-1.92506	60.2878	0
		Accession	Description	Score	Coverage	# Proteins	# Unique Peptides	# Peptides	# PSMs	Area	# AAs	MW [kDa]	calc. pI
		P0C0L5	Complement C4-B OS=Homo sapiens GN=C4B PE=1 SV=1 - [CO4B_HUMAN]	5523.85	48.34	1	2	61	181	2.19002e+09	1744	192.673	7.15186
		P0C0L4	Complement C4-A OS=Homo sapiens GN=C4A PE=1 SV=1 - [CO4A_HUMAN]	5336.5	48.34	1	1	60	176	2.19002e+09	1744	192.65	7.07861
	High	VTASDPLDTLGSEGALSPGGVASLLR	6	2	2	P0C0L4;P0C0L5		0	2645718080	104.05	7.85132e-10	2	2483.3	1.46037	60.7101	0
		Accession	Description	Score	Coverage	# Proteins	# Unique Peptides	# Peptides	# PSMs	Area	# AAs	MW [kDa]	calc. pI
		P0C0L5	Complement C4-B OS=Homo sapiens GN=C4B PE=1 SV=1 - [CO4B_HUMAN]	5523.85	48.34	1	2	61	181	2.19002e+09	1744	192.673	7.15186
		P0C0L4	Complement C4-A OS=Homo sapiens GN=C4A PE=1 SV=1 - [CO4A_HUMAN]	5336.5	48.34	1	1	60	176	2.19002e+09	1744	192.65	7.07861
	High	SMQGGLVGNDETVALTAFVTIALHHGLAVFQDEGAEPLKQR	1	2	2	P0C0L4;P0C0L5		0	1.19182e+07	98.9	1.78423e-09	3	4320.21	-0.255264	69.5777	1
		Accession	Description	Score	Coverage	# Proteins	# Unique Peptides	# Peptides	# PSMs	Area	# AAs	MW [kDa]	calc. pI
		P0C0L5	Complement C4-B OS=Homo sapiens GN=C4B PE=1 SV=1 - [CO4B_HUMAN]	5523.85	48.34	1	2	61	181	2.19002e+09	1744	192.673	7.15186
		P0C0L4	Complement C4-A OS=Homo sapiens GN=C4A PE=1 SV=1 - [CO4A_HUMAN]	5336.5	48.34	1	1	60	176	2.19002e+09	1744	192.65	7.07861
	High	SMQGGLVGNDETVALTAFVTIALHHGLAVFQDEGAEPLK	2	2	2	P0C0L4;P0C0L5		0	2.29098e+08	92.97	9.41193e-09	3	4036.05	-0.50726	72.9377	0
		Accession	Description	Score	Coverage	# Proteins	# Unique Peptides	# Peptides	# PSMs	Area	# AAs	MW [kDa]	calc. pI
		P0C0L5	Complement C4-B OS=Homo sapiens GN=C4B PE=1 SV=1 - [CO4B_HUMAN]	5523.85	48.34	1	2	61	181	2.19002e+09	1744	192.673	7.15186
		P0C0L4	Complement C4-A OS=Homo sapiens GN=C4A PE=1 SV=1 - [CO4A_HUMAN]	5336.5	48.34	1	1	60	176	2.19002e+09	1744	192.65	7.07861
	High	LNMGITDLQGLR	2	2	2	P0C0L4;P0C0L5		0	1.91112e+08	89.67	2.48697e-08	2	1330.72	0.419571	44.8165	0
		Accession	Description	Score	Coverage	# Proteins	# Unique Peptides	# Peptides	# PSMs	Area	# AAs	MW [kDa]	calc. pI
		P0C0L5	Complement C4-B OS=Homo sapiens GN=C4B PE=1 SV=1 - [CO4B_HUMAN]	5523.85	48.34	1	2	61	181	2.19002e+09	1744	192.673	7.15186
		P0C0L4	Complement C4-A OS=Homo sapiens GN=C4A PE=1 SV=1 - [CO4A_HUMAN]	5336.5	48.34	1	1	60	176	2.19002e+09	1744	192.65	7.07861
	High	TTNIQGINLLFSSR	2	2	2	P0C0L4;P0C0L5		0	5.73273e+08	80.77	1.34423e-07	2	1563.85	-1.05743	49.2089	0
		Accession	Description	Score	Coverage	# Proteins	# Unique Peptides	# Peptides	# PSMs	Area	# AAs	MW [kDa]	calc. pI
		P0C0L5	Complement C4-B OS=Homo sapiens GN=C4B PE=1 SV=1 - [CO4B_HUMAN]	5523.85	48.34	1	2	61	181	2.19002e+09	1744	192.673	7.15186
		P0C0L4	Complement C4-A OS=Homo sapiens GN=C4A PE=1 SV=1 - [CO4A_HUMAN]	5336.5	48.34	1	1	60	176	2.19002e+09	1744	192.65	7.07861
	High	YVSHFETEGPHVLLYFDSVPTSR	4	2	2	P0C0L4;P0C0L5		0	1.9499e+08	78.77	3.66361e-07	2	2680.31	1.08391	45.4098	0
		Accession	Description	Score	Coverage	# Proteins	# Unique Peptides	# Peptides	# PSMs	Area	# AAs	MW [kDa]	calc. pI
		P0C0L5	Complement C4-B OS=Homo sapiens GN=C4B PE=1 SV=1 - [CO4B_HUMAN]	5523.85	48.34	1	2	61	181	2.19002e+09	1744	192.673	7.15186
		P0C0L4	Complement C4-A OS=Homo sapiens GN=C4A PE=1 SV=1 - [CO4A_HUMAN]	5336.5	48.34	1	1	60	176	2.19002e+09	1744	192.65	7.07861
	High	LLATLcSAEVcQcAEGK	4	2	2	P0C0L4;P0C0L5	C6(Carbamidomethyl); C11(Carbamidomethyl); C13(Carbamidomethyl)	0	2.80028e+08	77.64	3.20268e-07	2	1909.88	0.339559	37.3919	0
		Accession	Description	Score	Coverage	# Proteins	# Unique Peptides	# Peptides	# PSMs	Area	# AAs	MW [kDa]	calc. pI
		P0C0L5	Complement C4-B OS=Homo sapiens GN=C4B PE=1 SV=1 - [CO4B_HUMAN]	5523.85	48.34	1	2	61	181	2.19002e+09	1744	192.673	7.15186
		P0C0L4	Complement C4-A OS=Homo sapiens GN=C4A PE=1 SV=1 - [CO4A_HUMAN]	5336.5	48.34	1	1	60	176	2.19002e+09	1744	192.65	7.07861
	High	DFALLSLQVPLKDAK	4	2	2	P0C0L4;P0C0L5		0	7.90399e+08	75.45	2.0955e-07	2	1657.95	-0.209496	51.8661	1
		Accession	Description	Score	Coverage	# Proteins	# Unique Peptides	# Peptides	# PSMs	Area	# AAs	MW [kDa]	calc. pI
		P0C0L5	Complement C4-B OS=Homo sapiens GN=C4B PE=1 SV=1 - [CO4B_HUMAN]	5523.85	48.34	1	2	61	181	2.19002e+09	1744	192.673	7.15186
		P0C0L4	Complement C4-A OS=Homo sapiens GN=C4A PE=1 SV=1 - [CO4A_HUMAN]	5336.5	48.34	1	1	60	176	2.19002e+09	1744	192.65	7.07861
	High	LQETSNWLLSQQQADGSFQDLSPVIHR	5	1	1	P0C0L5		0	3.87521e+08	75.21	7.84888e-07	3	3097.53	-0.539662	50.9575	0
		Accession	Description	Score	Coverage	# Proteins	# Unique Peptides	# Peptides	# PSMs	Area	# AAs	MW [kDa]	calc. pI
		P0C0L5	Complement C4-B OS=Homo sapiens GN=C4B PE=1 SV=1 - [CO4B_HUMAN]	5523.85	48.34	1	2	61	181	2.19002e+09	1744	192.673	7.15186
	High	GHLFLQTDQPIYNPGQR	4	2	2	P0C0L4;P0C0L5		0	9.65378e+07	74.81	8.73827e-07	2	1984	-0.129941	37.7527	0
		Accession	Description	Score	Coverage	# Proteins	# Unique Peptides	# Peptides	# PSMs	Area	# AAs	MW [kDa]	calc. pI
		P0C0L5	Complement C4-B OS=Homo sapiens GN=C4B PE=1 SV=1 - [CO4B_HUMAN]	5523.85	48.34	1	2	61	181	2.19002e+09	1744	192.673	7.15186
		P0C0L4	Complement C4-A OS=Homo sapiens GN=C4A PE=1 SV=1 - [CO4A_HUMAN]	5336.5	48.34	1	1	60	176	2.19002e+09	1744	192.65	7.07861
	High	STQDTVIALDALSAYWIASHTTEER	3	2	2	P0C0L4;P0C0L5		0	1.04343e+09	74.53	1.00778e-06	2	2778.36	-1.04706	60.81	0
		Accession	Description	Score	Coverage	# Proteins	# Unique Peptides	# Peptides	# PSMs	Area	# AAs	MW [kDa]	calc. pI
		P0C0L5	Complement C4-B OS=Homo sapiens GN=C4B PE=1 SV=1 - [CO4B_HUMAN]	5523.85	48.34	1	2	61	181	2.19002e+09	1744	192.673	7.15186
		P0C0L4	Complement C4-A OS=Homo sapiens GN=C4A PE=1 SV=1 - [CO4A_HUMAN]	5336.5	48.34	1	1	60	176	2.19002e+09	1744	192.65	7.07861
	High	DFALLSLQVPLK	2	2	2	P0C0L4;P0C0L5		0	7.41115e+07	73.68	2.87128e-07	2	1343.79	1.00018	59.0574	0
		Accession	Description	Score	Coverage	# Proteins	# Unique Peptides	# Peptides	# PSMs	Area	# AAs	MW [kDa]	calc. pI
		P0C0L5	Complement C4-B OS=Homo sapiens GN=C4B PE=1 SV=1 - [CO4B_HUMAN]	5523.85	48.34	1	2	61	181	2.19002e+09	1744	192.673	7.15186
		P0C0L4	Complement C4-A OS=Homo sapiens GN=C4A PE=1 SV=1 - [CO4A_HUMAN]	5336.5	48.34	1	1	60	176	2.19002e+09	1744	192.65	7.07861
	High	GPEVQLVAHSPWLK	4	2	2	P0C0L4;P0C0L5		0	1.72436e+08	71.42	1.39534e-06	2	1560.85	-0.105255	39.9025	0
		Accession	Description	Score	Coverage	# Proteins	# Unique Peptides	# Peptides	# PSMs	Area	# AAs	MW [kDa]	calc. pI
		P0C0L5	Complement C4-B OS=Homo sapiens GN=C4B PE=1 SV=1 - [CO4B_HUMAN]	5523.85	48.34	1	2	61	181	2.19002e+09	1744	192.673	7.15186
		P0C0L4	Complement C4-A OS=Homo sapiens GN=C4A PE=1 SV=1 - [CO4A_HUMAN]	5336.5	48.34	1	1	60	176	2.19002e+09	1744	192.65	7.07861
	High	AEFQDALEKLNMGITDLQGLR	4	2	2	P0C0L4;P0C0L5		0	4.12574e+08	68.86	3.34144e-06	2	2362.21	-0.383063	59.1695	1
		Accession	Description	Score	Coverage	# Proteins	# Unique Peptides	# Peptides	# PSMs	Area	# AAs	MW [kDa]	calc. pI
		P0C0L5	Complement C4-B OS=Homo sapiens GN=C4B PE=1 SV=1 - [CO4B_HUMAN]	5523.85	48.34	1	2	61	181	2.19002e+09	1744	192.673	7.15186
		P0C0L4	Complement C4-A OS=Homo sapiens GN=C4A PE=1 SV=1 - [CO4A_HUMAN]	5336.5	48.34	1	1	60	176	2.19002e+09	1744	192.65	7.07861
	High	RGHLFLQTDQPIYNPGQR	4	2	2	P0C0L4;P0C0L5		0	4.53812e+08	67.71	3.77837e-06	3	2140.1	-0.718532	33.1848	1
		Accession	Description	Score	Coverage	# Proteins	# Unique Peptides	# Peptides	# PSMs	Area	# AAs	MW [kDa]	calc. pI
		P0C0L5	Complement C4-B OS=Homo sapiens GN=C4B PE=1 SV=1 - [CO4B_HUMAN]	5523.85	48.34	1	2	61	181	2.19002e+09	1744	192.673	7.15186
		P0C0L4	Complement C4-A OS=Homo sapiens GN=C4A PE=1 SV=1 - [CO4A_HUMAN]	5336.5	48.34	1	1	60	176	2.19002e+09	1744	192.65	7.07861
	High	VGDTLNLNLR	2	2	2	P0C0L4;P0C0L5		0	6.68813e+08	67.67	2.94123e-06	2	1114.62	0.179792	36.8247	0
		Accession	Description	Score	Coverage	# Proteins	# Unique Peptides	# Peptides	# PSMs	Area	# AAs	MW [kDa]	calc. pI
		P0C0L5	Complement C4-B OS=Homo sapiens GN=C4B PE=1 SV=1 - [CO4B_HUMAN]	5523.85	48.34	1	2	61	181	2.19002e+09	1744	192.673	7.15186
		P0C0L4	Complement C4-A OS=Homo sapiens GN=C4A PE=1 SV=1 - [CO4A_HUMAN]	5336.5	48.34	1	1	60	176	2.19002e+09	1744	192.65	7.07861
	High	VLSLAQEQVGGSPEKLQETSNWLLSQQQADGSFQDLSPVIHR	4	1	1	P0C0L5		0	1.41217e+08	64.99	4.35816e-06	4	4620.36	6.2523	54.28	1
		Accession	Description	Score	Coverage	# Proteins	# Unique Peptides	# Peptides	# PSMs	Area	# AAs	MW [kDa]	calc. pI
		P0C0L5	Complement C4-B OS=Homo sapiens GN=C4B PE=1 SV=1 - [CO4B_HUMAN]	5523.85	48.34	1	2	61	181	2.19002e+09	1744	192.673	7.15186
	High	YIYGKPVQGVAYVR	4	2	2	P0C0L4;P0C0L5		0	7.57552e+08	62.23	8.85649e-06	2	1612.88	-0.568366	31.3633	0
		Accession	Description	Score	Coverage	# Proteins	# Unique Peptides	# Peptides	# PSMs	Area	# AAs	MW [kDa]	calc. pI
		P0C0L5	Complement C4-B OS=Homo sapiens GN=C4B PE=1 SV=1 - [CO4B_HUMAN]	5523.85	48.34	1	2	61	181	2.19002e+09	1744	192.673	7.15186
		P0C0L4	Complement C4-A OS=Homo sapiens GN=C4A PE=1 SV=1 - [CO4A_HUMAN]	5336.5	48.34	1	1	60	176	2.19002e+09	1744	192.65	7.07861
	High	LLLFSPSVVHLGVPLSVGVQLQDVPR	6	2	2	P0C0L4;P0C0L5		0	2.1638e+09	62.05	1.09154e-06	3	2769.6	-1.4935	60.8626	0
		Accession	Description	Score	Coverage	# Proteins	# Unique Peptides	# Peptides	# PSMs	Area	# AAs	MW [kDa]	calc. pI
		P0C0L5	Complement C4-B OS=Homo sapiens GN=C4B PE=1 SV=1 - [CO4B_HUMAN]	5523.85	48.34	1	2	61	181	2.19002e+09	1744	192.673	7.15186
		P0C0L4	Complement C4-A OS=Homo sapiens GN=C4A PE=1 SV=1 - [CO4A_HUMAN]	5336.5	48.34	1	1	60	176	2.19002e+09	1744	192.65	7.07861
	High	DSSTWLTAFVLK	2	2	2	P0C0L4;P0C0L5		0	86396923	61.64	1.17904e-05	2	1367.72	-0.515506	60.5169	0
		Accession	Description	Score	Coverage	# Proteins	# Unique Peptides	# Peptides	# PSMs	Area	# AAs	MW [kDa]	calc. pI
		P0C0L5	Complement C4-B OS=Homo sapiens GN=C4B PE=1 SV=1 - [CO4B_HUMAN]	5523.85	48.34	1	2	61	181	2.19002e+09	1744	192.673	7.15186
		P0C0L4	Complement C4-A OS=Homo sapiens GN=C4A PE=1 SV=1 - [CO4A_HUMAN]	5336.5	48.34	1	1	60	176	2.19002e+09	1744	192.65	7.07861
	High	HLVPGAPFLLQALVR	3	2	2	P0C0L4;P0C0L5		0	1.73511e+09	61.23	1.35604e-06	3	1630.98	-0.498837	53.8166	0
		Accession	Description	Score	Coverage	# Proteins	# Unique Peptides	# Peptides	# PSMs	Area	# AAs	MW [kDa]	calc. pI
		P0C0L5	Complement C4-B OS=Homo sapiens GN=C4B PE=1 SV=1 - [CO4B_HUMAN]	5523.85	48.34	1	2	61	181	2.19002e+09	1744	192.673	7.15186
		P0C0L4	Complement C4-A OS=Homo sapiens GN=C4A PE=1 SV=1 - [CO4A_HUMAN]	5336.5	48.34	1	1	60	176	2.19002e+09	1744	192.65	7.07861
	High	NPSDPMPQAPALWIETTAYALLHLLLHEGK	2	2	2	P0C0L4;P0C0L5		0	1.40253e+08	60.61	1.51199e-05	4	3326.73	0.490438	76.6813	0
		Accession	Description	Score	Coverage	# Proteins	# Unique Peptides	# Peptides	# PSMs	Area	# AAs	MW [kDa]	calc. pI
		P0C0L5	Complement C4-B OS=Homo sapiens GN=C4B PE=1 SV=1 - [CO4B_HUMAN]	5523.85	48.34	1	2	61	181	2.19002e+09	1744	192.673	7.15186
		P0C0L4	Complement C4-A OS=Homo sapiens GN=C4A PE=1 SV=1 - [CO4A_HUMAN]	5336.5	48.34	1	1	60	176	2.19002e+09	1744	192.65	7.07861
	High	FQILTLWLPDSLTTWEIHGLSLSK	5	2	2	P0C0L4;P0C0L5		0	2.95114e+08	60.28	9.98504e-06	2	2798.51	-0.645834	69.9293	0
		Accession	Description	Score	Coverage	# Proteins	# Unique Peptides	# Peptides	# PSMs	Area	# AAs	MW [kDa]	calc. pI
		P0C0L5	Complement C4-B OS=Homo sapiens GN=C4B PE=1 SV=1 - [CO4B_HUMAN]	5523.85	48.34	1	2	61	181	2.19002e+09	1744	192.673	7.15186
		P0C0L4	Complement C4-A OS=Homo sapiens GN=C4A PE=1 SV=1 - [CO4A_HUMAN]	5336.5	48.34	1	1	60	176	2.19002e+09	1744	192.65	7.07861
	High	VDVQAGAcEGK	2	2	2	P0C0L4;P0C0L5	C8(Carbamidomethyl)	0	3.85087e+07	59.69	1.20824e-05	2	1133.53	-0.47929	20.4724	0
		Accession	Description	Score	Coverage	# Proteins	# Unique Peptides	# Peptides	# PSMs	Area	# AAs	MW [kDa]	calc. pI
		P0C0L5	Complement C4-B OS=Homo sapiens GN=C4B PE=1 SV=1 - [CO4B_HUMAN]	5523.85	48.34	1	2	61	181	2.19002e+09	1744	192.673	7.15186
		P0C0L4	Complement C4-A OS=Homo sapiens GN=C4A PE=1 SV=1 - [CO4A_HUMAN]	5336.5	48.34	1	1	60	176	2.19002e+09	1744	192.65	7.07861
	High	LVNGQSHISLSK	2	2	2	P0C0L4;P0C0L5		0	1.16787e+08	58.04	1.82947e-05	2	1282.71	-0.720726	23.5308	0
		Accession	Description	Score	Coverage	# Proteins	# Unique Peptides	# Peptides	# PSMs	Area	# AAs	MW [kDa]	calc. pI
		P0C0L5	Complement C4-B OS=Homo sapiens GN=C4B PE=1 SV=1 - [CO4B_HUMAN]	5523.85	48.34	1	2	61	181	2.19002e+09	1744	192.673	7.15186
		P0C0L4	Complement C4-A OS=Homo sapiens GN=C4A PE=1 SV=1 - [CO4A_HUMAN]	5336.5	48.34	1	1	60	176	2.19002e+09	1744	192.65	7.07861
	High	SFFPENWLWR	2	2	2	P0C0L4;P0C0L5		0	6.52713e+08	57.55	3.26095e-05	2	1381.67	0.37478	58.0967	0
		Accession	Description	Score	Coverage	# Proteins	# Unique Peptides	# Peptides	# PSMs	Area	# AAs	MW [kDa]	calc. pI
		P0C0L5	Complement C4-B OS=Homo sapiens GN=C4B PE=1 SV=1 - [CO4B_HUMAN]	5523.85	48.34	1	2	61	181	2.19002e+09	1744	192.673	7.15186
		P0C0L4	Complement C4-A OS=Homo sapiens GN=C4A PE=1 SV=1 - [CO4A_HUMAN]	5336.5	48.34	1	1	60	176	2.19002e+09	1744	192.65	7.07861
	High	YLDKTEQWSTLPPETK	4	2	2	P0C0L4;P0C0L5		0	386974114	56.65	5.4068e-05	2	1935.97	-0.948426	34.7522	1
		Accession	Description	Score	Coverage	# Proteins	# Unique Peptides	# Peptides	# PSMs	Area	# AAs	MW [kDa]	calc. pI
		P0C0L5	Complement C4-B OS=Homo sapiens GN=C4B PE=1 SV=1 - [CO4B_HUMAN]	5523.85	48.34	1	2	61	181	2.19002e+09	1744	192.673	7.15186
		P0C0L4	Complement C4-A OS=Homo sapiens GN=C4A PE=1 SV=1 - [CO4A_HUMAN]	5336.5	48.34	1	1	60	176	2.19002e+09	1744	192.65	7.07861
	High	QGSFQGGFR	2	2	2	P0C0L4;P0C0L5		0	3.05106e+08	55.93	2.60376e-05	2	983.469	-0.11736	24.9585	0
		Accession	Description	Score	Coverage	# Proteins	# Unique Peptides	# Peptides	# PSMs	Area	# AAs	MW [kDa]	calc. pI
		P0C0L5	Complement C4-B OS=Homo sapiens GN=C4B PE=1 SV=1 - [CO4B_HUMAN]	5523.85	48.34	1	2	61	181	2.19002e+09	1744	192.673	7.15186
		P0C0L4	Complement C4-A OS=Homo sapiens GN=C4A PE=1 SV=1 - [CO4A_HUMAN]	5336.5	48.34	1	1	60	176	2.19002e+09	1744	192.65	7.07861
	High	ScGLHQLLR	2	2	2	P0C0L4;P0C0L5	C2(Carbamidomethyl)	0	301372526	54.93	3.85639e-05	2	1083.57	-0.012731	25.842	0
		Accession	Description	Score	Coverage	# Proteins	# Unique Peptides	# Peptides	# PSMs	Area	# AAs	MW [kDa]	calc. pI
		P0C0L5	Complement C4-B OS=Homo sapiens GN=C4B PE=1 SV=1 - [CO4B_HUMAN]	5523.85	48.34	1	2	61	181	2.19002e+09	1744	192.673	7.15186
		P0C0L4	Complement C4-A OS=Homo sapiens GN=C4A PE=1 SV=1 - [CO4A_HUMAN]	5336.5	48.34	1	1	60	176	2.19002e+09	1744	192.65	7.07861
	High	FGLLDEDGKK	4	2	2	P0C0L4;P0C0L5		0	4.78837e+08	54.8	5.36432e-05	2	1121.58	-0.6472	29.6639	1
		Accession	Description	Score	Coverage	# Proteins	# Unique Peptides	# Peptides	# PSMs	Area	# AAs	MW [kDa]	calc. pI
		P0C0L5	Complement C4-B OS=Homo sapiens GN=C4B PE=1 SV=1 - [CO4B_HUMAN]	5523.85	48.34	1	2	61	181	2.19002e+09	1744	192.673	7.15186
		P0C0L4	Complement C4-A OS=Homo sapiens GN=C4A PE=1 SV=1 - [CO4A_HUMAN]	5336.5	48.34	1	1	60	176	2.19002e+09	1744	192.65	7.07861
	High	cSVFYGAPSK	2	2	2	P0C0L4;P0C0L5	C1(Carbamidomethyl)	0	2.22467e+08	54.76	2.92421e-05	2	1115.52	0.0405798	28.091	0
		Accession	Description	Score	Coverage	# Proteins	# Unique Peptides	# Peptides	# PSMs	Area	# AAs	MW [kDa]	calc. pI
		P0C0L5	Complement C4-B OS=Homo sapiens GN=C4B PE=1 SV=1 - [CO4B_HUMAN]	5523.85	48.34	1	2	61	181	2.19002e+09	1744	192.673	7.15186
		P0C0L4	Complement C4-A OS=Homo sapiens GN=C4A PE=1 SV=1 - [CO4A_HUMAN]	5336.5	48.34	1	1	60	176	2.19002e+09	1744	192.65	7.07861
	High	AVGSGATFSHYYYMILSR	2	2	2	P0C0L4;P0C0L5		0	42543590	54.66	8.13911e-05	2	2022.97	-1.61467	48.0718	0
		Accession	Description	Score	Coverage	# Proteins	# Unique Peptides	# Peptides	# PSMs	Area	# AAs	MW [kDa]	calc. pI
		P0C0L5	Complement C4-B OS=Homo sapiens GN=C4B PE=1 SV=1 - [CO4B_HUMAN]	5523.85	48.34	1	2	61	181	2.19002e+09	1744	192.673	7.15186
		P0C0L4	Complement C4-A OS=Homo sapiens GN=C4A PE=1 SV=1 - [CO4A_HUMAN]	5336.5	48.34	1	1	60	176	2.19002e+09	1744	192.65	7.07861
	High	KKEVYMPSSIFQDDFVIPDISEPGTWK	3	2	2	P0C0L4;P0C0L5		0	1.12501e+08	54.26	9.52431e-05	3	3156.56	-1.29254	56.1539	2
		Accession	Description	Score	Coverage	# Proteins	# Unique Peptides	# Peptides	# PSMs	Area	# AAs	MW [kDa]	calc. pI
		P0C0L5	Complement C4-B OS=Homo sapiens GN=C4B PE=1 SV=1 - [CO4B_HUMAN]	5523.85	48.34	1	2	61	181	2.19002e+09	1744	192.673	7.15186
		P0C0L4	Complement C4-A OS=Homo sapiens GN=C4A PE=1 SV=1 - [CO4A_HUMAN]	5336.5	48.34	1	1	60	176	2.19002e+09	1744	192.65	7.07861
	High	EAPKVVEEQESR	2	2	2	P0C0L4;P0C0L5		0	8.62454e+07	54.15	6.61498e-05	2	1400.7	-0.235422	20.5354	1
		Accession	Description	Score	Coverage	# Proteins	# Unique Peptides	# Peptides	# PSMs	Area	# AAs	MW [kDa]	calc. pI
		P0C0L5	Complement C4-B OS=Homo sapiens GN=C4B PE=1 SV=1 - [CO4B_HUMAN]	5523.85	48.34	1	2	61	181	2.19002e+09	1744	192.673	7.15186
		P0C0L4	Complement C4-A OS=Homo sapiens GN=C4A PE=1 SV=1 - [CO4A_HUMAN]	5336.5	48.34	1	1	60	176	2.19002e+09	1744	192.65	7.07861
	High	VFEAMNSYDLGcGPGGGDSALQVFqAAGLAFSDGDQWTLSR	4	2	2	P0C0L4;P0C0L5	C12(Carbamidomethyl); Q25(Deamidated)	0	5.05966e+06	52.64	5.33613e-05	3	4295.92	-0.880235	70.7298	0
		Accession	Description	Score	Coverage	# Proteins	# Unique Peptides	# Peptides	# PSMs	Area	# AAs	MW [kDa]	calc. pI
		P0C0L5	Complement C4-B OS=Homo sapiens GN=C4B PE=1 SV=1 - [CO4B_HUMAN]	5523.85	48.34	1	2	61	181	2.19002e+09	1744	192.673	7.15186
		P0C0L4	Complement C4-A OS=Homo sapiens GN=C4A PE=1 SV=1 - [CO4A_HUMAN]	5336.5	48.34	1	1	60	176	2.19002e+09	1744	192.65	7.07861
	High	AEFQDALEK	2	2	2	P0C0L4;P0C0L5		0	3.23703e+08	52.19	0.000104483	2	1050.51	-0.784655	30.0415	0
		Accession	Description	Score	Coverage	# Proteins	# Unique Peptides	# Peptides	# PSMs	Area	# AAs	MW [kDa]	calc. pI
		P0C0L5	Complement C4-B OS=Homo sapiens GN=C4B PE=1 SV=1 - [CO4B_HUMAN]	5523.85	48.34	1	2	61	181	2.19002e+09	1744	192.673	7.15186
		P0C0L4	Complement C4-A OS=Homo sapiens GN=C4A PE=1 SV=1 - [CO4A_HUMAN]	5336.5	48.34	1	1	60	176	2.19002e+09	1744	192.65	7.07861
	High	TKGLcVATPVQLR	2	2	2	P0C0L4;P0C0L5	C5(Carbamidomethyl)	0	3.57704e+07	52.13	9.36896e-05	2	1442.81	-0.675713	32.092	1
		Accession	Description	Score	Coverage	# Proteins	# Unique Peptides	# Peptides	# PSMs	Area	# AAs	MW [kDa]	calc. pI
		P0C0L5	Complement C4-B OS=Homo sapiens GN=C4B PE=1 SV=1 - [CO4B_HUMAN]	5523.85	48.34	1	2	61	181	2.19002e+09	1744	192.673	7.15186
		P0C0L4	Complement C4-A OS=Homo sapiens GN=C4A PE=1 SV=1 - [CO4A_HUMAN]	5336.5	48.34	1	1	60	176	2.19002e+09	1744	192.65	7.07861
	High	ADGSYAAWLSR	2	2	2	P0C0L4;P0C0L5		0	145890883	49.73	0.000184629	2	1196.57	-0.310809	39.3227	0
		Accession	Description	Score	Coverage	# Proteins	# Unique Peptides	# Peptides	# PSMs	Area	# AAs	MW [kDa]	calc. pI
		P0C0L5	Complement C4-B OS=Homo sapiens GN=C4B PE=1 SV=1 - [CO4B_HUMAN]	5523.85	48.34	1	2	61	181	2.19002e+09	1744	192.673	7.15186
		P0C0L4	Complement C4-A OS=Homo sapiens GN=C4A PE=1 SV=1 - [CO4A_HUMAN]	5336.5	48.34	1	1	60	176	2.19002e+09	1744	192.65	7.07861
	High	VDFTLSSERDFALLSLQVPLKDAK	2	2	2	P0C0L4;P0C0L5		0	5.17297e+08	49.37	0.000131219	3	2692.45	-2.13782	54.8679	2
		Accession	Description	Score	Coverage	# Proteins	# Unique Peptides	# Peptides	# PSMs	Area	# AAs	MW [kDa]	calc. pI
		P0C0L5	Complement C4-B OS=Homo sapiens GN=C4B PE=1 SV=1 - [CO4B_HUMAN]	5523.85	48.34	1	2	61	181	2.19002e+09	1744	192.673	7.15186
		P0C0L4	Complement C4-A OS=Homo sapiens GN=C4A PE=1 SV=1 - [CO4A_HUMAN]	5336.5	48.34	1	1	60	176	2.19002e+09	1744	192.65	7.07861
	High	KYVLPNFEVK	4	2	2	P0C0L4;P0C0L5		0	1.75712e+08	48.62	0.000138778	2	1236.7	0.531349	35.4383	1
		Accession	Description	Score	Coverage	# Proteins	# Unique Peptides	# Peptides	# PSMs	Area	# AAs	MW [kDa]	calc. pI
		P0C0L5	Complement C4-B OS=Homo sapiens GN=C4B PE=1 SV=1 - [CO4B_HUMAN]	5523.85	48.34	1	2	61	181	2.19002e+09	1744	192.673	7.15186
		P0C0L4	Complement C4-A OS=Homo sapiens GN=C4A PE=1 SV=1 - [CO4A_HUMAN]	5336.5	48.34	1	1	60	176	2.19002e+09	1744	192.65	7.07861
	High	SmQGGLVGNDETVALTAFVTIALHHGLAVFQDEGAEPLK	1	2	2	P0C0L4;P0C0L5	M2(Oxidation)	0	7.67402e+06	48.41	0.000289144	4	4052.05	0.55053	71.8872	0
		Accession	Description	Score	Coverage	# Proteins	# Unique Peptides	# Peptides	# PSMs	Area	# AAs	MW [kDa]	calc. pI
		P0C0L5	Complement C4-B OS=Homo sapiens GN=C4B PE=1 SV=1 - [CO4B_HUMAN]	5523.85	48.34	1	2	61	181	2.19002e+09	1744	192.673	7.15186
		P0C0L4	Complement C4-A OS=Homo sapiens GN=C4A PE=1 SV=1 - [CO4A_HUMAN]	5336.5	48.34	1	1	60	176	2.19002e+09	1744	192.65	7.07861
	High	EVYMPSSIFQDDFVIPDISEPGTWK	2	2	2	P0C0L4;P0C0L5		0	1.04042e+08	48.2	0.000398067	2	2900.37	0.217823	66.4801	0
		Accession	Description	Score	Coverage	# Proteins	# Unique Peptides	# Peptides	# PSMs	Area	# AAs	MW [kDa]	calc. pI
		P0C0L5	Complement C4-B OS=Homo sapiens GN=C4B PE=1 SV=1 - [CO4B_HUMAN]	5523.85	48.34	1	2	61	181	2.19002e+09	1744	192.673	7.15186
		P0C0L4	Complement C4-A OS=Homo sapiens GN=C4A PE=1 SV=1 - [CO4A_HUMAN]	5336.5	48.34	1	1	60	176	2.19002e+09	1744	192.65	7.07861
	High	GLQDEDGYR	2	2	2	P0C0L4;P0C0L5		0	1.59287e+08	47.67	0.000121411	2	1052.46	-0.433757	23.3772	0
		Accession	Description	Score	Coverage	# Proteins	# Unique Peptides	# Peptides	# PSMs	Area	# AAs	MW [kDa]	calc. pI
		P0C0L5	Complement C4-B OS=Homo sapiens GN=C4B PE=1 SV=1 - [CO4B_HUMAN]	5523.85	48.34	1	2	61	181	2.19002e+09	1744	192.673	7.15186
		P0C0L4	Complement C4-A OS=Homo sapiens GN=C4A PE=1 SV=1 - [CO4A_HUMAN]	5336.5	48.34	1	1	60	176	2.19002e+09	1744	192.65	7.07861
	High	SMQGGLVGnDETVALTAFVTIALHHGLAVFQDEGAEPLK	5	2	2	P0C0L4;P0C0L5	N9(Deamidated)	0	3.03939e+06	47.49	0.000378755	4	4037.03	-0.980937	74.2597	0
		Accession	Description	Score	Coverage	# Proteins	# Unique Peptides	# Peptides	# PSMs	Area	# AAs	MW [kDa]	calc. pI
		P0C0L5	Complement C4-B OS=Homo sapiens GN=C4B PE=1 SV=1 - [CO4B_HUMAN]	5523.85	48.34	1	2	61	181	2.19002e+09	1744	192.673	7.15186
		P0C0L4	Complement C4-A OS=Homo sapiens GN=C4A PE=1 SV=1 - [CO4A_HUMAN]	5336.5	48.34	1	1	60	176	2.19002e+09	1744	192.65	7.07861
	High	nGESVKLHLETDSLALVALGALDTALYAAGSK	2	2	2	P0C0L4;P0C0L5	N1(Deamidated)	0	32625641	45.31	0.000396025	4	3228.71	3.06385	73.2705	1
		Accession	Description	Score	Coverage	# Proteins	# Unique Peptides	# Peptides	# PSMs	Area	# AAs	MW [kDa]	calc. pI
		P0C0L5	Complement C4-B OS=Homo sapiens GN=C4B PE=1 SV=1 - [CO4B_HUMAN]	5523.85	48.34	1	2	61	181	2.19002e+09	1744	192.673	7.15186
		P0C0L4	Complement C4-A OS=Homo sapiens GN=C4A PE=1 SV=1 - [CO4A_HUMAN]	5336.5	48.34	1	1	60	176	2.19002e+09	1744	192.65	7.07861
	High	VQQPDcREPFLSccQFAESLR	2	2	2	P0C0L4;P0C0L5	C6(Carbamidomethyl); C13(Carbamidomethyl); C14(Carbamidomethyl)	0	1.05202e+08	43.36	0.000636618	3	2627.18	-0.776739	42.8948	1
		Accession	Description	Score	Coverage	# Proteins	# Unique Peptides	# Peptides	# PSMs	Area	# AAs	MW [kDa]	calc. pI
		P0C0L5	Complement C4-B OS=Homo sapiens GN=C4B PE=1 SV=1 - [CO4B_HUMAN]	5523.85	48.34	1	2	61	181	2.19002e+09	1744	192.673	7.15186
		P0C0L4	Complement C4-A OS=Homo sapiens GN=C4A PE=1 SV=1 - [CO4A_HUMAN]	5336.5	48.34	1	1	60	176	2.19002e+09	1744	192.65	7.07861
	High	ITQVLHFTK	2	2	2	P0C0L4;P0C0L5		0	248593107	42.59	0.000848244	2	1086.63	-0.20486	28.0928	0
		Accession	Description	Score	Coverage	# Proteins	# Unique Peptides	# Peptides	# PSMs	Area	# AAs	MW [kDa]	calc. pI
		P0C0L5	Complement C4-B OS=Homo sapiens GN=C4B PE=1 SV=1 - [CO4B_HUMAN]	5523.85	48.34	1	2	61	181	2.19002e+09	1744	192.673	7.15186
		P0C0L4	Complement C4-A OS=Homo sapiens GN=C4A PE=1 SV=1 - [CO4A_HUMAN]	5336.5	48.34	1	1	60	176	2.19002e+09	1744	192.65	7.07861
	High	ITPGKPYILTVPGHLDEMQLDIQAR	2	2	2	P0C0L4;P0C0L5		0	4.8442e+07	42.14	0.000846155	2	2805.5	-0.267315	47.3624	0
		Accession	Description	Score	Coverage	# Proteins	# Unique Peptides	# Peptides	# PSMs	Area	# AAs	MW [kDa]	calc. pI
		P0C0L5	Complement C4-B OS=Homo sapiens GN=C4B PE=1 SV=1 - [CO4B_HUMAN]	5523.85	48.34	1	2	61	181	2.19002e+09	1744	192.673	7.15186
		P0C0L4	Complement C4-A OS=Homo sapiens GN=C4A PE=1 SV=1 - [CO4A_HUMAN]	5336.5	48.34	1	1	60	176	2.19002e+09	1744	192.65	7.07861
	High	LVnGQSHISLSK	2	2	2	P0C0L4;P0C0L5	N3(Deamidated)	0	4.11161e+07	41.85	0.000780491	2	1283.69	-1.962	25.1447	0
		Accession	Description	Score	Coverage	# Proteins	# Unique Peptides	# Peptides	# PSMs	Area	# AAs	MW [kDa]	calc. pI
		P0C0L5	Complement C4-B OS=Homo sapiens GN=C4B PE=1 SV=1 - [CO4B_HUMAN]	5523.85	48.34	1	2	61	181	2.19002e+09	1744	192.673	7.15186
		P0C0L4	Complement C4-A OS=Homo sapiens GN=C4A PE=1 SV=1 - [CO4A_HUMAN]	5336.5	48.34	1	1	60	176	2.19002e+09	1744	192.65	7.07861
	High	EcVGFEAVQEVPVGLVQPASATLYDYYNPER	1	2	2	P0C0L4;P0C0L5	C2(Carbamidomethyl)	0	8.13135e+07	40.74	0.00220532	3	3500.66	-0.991641	61.1075	0
		Accession	Description	Score	Coverage	# Proteins	# Unique Peptides	# Peptides	# PSMs	Area	# AAs	MW [kDa]	calc. pI
		P0C0L5	Complement C4-B OS=Homo sapiens GN=C4B PE=1 SV=1 - [CO4B_HUMAN]	5523.85	48.34	1	2	61	181	2.19002e+09	1744	192.673	7.15186
		P0C0L4	Complement C4-A OS=Homo sapiens GN=C4A PE=1 SV=1 - [CO4A_HUMAN]	5336.5	48.34	1	1	60	176	2.19002e+09	1744	192.65	7.07861
	High	ALEILQEEDLIDEDDIPVR	3	2	2	P0C0L4;P0C0L5		0	466988276	40.55	0.00227751	3	2225.12	-0.314739	55.5527	0
		Accession	Description	Score	Coverage	# Proteins	# Unique Peptides	# Peptides	# PSMs	Area	# AAs	MW [kDa]	calc. pI
		P0C0L5	Complement C4-B OS=Homo sapiens GN=C4B PE=1 SV=1 - [CO4B_HUMAN]	5523.85	48.34	1	2	61	181	2.19002e+09	1744	192.673	7.15186
		P0C0L4	Complement C4-A OS=Homo sapiens GN=C4A PE=1 SV=1 - [CO4A_HUMAN]	5336.5	48.34	1	1	60	176	2.19002e+09	1744	192.65	7.07861
	High	SmQGGLVGnDETVALTAFVTIALHHGLAVFQDEGAEPLK	2	2	2	P0C0L4;P0C0L5	M2(Oxidation); N9(Deamidated)	0	0	40.21	0.00204851	4	4053.04	2.20512	71.9304	0
		Accession	Description	Score	Coverage	# Proteins	# Unique Peptides	# Peptides	# PSMs	Area	# AAs	MW [kDa]	calc. pI
		P0C0L5	Complement C4-B OS=Homo sapiens GN=C4B PE=1 SV=1 - [CO4B_HUMAN]	5523.85	48.34	1	2	61	181	2.19002e+09	1744	192.673	7.15186
		P0C0L4	Complement C4-A OS=Homo sapiens GN=C4A PE=1 SV=1 - [CO4A_HUMAN]	5336.5	48.34	1	1	60	176	2.19002e+09	1744	192.65	7.07861
	High	KADGSYAAWLSR	2	2	2	P0C0L4;P0C0L5		0	113716250	39.92	0.00194551	3	1324.66	-1.0967	32.6828	1
		Accession	Description	Score	Coverage	# Proteins	# Unique Peptides	# Peptides	# PSMs	Area	# AAs	MW [kDa]	calc. pI
		P0C0L5	Complement C4-B OS=Homo sapiens GN=C4B PE=1 SV=1 - [CO4B_HUMAN]	5523.85	48.34	1	2	61	181	2.19002e+09	1744	192.673	7.15186
		P0C0L4	Complement C4-A OS=Homo sapiens GN=C4A PE=1 SV=1 - [CO4A_HUMAN]	5336.5	48.34	1	1	60	176	2.19002e+09	1744	192.65	7.07861
	High	VFALDQK	2	2	2	P0C0L4;P0C0L5		0	2.96511e+08	38.26	0.00159729	2	820.456	-0.62545	28.1604	0
		Accession	Description	Score	Coverage	# Proteins	# Unique Peptides	# Peptides	# PSMs	Area	# AAs	MW [kDa]	calc. pI
		P0C0L5	Complement C4-B OS=Homo sapiens GN=C4B PE=1 SV=1 - [CO4B_HUMAN]	5523.85	48.34	1	2	61	181	2.19002e+09	1744	192.673	7.15186
		P0C0L4	Complement C4-A OS=Homo sapiens GN=C4A PE=1 SV=1 - [CO4A_HUMAN]	5336.5	48.34	1	1	60	176	2.19002e+09	1744	192.65	7.07861
	High	LGQYASPTAK	1	2	2	P0C0L4;P0C0L5		0	3.62793e+07	37.91	0.00312289	2	1035.55	-1.10795	22.0299	0
		Accession	Description	Score	Coverage	# Proteins	# Unique Peptides	# Peptides	# PSMs	Area	# AAs	MW [kDa]	calc. pI
		P0C0L5	Complement C4-B OS=Homo sapiens GN=C4B PE=1 SV=1 - [CO4B_HUMAN]	5523.85	48.34	1	2	61	181	2.19002e+09	1744	192.673	7.15186
		P0C0L4	Complement C4-A OS=Homo sapiens GN=C4A PE=1 SV=1 - [CO4A_HUMAN]	5336.5	48.34	1	1	60	176	2.19002e+09	1744	192.65	7.07861
	High	EMSGSPASGIPVK	2	2	2	P0C0L4;P0C0L5		0	1.64166e+08	37.53	0.0034526	2	1259.63	-0.709185	28.8259	0
		Accession	Description	Score	Coverage	# Proteins	# Unique Peptides	# Peptides	# PSMs	Area	# AAs	MW [kDa]	calc. pI
		P0C0L5	Complement C4-B OS=Homo sapiens GN=C4B PE=1 SV=1 - [CO4B_HUMAN]	5523.85	48.34	1	2	61	181	2.19002e+09	1744	192.673	7.15186
		P0C0L4	Complement C4-A OS=Homo sapiens GN=C4A PE=1 SV=1 - [CO4A_HUMAN]	5336.5	48.34	1	1	60	176	2.19002e+09	1744	192.65	7.07861
	High	GQIVFMNREPK	1	2	2	P0C0L4;P0C0L5		0	3.69004e+07	37.01	0.00450888	2	1318.69	-1.04874	27.8836	1
		Accession	Description	Score	Coverage	# Proteins	# Unique Peptides	# Peptides	# PSMs	Area	# AAs	MW [kDa]	calc. pI
		P0C0L5	Complement C4-B OS=Homo sapiens GN=C4B PE=1 SV=1 - [CO4B_HUMAN]	5523.85	48.34	1	2	61	181	2.19002e+09	1744	192.673	7.15186
		P0C0L4	Complement C4-A OS=Homo sapiens GN=C4A PE=1 SV=1 - [CO4A_HUMAN]	5336.5	48.34	1	1	60	176	2.19002e+09	1744	192.65	7.07861
	High	GLcVATPVQLR	1	2	2	P0C0L4;P0C0L5	C3(Carbamidomethyl)	0.1818	2.26662e+08	36.42	0.00319248	2	1213.67	0.161147	37.4269	0
		Accession	Description	Score	Coverage	# Proteins	# Unique Peptides	# Peptides	# PSMs	Area	# AAs	MW [kDa]	calc. pI
		P0C0L5	Complement C4-B OS=Homo sapiens GN=C4B PE=1 SV=1 - [CO4B_HUMAN]	5523.85	48.34	1	2	61	181	2.19002e+09	1744	192.673	7.15186
		P0C0L4	Complement C4-A OS=Homo sapiens GN=C4A PE=1 SV=1 - [CO4A_HUMAN]	5336.5	48.34	1	1	60	176	2.19002e+09	1744	192.65	7.07861
	High	VHYTVcIWR	1	2	2	P0C0L4;P0C0L5	C6(Carbamidomethyl)	0	8.58943e+07	35.35	0.00713311	2	1233.62	-1.74608	33.1265	0
		Accession	Description	Score	Coverage	# Proteins	# Unique Peptides	# Peptides	# PSMs	Area	# AAs	MW [kDa]	calc. pI
		P0C0L5	Complement C4-B OS=Homo sapiens GN=C4B PE=1 SV=1 - [CO4B_HUMAN]	5523.85	48.34	1	2	61	181	2.19002e+09	1744	192.673	7.15186
		P0C0L4	Complement C4-A OS=Homo sapiens GN=C4A PE=1 SV=1 - [CO4A_HUMAN]	5336.5	48.34	1	1	60	176	2.19002e+09	1744	192.65	7.07861
	High	DHAVDLIQK	3	2	2	P0C0L4;P0C0L5		0	1.0899e+09	34.45	0.00387636	2	1038.56	-0.678629	24.6468	0
		Accession	Description	Score	Coverage	# Proteins	# Unique Peptides	# Peptides	# PSMs	Area	# AAs	MW [kDa]	calc. pI
		P0C0L5	Complement C4-B OS=Homo sapiens GN=C4B PE=1 SV=1 - [CO4B_HUMAN]	5523.85	48.34	1	2	61	181	2.19002e+09	1744	192.673	7.15186
		P0C0L4	Complement C4-A OS=Homo sapiens GN=C4A PE=1 SV=1 - [CO4A_HUMAN]	5336.5	48.34	1	1	60	176	2.19002e+09	1744	192.65	7.07861
	High	VDFTLSSERDFALLSLQVPLK	1	2	2	P0C0L4;P0C0L5		0	3.75128e+07	33.14	0.00521685	3	2378.3	-0.323219	59.4886	1
		Accession	Description	Score	Coverage	# Proteins	# Unique Peptides	# Peptides	# PSMs	Area	# AAs	MW [kDa]	calc. pI
		P0C0L5	Complement C4-B OS=Homo sapiens GN=C4B PE=1 SV=1 - [CO4B_HUMAN]	5523.85	48.34	1	2	61	181	2.19002e+09	1744	192.673	7.15186
		P0C0L4	Complement C4-A OS=Homo sapiens GN=C4A PE=1 SV=1 - [CO4A_HUMAN]	5336.5	48.34	1	1	60	176	2.19002e+09	1744	192.65	7.07861
P0C0L4	Complement C4-A OS=Homo sapiens GN=C4A PE=1 SV=1 - [CO4A_HUMAN]	5336.5	48.34	1	1	60	176	2.19002e+09	1744	192.65	7.07861
	A4	Sequence	# PSMs	# Proteins	# Protein Groups	Protein Group Accessions	Modifications	ΔCn	Area	IonScore	Exp Value	Charge	MH+ [Da]	ΔM [ppm]	RT [min]	# Missed Cleavages
	High	EcVGFEAVQEVPVGLVQPASATLYDYYNPERR	3	2	2	P0C0L4;P0C0L5	C2(Carbamidomethyl)	0	3.60135e+08	123.53	1.19774e-11	3	3656.77	-0.260806	57.5082	1
		Accession	Description	Score	Coverage	# Proteins	# Unique Peptides	# Peptides	# PSMs	Area	# AAs	MW [kDa]	calc. pI
		P0C0L5	Complement C4-B OS=Homo sapiens GN=C4B PE=1 SV=1 - [CO4B_HUMAN]	5523.85	48.34	1	2	61	181	2.19002e+09	1744	192.673	7.15186
		P0C0L4	Complement C4-A OS=Homo sapiens GN=C4A PE=1 SV=1 - [CO4A_HUMAN]	5336.5	48.34	1	1	60	176	2.19002e+09	1744	192.65	7.07861
	High	VLSLAQEQVGGSPEK	2	2	2	P0C0L4;P0C0L5		0	1.65304e+09	111.97	1.12136e-10	2	1541.82	-0.301839	31.5228	0
		Accession	Description	Score	Coverage	# Proteins	# Unique Peptides	# Peptides	# PSMs	Area	# AAs	MW [kDa]	calc. pI
		P0C0L5	Complement C4-B OS=Homo sapiens GN=C4B PE=1 SV=1 - [CO4B_HUMAN]	5523.85	48.34	1	2	61	181	2.19002e+09	1744	192.673	7.15186
		P0C0L4	Complement C4-A OS=Homo sapiens GN=C4A PE=1 SV=1 - [CO4A_HUMAN]	5336.5	48.34	1	1	60	176	2.19002e+09	1744	192.65	7.07861
	High	LHLETDSLALVALGALDTALYAAGSK	10	2	2	P0C0L4;P0C0L5		0	1760539860	110.1	1.08473e-10	4	2613.42	0.8184	73.0156	0
		Accession	Description	Score	Coverage	# Proteins	# Unique Peptides	# Peptides	# PSMs	Area	# AAs	MW [kDa]	calc. pI
		P0C0L5	Complement C4-B OS=Homo sapiens GN=C4B PE=1 SV=1 - [CO4B_HUMAN]	5523.85	48.34	1	2	61	181	2.19002e+09	1744	192.673	7.15186
		P0C0L4	Complement C4-A OS=Homo sapiens GN=C4A PE=1 SV=1 - [CO4A_HUMAN]	5336.5	48.34	1	1	60	176	2.19002e+09	1744	192.65	7.07861
	High	VGLSGMAIADVTLLSGFHALR	4	2	2	P0C0L4;P0C0L5		0	3.28456e+08	104.43	5.06613e-10	2	2128.15	-1.92506	60.2878	0
		Accession	Description	Score	Coverage	# Proteins	# Unique Peptides	# Peptides	# PSMs	Area	# AAs	MW [kDa]	calc. pI
		P0C0L5	Complement C4-B OS=Homo sapiens GN=C4B PE=1 SV=1 - [CO4B_HUMAN]	5523.85	48.34	1	2	61	181	2.19002e+09	1744	192.673	7.15186
		P0C0L4	Complement C4-A OS=Homo sapiens GN=C4A PE=1 SV=1 - [CO4A_HUMAN]	5336.5	48.34	1	1	60	176	2.19002e+09	1744	192.65	7.07861
	High	VTASDPLDTLGSEGALSPGGVASLLR	6	2	2	P0C0L4;P0C0L5		0	2645718080	104.05	7.85132e-10	2	2483.3	1.46037	60.7101	0
		Accession	Description	Score	Coverage	# Proteins	# Unique Peptides	# Peptides	# PSMs	Area	# AAs	MW [kDa]	calc. pI
		P0C0L5	Complement C4-B OS=Homo sapiens GN=C4B PE=1 SV=1 - [CO4B_HUMAN]	5523.85	48.34	1	2	61	181	2.19002e+09	1744	192.673	7.15186
		P0C0L4	Complement C4-A OS=Homo sapiens GN=C4A PE=1 SV=1 - [CO4A_HUMAN]	5336.5	48.34	1	1	60	176	2.19002e+09	1744	192.65	7.07861
	High	SMQGGLVGNDETVALTAFVTIALHHGLAVFQDEGAEPLKQR	1	2	2	P0C0L4;P0C0L5		0	1.19182e+07	98.9	1.78423e-09	3	4320.21	-0.255264	69.5777	1
		Accession	Description	Score	Coverage	# Proteins	# Unique Peptides	# Peptides	# PSMs	Area	# AAs	MW [kDa]	calc. pI
		P0C0L5	Complement C4-B OS=Homo sapiens GN=C4B PE=1 SV=1 - [CO4B_HUMAN]	5523.85	48.34	1	2	61	181	2.19002e+09	1744	192.673	7.15186
		P0C0L4	Complement C4-A OS=Homo sapiens GN=C4A PE=1 SV=1 - [CO4A_HUMAN]	5336.5	48.34	1	1	60	176	2.19002e+09	1744	192.65	7.07861
	High	SMQGGLVGNDETVALTAFVTIALHHGLAVFQDEGAEPLK	2	2	2	P0C0L4;P0C0L5		0	2.29098e+08	92.97	9.41193e-09	3	4036.05	-0.50726	72.9377	0
		Accession	Description	Score	Coverage	# Proteins	# Unique Peptides	# Peptides	# PSMs	Area	# AAs	MW [kDa]	calc. pI
		P0C0L5	Complement C4-B OS=Homo sapiens GN=C4B PE=1 SV=1 - [CO4B_HUMAN]	5523.85	48.34	1	2	61	181	2.19002e+09	1744	192.673	7.15186
		P0C0L4	Complement C4-A OS=Homo sapiens GN=C4A PE=1 SV=1 - [CO4A_HUMAN]	5336.5	48.34	1	1	60	176	2.19002e+09	1744	192.65	7.07861
	High	LNMGITDLQGLR	2	2	2	P0C0L4;P0C0L5		0	1.91112e+08	89.67	2.48697e-08	2	1330.72	0.419571	44.8165	0
		Accession	Description	Score	Coverage	# Proteins	# Unique Peptides	# Peptides	# PSMs	Area	# AAs	MW [kDa]	calc. pI
		P0C0L5	Complement C4-B OS=Homo sapiens GN=C4B PE=1 SV=1 - [CO4B_HUMAN]	5523.85	48.34	1	2	61	181	2.19002e+09	1744	192.673	7.15186
		P0C0L4	Complement C4-A OS=Homo sapiens GN=C4A PE=1 SV=1 - [CO4A_HUMAN]	5336.5	48.34	1	1	60	176	2.19002e+09	1744	192.65	7.07861
	High	TTNIQGINLLFSSR	2	2	2	P0C0L4;P0C0L5		0	5.73273e+08	80.77	1.34423e-07	2	1563.85	-1.05743	49.2089	0
		Accession	Description	Score	Coverage	# Proteins	# Unique Peptides	# Peptides	# PSMs	Area	# AAs	MW [kDa]	calc. pI
		P0C0L5	Complement C4-B OS=Homo sapiens GN=C4B PE=1 SV=1 - [CO4B_HUMAN]	5523.85	48.34	1	2	61	181	2.19002e+09	1744	192.673	7.15186
		P0C0L4	Complement C4-A OS=Homo sapiens GN=C4A PE=1 SV=1 - [CO4A_HUMAN]	5336.5	48.34	1	1	60	176	2.19002e+09	1744	192.65	7.07861
	High	YVSHFETEGPHVLLYFDSVPTSR	4	2	2	P0C0L4;P0C0L5		0	1.9499e+08	78.77	3.66361e-07	2	2680.31	1.08391	45.4098	0
		Accession	Description	Score	Coverage	# Proteins	# Unique Peptides	# Peptides	# PSMs	Area	# AAs	MW [kDa]	calc. pI
		P0C0L5	Complement C4-B OS=Homo sapiens GN=C4B PE=1 SV=1 - [CO4B_HUMAN]	5523.85	48.34	1	2	61	181	2.19002e+09	1744	192.673	7.15186
		P0C0L4	Complement C4-A OS=Homo sapiens GN=C4A PE=1 SV=1 - [CO4A_HUMAN]	5336.5	48.34	1	1	60	176	2.19002e+09	1744	192.65	7.07861
	High	LLATLcSAEVcQcAEGK	4	2	2	P0C0L4;P0C0L5	C6(Carbamidomethyl); C11(Carbamidomethyl); C13(Carbamidomethyl)	0	2.80028e+08	77.64	3.20268e-07	2	1909.88	0.339559	37.3919	0
		Accession	Description	Score	Coverage	# Proteins	# Unique Peptides	# Peptides	# PSMs	Area	# AAs	MW [kDa]	calc. pI
		P0C0L5	Complement C4-B OS=Homo sapiens GN=C4B PE=1 SV=1 - [CO4B_HUMAN]	5523.85	48.34	1	2	61	181	2.19002e+09	1744	192.673	7.15186
		P0C0L4	Complement C4-A OS=Homo sapiens GN=C4A PE=1 SV=1 - [CO4A_HUMAN]	5336.5	48.34	1	1	60	176	2.19002e+09	1744	192.65	7.07861
	High	DFALLSLQVPLKDAK	4	2	2	P0C0L4;P0C0L5		0	7.90399e+08	75.45	2.0955e-07	2	1657.95	-0.209496	51.8661	1
		Accession	Description	Score	Coverage	# Proteins	# Unique Peptides	# Peptides	# PSMs	Area	# AAs	MW [kDa]	calc. pI
		P0C0L5	Complement C4-B OS=Homo sapiens GN=C4B PE=1 SV=1 - [CO4B_HUMAN]	5523.85	48.34	1	2	61	181	2.19002e+09	1744	192.673	7.15186
		P0C0L4	Complement C4-A OS=Homo sapiens GN=C4A PE=1 SV=1 - [CO4A_HUMAN]	5336.5	48.34	1	1	60	176	2.19002e+09	1744	192.65	7.07861
	High	GHLFLQTDQPIYNPGQR	4	2	2	P0C0L4;P0C0L5		0	9.65378e+07	74.81	8.73827e-07	2	1984	-0.129941	37.7527	0
		Accession	Description	Score	Coverage	# Proteins	# Unique Peptides	# Peptides	# PSMs	Area	# AAs	MW [kDa]	calc. pI
		P0C0L5	Complement C4-B OS=Homo sapiens GN=C4B PE=1 SV=1 - [CO4B_HUMAN]	5523.85	48.34	1	2	61	181	2.19002e+09	1744	192.673	7.15186
		P0C0L4	Complement C4-A OS=Homo sapiens GN=C4A PE=1 SV=1 - [CO4A_HUMAN]	5336.5	48.34	1	1	60	176	2.19002e+09	1744	192.65	7.07861
	High	STQDTVIALDALSAYWIASHTTEER	3	2	2	P0C0L4;P0C0L5		0	1.04343e+09	74.53	1.00778e-06	2	2778.36	-1.04706	60.81	0
		Accession	Description	Score	Coverage	# Proteins	# Unique Peptides	# Peptides	# PSMs	Area	# AAs	MW [kDa]	calc. pI
		P0C0L5	Complement C4-B OS=Homo sapiens GN=C4B PE=1 SV=1 - [CO4B_HUMAN]	5523.85	48.34	1	2	61	181	2.19002e+09	1744	192.673	7.15186
		P0C0L4	Complement C4-A OS=Homo sapiens GN=C4A PE=1 SV=1 - [CO4A_HUMAN]	5336.5	48.34	1	1	60	176	2.19002e+09	1744	192.65	7.07861
	High	DFALLSLQVPLK	2	2	2	P0C0L4;P0C0L5		0	7.41115e+07	73.68	2.87128e-07	2	1343.79	1.00018	59.0574	0
		Accession	Description	Score	Coverage	# Proteins	# Unique Peptides	# Peptides	# PSMs	Area	# AAs	MW [kDa]	calc. pI
		P0C0L5	Complement C4-B OS=Homo sapiens GN=C4B PE=1 SV=1 - [CO4B_HUMAN]	5523.85	48.34	1	2	61	181	2.19002e+09	1744	192.673	7.15186
		P0C0L4	Complement C4-A OS=Homo sapiens GN=C4A PE=1 SV=1 - [CO4A_HUMAN]	5336.5	48.34	1	1	60	176	2.19002e+09	1744	192.65	7.07861
	High	GPEVQLVAHSPWLK	4	2	2	P0C0L4;P0C0L5		0	1.72436e+08	71.42	1.39534e-06	2	1560.85	-0.105255	39.9025	0
		Accession	Description	Score	Coverage	# Proteins	# Unique Peptides	# Peptides	# PSMs	Area	# AAs	MW [kDa]	calc. pI
		P0C0L5	Complement C4-B OS=Homo sapiens GN=C4B PE=1 SV=1 - [CO4B_HUMAN]	5523.85	48.34	1	2	61	181	2.19002e+09	1744	192.673	7.15186
		P0C0L4	Complement C4-A OS=Homo sapiens GN=C4A PE=1 SV=1 - [CO4A_HUMAN]	5336.5	48.34	1	1	60	176	2.19002e+09	1744	192.65	7.07861
	High	AEFQDALEKLNMGITDLQGLR	4	2	2	P0C0L4;P0C0L5		0	4.12574e+08	68.86	3.34144e-06	2	2362.21	-0.383063	59.1695	1
		Accession	Description	Score	Coverage	# Proteins	# Unique Peptides	# Peptides	# PSMs	Area	# AAs	MW [kDa]	calc. pI
		P0C0L5	Complement C4-B OS=Homo sapiens GN=C4B PE=1 SV=1 - [CO4B_HUMAN]	5523.85	48.34	1	2	61	181	2.19002e+09	1744	192.673	7.15186
		P0C0L4	Complement C4-A OS=Homo sapiens GN=C4A PE=1 SV=1 - [CO4A_HUMAN]	5336.5	48.34	1	1	60	176	2.19002e+09	1744	192.65	7.07861
	High	RGHLFLQTDQPIYNPGQR	4	2	2	P0C0L4;P0C0L5		0	4.53812e+08	67.71	3.77837e-06	3	2140.1	-0.718532	33.1848	1
		Accession	Description	Score	Coverage	# Proteins	# Unique Peptides	# Peptides	# PSMs	Area	# AAs	MW [kDa]	calc. pI
		P0C0L5	Complement C4-B OS=Homo sapiens GN=C4B PE=1 SV=1 - [CO4B_HUMAN]	5523.85	48.34	1	2	61	181	2.19002e+09	1744	192.673	7.15186
		P0C0L4	Complement C4-A OS=Homo sapiens GN=C4A PE=1 SV=1 - [CO4A_HUMAN]	5336.5	48.34	1	1	60	176	2.19002e+09	1744	192.65	7.07861
	High	VGDTLNLNLR	2	2	2	P0C0L4;P0C0L5		0	6.68813e+08	67.67	2.94123e-06	2	1114.62	0.179792	36.8247	0
		Accession	Description	Score	Coverage	# Proteins	# Unique Peptides	# Peptides	# PSMs	Area	# AAs	MW [kDa]	calc. pI
		P0C0L5	Complement C4-B OS=Homo sapiens GN=C4B PE=1 SV=1 - [CO4B_HUMAN]	5523.85	48.34	1	2	61	181	2.19002e+09	1744	192.673	7.15186
		P0C0L4	Complement C4-A OS=Homo sapiens GN=C4A PE=1 SV=1 - [CO4A_HUMAN]	5336.5	48.34	1	1	60	176	2.19002e+09	1744	192.65	7.07861
	High	YIYGKPVQGVAYVR	4	2	2	P0C0L4;P0C0L5		0	7.57552e+08	62.23	8.85649e-06	2	1612.88	-0.568366	31.3633	0
		Accession	Description	Score	Coverage	# Proteins	# Unique Peptides	# Peptides	# PSMs	Area	# AAs	MW [kDa]	calc. pI
		P0C0L5	Complement C4-B OS=Homo sapiens GN=C4B PE=1 SV=1 - [CO4B_HUMAN]	5523.85	48.34	1	2	61	181	2.19002e+09	1744	192.673	7.15186
		P0C0L4	Complement C4-A OS=Homo sapiens GN=C4A PE=1 SV=1 - [CO4A_HUMAN]	5336.5	48.34	1	1	60	176	2.19002e+09	1744	192.65	7.07861
	High	LLLFSPSVVHLGVPLSVGVQLQDVPR	6	2	2	P0C0L4;P0C0L5		0	2.1638e+09	62.05	1.09154e-06	3	2769.6	-1.4935	60.8626	0
		Accession	Description	Score	Coverage	# Proteins	# Unique Peptides	# Peptides	# PSMs	Area	# AAs	MW [kDa]	calc. pI
		P0C0L5	Complement C4-B OS=Homo sapiens GN=C4B PE=1 SV=1 - [CO4B_HUMAN]	5523.85	48.34	1	2	61	181	2.19002e+09	1744	192.673	7.15186
		P0C0L4	Complement C4-A OS=Homo sapiens GN=C4A PE=1 SV=1 - [CO4A_HUMAN]	5336.5	48.34	1	1	60	176	2.19002e+09	1744	192.65	7.07861
	High	DSSTWLTAFVLK	2	2	2	P0C0L4;P0C0L5		0	86396923	61.64	1.17904e-05	2	1367.72	-0.515506	60.5169	0
		Accession	Description	Score	Coverage	# Proteins	# Unique Peptides	# Peptides	# PSMs	Area	# AAs	MW [kDa]	calc. pI
		P0C0L5	Complement C4-B OS=Homo sapiens GN=C4B PE=1 SV=1 - [CO4B_HUMAN]	5523.85	48.34	1	2	61	181	2.19002e+09	1744	192.673	7.15186
		P0C0L4	Complement C4-A OS=Homo sapiens GN=C4A PE=1 SV=1 - [CO4A_HUMAN]	5336.5	48.34	1	1	60	176	2.19002e+09	1744	192.65	7.07861
	High	HLVPGAPFLLQALVR	3	2	2	P0C0L4;P0C0L5		0	1.73511e+09	61.23	1.35604e-06	3	1630.98	-0.498837	53.8166	0
		Accession	Description	Score	Coverage	# Proteins	# Unique Peptides	# Peptides	# PSMs	Area	# AAs	MW [kDa]	calc. pI
		P0C0L5	Complement C4-B OS=Homo sapiens GN=C4B PE=1 SV=1 - [CO4B_HUMAN]	5523.85	48.34	1	2	61	181	2.19002e+09	1744	192.673	7.15186
		P0C0L4	Complement C4-A OS=Homo sapiens GN=C4A PE=1 SV=1 - [CO4A_HUMAN]	5336.5	48.34	1	1	60	176	2.19002e+09	1744	192.65	7.07861
	High	NPSDPMPQAPALWIETTAYALLHLLLHEGK	2	2	2	P0C0L4;P0C0L5		0	1.40253e+08	60.61	1.51199e-05	4	3326.73	0.490438	76.6813	0
		Accession	Description	Score	Coverage	# Proteins	# Unique Peptides	# Peptides	# PSMs	Area	# AAs	MW [kDa]	calc. pI
		P0C0L5	Complement C4-B OS=Homo sapiens GN=C4B PE=1 SV=1 - [CO4B_HUMAN]	5523.85	48.34	1	2	61	181	2.19002e+09	1744	192.673	7.15186
		P0C0L4	Complement C4-A OS=Homo sapiens GN=C4A PE=1 SV=1 - [CO4A_HUMAN]	5336.5	48.34	1	1	60	176	2.19002e+09	1744	192.65	7.07861
	High	FQILTLWLPDSLTTWEIHGLSLSK	5	2	2	P0C0L4;P0C0L5		0	2.95114e+08	60.28	9.98504e-06	2	2798.51	-0.645834	69.9293	0
		Accession	Description	Score	Coverage	# Proteins	# Unique Peptides	# Peptides	# PSMs	Area	# AAs	MW [kDa]	calc. pI
		P0C0L5	Complement C4-B OS=Homo sapiens GN=C4B PE=1 SV=1 - [CO4B_HUMAN]	5523.85	48.34	1	2	61	181	2.19002e+09	1744	192.673	7.15186
		P0C0L4	Complement C4-A OS=Homo sapiens GN=C4A PE=1 SV=1 - [CO4A_HUMAN]	5336.5	48.34	1	1	60	176	2.19002e+09	1744	192.65	7.07861
	High	VDVQAGAcEGK	2	2	2	P0C0L4;P0C0L5	C8(Carbamidomethyl)	0	3.85087e+07	59.69	1.20824e-05	2	1133.53	-0.47929	20.4724	0
		Accession	Description	Score	Coverage	# Proteins	# Unique Peptides	# Peptides	# PSMs	Area	# AAs	MW [kDa]	calc. pI
		P0C0L5	Complement C4-B OS=Homo sapiens GN=C4B PE=1 SV=1 - [CO4B_HUMAN]	5523.85	48.34	1	2	61	181	2.19002e+09	1744	192.673	7.15186
		P0C0L4	Complement C4-A OS=Homo sapiens GN=C4A PE=1 SV=1 - [CO4A_HUMAN]	5336.5	48.34	1	1	60	176	2.19002e+09	1744	192.65	7.07861
	High	LVNGQSHISLSK	2	2	2	P0C0L4;P0C0L5		0	1.16787e+08	58.04	1.82947e-05	2	1282.71	-0.720726	23.5308	0
		Accession	Description	Score	Coverage	# Proteins	# Unique Peptides	# Peptides	# PSMs	Area	# AAs	MW [kDa]	calc. pI
		P0C0L5	Complement C4-B OS=Homo sapiens GN=C4B PE=1 SV=1 - [CO4B_HUMAN]	5523.85	48.34	1	2	61	181	2.19002e+09	1744	192.673	7.15186
		P0C0L4	Complement C4-A OS=Homo sapiens GN=C4A PE=1 SV=1 - [CO4A_HUMAN]	5336.5	48.34	1	1	60	176	2.19002e+09	1744	192.65	7.07861
	High	SFFPENWLWR	2	2	2	P0C0L4;P0C0L5		0	6.52713e+08	57.55	3.26095e-05	2	1381.67	0.37478	58.0967	0
		Accession	Description	Score	Coverage	# Proteins	# Unique Peptides	# Peptides	# PSMs	Area	# AAs	MW [kDa]	calc. pI
		P0C0L5	Complement C4-B OS=Homo sapiens GN=C4B PE=1 SV=1 - [CO4B_HUMAN]	5523.85	48.34	1	2	61	181	2.19002e+09	1744	192.673	7.15186
		P0C0L4	Complement C4-A OS=Homo sapiens GN=C4A PE=1 SV=1 - [CO4A_HUMAN]	5336.5	48.34	1	1	60	176	2.19002e+09	1744	192.65	7.07861
	High	YLDKTEQWSTLPPETK	4	2	2	P0C0L4;P0C0L5		0	386974114	56.65	5.4068e-05	2	1935.97	-0.948426	34.7522	1
		Accession	Description	Score	Coverage	# Proteins	# Unique Peptides	# Peptides	# PSMs	Area	# AAs	MW [kDa]	calc. pI
		P0C0L5	Complement C4-B OS=Homo sapiens GN=C4B PE=1 SV=1 - [CO4B_HUMAN]	5523.85	48.34	1	2	61	181	2.19002e+09	1744	192.673	7.15186
		P0C0L4	Complement C4-A OS=Homo sapiens GN=C4A PE=1 SV=1 - [CO4A_HUMAN]	5336.5	48.34	1	1	60	176	2.19002e+09	1744	192.65	7.07861
	High	QGSFQGGFR	2	2	2	P0C0L4;P0C0L5		0	3.05106e+08	55.93	2.60376e-05	2	983.469	-0.11736	24.9585	0
		Accession	Description	Score	Coverage	# Proteins	# Unique Peptides	# Peptides	# PSMs	Area	# AAs	MW [kDa]	calc. pI
		P0C0L5	Complement C4-B OS=Homo sapiens GN=C4B PE=1 SV=1 - [CO4B_HUMAN]	5523.85	48.34	1	2	61	181	2.19002e+09	1744	192.673	7.15186
		P0C0L4	Complement C4-A OS=Homo sapiens GN=C4A PE=1 SV=1 - [CO4A_HUMAN]	5336.5	48.34	1	1	60	176	2.19002e+09	1744	192.65	7.07861
	High	ScGLHQLLR	2	2	2	P0C0L4;P0C0L5	C2(Carbamidomethyl)	0	301372526	54.93	3.85639e-05	2	1083.57	-0.012731	25.842	0
		Accession	Description	Score	Coverage	# Proteins	# Unique Peptides	# Peptides	# PSMs	Area	# AAs	MW [kDa]	calc. pI
		P0C0L5	Complement C4-B OS=Homo sapiens GN=C4B PE=1 SV=1 - [CO4B_HUMAN]	5523.85	48.34	1	2	61	181	2.19002e+09	1744	192.673	7.15186
		P0C0L4	Complement C4-A OS=Homo sapiens GN=C4A PE=1 SV=1 - [CO4A_HUMAN]	5336.5	48.34	1	1	60	176	2.19002e+09	1744	192.65	7.07861
	High	FGLLDEDGKK	4	2	2	P0C0L4;P0C0L5		0	4.78837e+08	54.8	5.36432e-05	2	1121.58	-0.6472	29.6639	1
		Accession	Description	Score	Coverage	# Proteins	# Unique Peptides	# Peptides	# PSMs	Area	# AAs	MW [kDa]	calc. pI
		P0C0L5	Complement C4-B OS=Homo sapiens GN=C4B PE=1 SV=1 - [CO4B_HUMAN]	5523.85	48.34	1	2	61	181	2.19002e+09	1744	192.673	7.15186
		P0C0L4	Complement C4-A OS=Homo sapiens GN=C4A PE=1 SV=1 - [CO4A_HUMAN]	5336.5	48.34	1	1	60	176	2.19002e+09	1744	192.65	7.07861
	High	cSVFYGAPSK	2	2	2	P0C0L4;P0C0L5	C1(Carbamidomethyl)	0	2.22467e+08	54.76	2.92421e-05	2	1115.52	0.0405798	28.091	0
		Accession	Description	Score	Coverage	# Proteins	# Unique Peptides	# Peptides	# PSMs	Area	# AAs	MW [kDa]	calc. pI
		P0C0L5	Complement C4-B OS=Homo sapiens GN=C4B PE=1 SV=1 - [CO4B_HUMAN]	5523.85	48.34	1	2	61	181	2.19002e+09	1744	192.673	7.15186
		P0C0L4	Complement C4-A OS=Homo sapiens GN=C4A PE=1 SV=1 - [CO4A_HUMAN]	5336.5	48.34	1	1	60	176	2.19002e+09	1744	192.65	7.07861
	High	AVGSGATFSHYYYMILSR	2	2	2	P0C0L4;P0C0L5		0	42543590	54.66	8.13911e-05	2	2022.97	-1.61467	48.0718	0
		Accession	Description	Score	Coverage	# Proteins	# Unique Peptides	# Peptides	# PSMs	Area	# AAs	MW [kDa]	calc. pI
		P0C0L5	Complement C4-B OS=Homo sapiens GN=C4B PE=1 SV=1 - [CO4B_HUMAN]	5523.85	48.34	1	2	61	181	2.19002e+09	1744	192.673	7.15186
		P0C0L4	Complement C4-A OS=Homo sapiens GN=C4A PE=1 SV=1 - [CO4A_HUMAN]	5336.5	48.34	1	1	60	176	2.19002e+09	1744	192.65	7.07861
	High	KKEVYMPSSIFQDDFVIPDISEPGTWK	3	2	2	P0C0L4;P0C0L5		0	1.12501e+08	54.26	9.52431e-05	3	3156.56	-1.29254	56.1539	2
		Accession	Description	Score	Coverage	# Proteins	# Unique Peptides	# Peptides	# PSMs	Area	# AAs	MW [kDa]	calc. pI
		P0C0L5	Complement C4-B OS=Homo sapiens GN=C4B PE=1 SV=1 - [CO4B_HUMAN]	5523.85	48.34	1	2	61	181	2.19002e+09	1744	192.673	7.15186
		P0C0L4	Complement C4-A OS=Homo sapiens GN=C4A PE=1 SV=1 - [CO4A_HUMAN]	5336.5	48.34	1	1	60	176	2.19002e+09	1744	192.65	7.07861
	High	EAPKVVEEQESR	2	2	2	P0C0L4;P0C0L5		0	8.62454e+07	54.15	6.61498e-05	2	1400.7	-0.235422	20.5354	1
		Accession	Description	Score	Coverage	# Proteins	# Unique Peptides	# Peptides	# PSMs	Area	# AAs	MW [kDa]	calc. pI
		P0C0L5	Complement C4-B OS=Homo sapiens GN=C4B PE=1 SV=1 - [CO4B_HUMAN]	5523.85	48.34	1	2	61	181	2.19002e+09	1744	192.673	7.15186
		P0C0L4	Complement C4-A OS=Homo sapiens GN=C4A PE=1 SV=1 - [CO4A_HUMAN]	5336.5	48.34	1	1	60	176	2.19002e+09	1744	192.65	7.07861
	High	VFEAMNSYDLGcGPGGGDSALQVFqAAGLAFSDGDQWTLSR	4	2	2	P0C0L4;P0C0L5	C12(Carbamidomethyl); Q25(Deamidated)	0	5.05966e+06	52.64	5.33613e-05	3	4295.92	-0.880235	70.7298	0
		Accession	Description	Score	Coverage	# Proteins	# Unique Peptides	# Peptides	# PSMs	Area	# AAs	MW [kDa]	calc. pI
		P0C0L5	Complement C4-B OS=Homo sapiens GN=C4B PE=1 SV=1 - [CO4B_HUMAN]	5523.85	48.34	1	2	61	181	2.19002e+09	1744	192.673	7.15186
		P0C0L4	Complement C4-A OS=Homo sapiens GN=C4A PE=1 SV=1 - [CO4A_HUMAN]	5336.5	48.34	1	1	60	176	2.19002e+09	1744	192.65	7.07861
	High	AEFQDALEK	2	2	2	P0C0L4;P0C0L5		0	3.23703e+08	52.19	0.000104483	2	1050.51	-0.784655	30.0415	0
		Accession	Description	Score	Coverage	# Proteins	# Unique Peptides	# Peptides	# PSMs	Area	# AAs	MW [kDa]	calc. pI
		P0C0L5	Complement C4-B OS=Homo sapiens GN=C4B PE=1 SV=1 - [CO4B_HUMAN]	5523.85	48.34	1	2	61	181	2.19002e+09	1744	192.673	7.15186
		P0C0L4	Complement C4-A OS=Homo sapiens GN=C4A PE=1 SV=1 - [CO4A_HUMAN]	5336.5	48.34	1	1	60	176	2.19002e+09	1744	192.65	7.07861
	High	TKGLcVATPVQLR	2	2	2	P0C0L4;P0C0L5	C5(Carbamidomethyl)	0	3.57704e+07	52.13	9.36896e-05	2	1442.81	-0.675713	32.092	1
		Accession	Description	Score	Coverage	# Proteins	# Unique Peptides	# Peptides	# PSMs	Area	# AAs	MW [kDa]	calc. pI
		P0C0L5	Complement C4-B OS=Homo sapiens GN=C4B PE=1 SV=1 - [CO4B_HUMAN]	5523.85	48.34	1	2	61	181	2.19002e+09	1744	192.673	7.15186
		P0C0L4	Complement C4-A OS=Homo sapiens GN=C4A PE=1 SV=1 - [CO4A_HUMAN]	5336.5	48.34	1	1	60	176	2.19002e+09	1744	192.65	7.07861
	High	ADGSYAAWLSR	2	2	2	P0C0L4;P0C0L5		0	145890883	49.73	0.000184629	2	1196.57	-0.310809	39.3227	0
		Accession	Description	Score	Coverage	# Proteins	# Unique Peptides	# Peptides	# PSMs	Area	# AAs	MW [kDa]	calc. pI
		P0C0L5	Complement C4-B OS=Homo sapiens GN=C4B PE=1 SV=1 - [CO4B_HUMAN]	5523.85	48.34	1	2	61	181	2.19002e+09	1744	192.673	7.15186
		P0C0L4	Complement C4-A OS=Homo sapiens GN=C4A PE=1 SV=1 - [CO4A_HUMAN]	5336.5	48.34	1	1	60	176	2.19002e+09	1744	192.65	7.07861
	High	VDFTLSSERDFALLSLQVPLKDAK	2	2	2	P0C0L4;P0C0L5		0	5.17297e+08	49.37	0.000131219	3	2692.45	-2.13782	54.8679	2
		Accession	Description	Score	Coverage	# Proteins	# Unique Peptides	# Peptides	# PSMs	Area	# AAs	MW [kDa]	calc. pI
		P0C0L5	Complement C4-B OS=Homo sapiens GN=C4B PE=1 SV=1 - [CO4B_HUMAN]	5523.85	48.34	1	2	61	181	2.19002e+09	1744	192.673	7.15186
		P0C0L4	Complement C4-A OS=Homo sapiens GN=C4A PE=1 SV=1 - [CO4A_HUMAN]	5336.5	48.34	1	1	60	176	2.19002e+09	1744	192.65	7.07861
	High	KYVLPNFEVK	4	2	2	P0C0L4;P0C0L5		0	1.75712e+08	48.62	0.000138778	2	1236.7	0.531349	35.4383	1
		Accession	Description	Score	Coverage	# Proteins	# Unique Peptides	# Peptides	# PSMs	Area	# AAs	MW [kDa]	calc. pI
		P0C0L5	Complement C4-B OS=Homo sapiens GN=C4B PE=1 SV=1 - [CO4B_HUMAN]	5523.85	48.34	1	2	61	181	2.19002e+09	1744	192.673	7.15186
		P0C0L4	Complement C4-A OS=Homo sapiens GN=C4A PE=1 SV=1 - [CO4A_HUMAN]	5336.5	48.34	1	1	60	176	2.19002e+09	1744	192.65	7.07861
	High	SmQGGLVGNDETVALTAFVTIALHHGLAVFQDEGAEPLK	1	2	2	P0C0L4;P0C0L5	M2(Oxidation)	0	7.67402e+06	48.41	0.000289144	4	4052.05	0.55053	71.8872	0
		Accession	Description	Score	Coverage	# Proteins	# Unique Peptides	# Peptides	# PSMs	Area	# AAs	MW [kDa]	calc. pI
		P0C0L5	Complement C4-B OS=Homo sapiens GN=C4B PE=1 SV=1 - [CO4B_HUMAN]	5523.85	48.34	1	2	61	181	2.19002e+09	1744	192.673	7.15186
		P0C0L4	Complement C4-A OS=Homo sapiens GN=C4A PE=1 SV=1 - [CO4A_HUMAN]	5336.5	48.34	1	1	60	176	2.19002e+09	1744	192.65	7.07861
	High	EVYMPSSIFQDDFVIPDISEPGTWK	2	2	2	P0C0L4;P0C0L5		0	1.04042e+08	48.2	0.000398067	2	2900.37	0.217823	66.4801	0
		Accession	Description	Score	Coverage	# Proteins	# Unique Peptides	# Peptides	# PSMs	Area	# AAs	MW [kDa]	calc. pI
		P0C0L5	Complement C4-B OS=Homo sapiens GN=C4B PE=1 SV=1 - [CO4B_HUMAN]	5523.85	48.34	1	2	61	181	2.19002e+09	1744	192.673	7.15186
		P0C0L4	Complement C4-A OS=Homo sapiens GN=C4A PE=1 SV=1 - [CO4A_HUMAN]	5336.5	48.34	1	1	60	176	2.19002e+09	1744	192.65	7.07861
	High	GLQDEDGYR	2	2	2	P0C0L4;P0C0L5		0	1.59287e+08	47.67	0.000121411	2	1052.46	-0.433757	23.3772	0
		Accession	Description	Score	Coverage	# Proteins	# Unique Peptides	# Peptides	# PSMs	Area	# AAs	MW [kDa]	calc. pI
		P0C0L5	Complement C4-B OS=Homo sapiens GN=C4B PE=1 SV=1 - [CO4B_HUMAN]	5523.85	48.34	1	2	61	181	2.19002e+09	1744	192.673	7.15186
		P0C0L4	Complement C4-A OS=Homo sapiens GN=C4A PE=1 SV=1 - [CO4A_HUMAN]	5336.5	48.34	1	1	60	176	2.19002e+09	1744	192.65	7.07861
	High	SMQGGLVGnDETVALTAFVTIALHHGLAVFQDEGAEPLK	5	2	2	P0C0L4;P0C0L5	N9(Deamidated)	0	3.03939e+06	47.49	0.000378755	4	4037.03	-0.980937	74.2597	0
		Accession	Description	Score	Coverage	# Proteins	# Unique Peptides	# Peptides	# PSMs	Area	# AAs	MW [kDa]	calc. pI
		P0C0L5	Complement C4-B OS=Homo sapiens GN=C4B PE=1 SV=1 - [CO4B_HUMAN]	5523.85	48.34	1	2	61	181	2.19002e+09	1744	192.673	7.15186
		P0C0L4	Complement C4-A OS=Homo sapiens GN=C4A PE=1 SV=1 - [CO4A_HUMAN]	5336.5	48.34	1	1	60	176	2.19002e+09	1744	192.65	7.07861
	High	LQETSNWLLSQQQADGSFQDPcPVLDR	4	1	1	P0C0L4	C22(Carbamidomethyl)	0	157925854	46.8	0.000506654	2	3132.47	0.639656	51.5008	0
		Accession	Description	Score	Coverage	# Proteins	# Unique Peptides	# Peptides	# PSMs	Area	# AAs	MW [kDa]	calc. pI
		P0C0L4	Complement C4-A OS=Homo sapiens GN=C4A PE=1 SV=1 - [CO4A_HUMAN]	5336.5	48.34	1	1	60	176	2.19002e+09	1744	192.65	7.07861
	High	nGESVKLHLETDSLALVALGALDTALYAAGSK	2	2	2	P0C0L4;P0C0L5	N1(Deamidated)	0	32625641	45.31	0.000396025	4	3228.71	3.06385	73.2705	1
		Accession	Description	Score	Coverage	# Proteins	# Unique Peptides	# Peptides	# PSMs	Area	# AAs	MW [kDa]	calc. pI
		P0C0L5	Complement C4-B OS=Homo sapiens GN=C4B PE=1 SV=1 - [CO4B_HUMAN]	5523.85	48.34	1	2	61	181	2.19002e+09	1744	192.673	7.15186
		P0C0L4	Complement C4-A OS=Homo sapiens GN=C4A PE=1 SV=1 - [CO4A_HUMAN]	5336.5	48.34	1	1	60	176	2.19002e+09	1744	192.65	7.07861
	High	VQQPDcREPFLSccQFAESLR	2	2	2	P0C0L4;P0C0L5	C6(Carbamidomethyl); C13(Carbamidomethyl); C14(Carbamidomethyl)	0	1.05202e+08	43.36	0.000636618	3	2627.18	-0.776739	42.8948	1
		Accession	Description	Score	Coverage	# Proteins	# Unique Peptides	# Peptides	# PSMs	Area	# AAs	MW [kDa]	calc. pI
		P0C0L5	Complement C4-B OS=Homo sapiens GN=C4B PE=1 SV=1 - [CO4B_HUMAN]	5523.85	48.34	1	2	61	181	2.19002e+09	1744	192.673	7.15186
		P0C0L4	Complement C4-A OS=Homo sapiens GN=C4A PE=1 SV=1 - [CO4A_HUMAN]	5336.5	48.34	1	1	60	176	2.19002e+09	1744	192.65	7.07861
	High	ITQVLHFTK	2	2	2	P0C0L4;P0C0L5		0	248593107	42.59	0.000848244	2	1086.63	-0.20486	28.0928	0
		Accession	Description	Score	Coverage	# Proteins	# Unique Peptides	# Peptides	# PSMs	Area	# AAs	MW [kDa]	calc. pI
		P0C0L5	Complement C4-B OS=Homo sapiens GN=C4B PE=1 SV=1 - [CO4B_HUMAN]	5523.85	48.34	1	2	61	181	2.19002e+09	1744	192.673	7.15186
		P0C0L4	Complement C4-A OS=Homo sapiens GN=C4A PE=1 SV=1 - [CO4A_HUMAN]	5336.5	48.34	1	1	60	176	2.19002e+09	1744	192.65	7.07861
	High	ITPGKPYILTVPGHLDEMQLDIQAR	2	2	2	P0C0L4;P0C0L5		0	4.8442e+07	42.14	0.000846155	2	2805.5	-0.267315	47.3624	0
		Accession	Description	Score	Coverage	# Proteins	# Unique Peptides	# Peptides	# PSMs	Area	# AAs	MW [kDa]	calc. pI
		P0C0L5	Complement C4-B OS=Homo sapiens GN=C4B PE=1 SV=1 - [CO4B_HUMAN]	5523.85	48.34	1	2	61	181	2.19002e+09	1744	192.673	7.15186
		P0C0L4	Complement C4-A OS=Homo sapiens GN=C4A PE=1 SV=1 - [CO4A_HUMAN]	5336.5	48.34	1	1	60	176	2.19002e+09	1744	192.65	7.07861
	High	LVnGQSHISLSK	2	2	2	P0C0L4;P0C0L5	N3(Deamidated)	0	4.11161e+07	41.85	0.000780491	2	1283.69	-1.962	25.1447	0
		Accession	Description	Score	Coverage	# Proteins	# Unique Peptides	# Peptides	# PSMs	Area	# AAs	MW [kDa]	calc. pI
		P0C0L5	Complement C4-B OS=Homo sapiens GN=C4B PE=1 SV=1 - [CO4B_HUMAN]	5523.85	48.34	1	2	61	181	2.19002e+09	1744	192.673	7.15186
		P0C0L4	Complement C4-A OS=Homo sapiens GN=C4A PE=1 SV=1 - [CO4A_HUMAN]	5336.5	48.34	1	1	60	176	2.19002e+09	1744	192.65	7.07861
	High	EcVGFEAVQEVPVGLVQPASATLYDYYNPER	1	2	2	P0C0L4;P0C0L5	C2(Carbamidomethyl)	0	8.13135e+07	40.74	0.00220532	3	3500.66	-0.991641	61.1075	0
		Accession	Description	Score	Coverage	# Proteins	# Unique Peptides	# Peptides	# PSMs	Area	# AAs	MW [kDa]	calc. pI
		P0C0L5	Complement C4-B OS=Homo sapiens GN=C4B PE=1 SV=1 - [CO4B_HUMAN]	5523.85	48.34	1	2	61	181	2.19002e+09	1744	192.673	7.15186
		P0C0L4	Complement C4-A OS=Homo sapiens GN=C4A PE=1 SV=1 - [CO4A_HUMAN]	5336.5	48.34	1	1	60	176	2.19002e+09	1744	192.65	7.07861
	High	ALEILQEEDLIDEDDIPVR	3	2	2	P0C0L4;P0C0L5		0	466988276	40.55	0.00227751	3	2225.12	-0.314739	55.5527	0
		Accession	Description	Score	Coverage	# Proteins	# Unique Peptides	# Peptides	# PSMs	Area	# AAs	MW [kDa]	calc. pI
		P0C0L5	Complement C4-B OS=Homo sapiens GN=C4B PE=1 SV=1 - [CO4B_HUMAN]	5523.85	48.34	1	2	61	181	2.19002e+09	1744	192.673	7.15186
		P0C0L4	Complement C4-A OS=Homo sapiens GN=C4A PE=1 SV=1 - [CO4A_HUMAN]	5336.5	48.34	1	1	60	176	2.19002e+09	1744	192.65	7.07861
	High	SmQGGLVGnDETVALTAFVTIALHHGLAVFQDEGAEPLK	2	2	2	P0C0L4;P0C0L5	M2(Oxidation); N9(Deamidated)	0	0	40.21	0.00204851	4	4053.04	2.20512	71.9304	0
		Accession	Description	Score	Coverage	# Proteins	# Unique Peptides	# Peptides	# PSMs	Area	# AAs	MW [kDa]	calc. pI
		P0C0L5	Complement C4-B OS=Homo sapiens GN=C4B PE=1 SV=1 - [CO4B_HUMAN]	5523.85	48.34	1	2	61	181	2.19002e+09	1744	192.673	7.15186
		P0C0L4	Complement C4-A OS=Homo sapiens GN=C4A PE=1 SV=1 - [CO4A_HUMAN]	5336.5	48.34	1	1	60	176	2.19002e+09	1744	192.65	7.07861
	High	KADGSYAAWLSR	2	2	2	P0C0L4;P0C0L5		0	113716250	39.92	0.00194551	3	1324.66	-1.0967	32.6828	1
		Accession	Description	Score	Coverage	# Proteins	# Unique Peptides	# Peptides	# PSMs	Area	# AAs	MW [kDa]	calc. pI
		P0C0L5	Complement C4-B OS=Homo sapiens GN=C4B PE=1 SV=1 - [CO4B_HUMAN]	5523.85	48.34	1	2	61	181	2.19002e+09	1744	192.673	7.15186
		P0C0L4	Complement C4-A OS=Homo sapiens GN=C4A PE=1 SV=1 - [CO4A_HUMAN]	5336.5	48.34	1	1	60	176	2.19002e+09	1744	192.65	7.07861
	High	VFALDQK	2	2	2	P0C0L4;P0C0L5		0	2.96511e+08	38.26	0.00159729	2	820.456	-0.62545	28.1604	0
		Accession	Description	Score	Coverage	# Proteins	# Unique Peptides	# Peptides	# PSMs	Area	# AAs	MW [kDa]	calc. pI
		P0C0L5	Complement C4-B OS=Homo sapiens GN=C4B PE=1 SV=1 - [CO4B_HUMAN]	5523.85	48.34	1	2	61	181	2.19002e+09	1744	192.673	7.15186
		P0C0L4	Complement C4-A OS=Homo sapiens GN=C4A PE=1 SV=1 - [CO4A_HUMAN]	5336.5	48.34	1	1	60	176	2.19002e+09	1744	192.65	7.07861
	High	LGQYASPTAK	1	2	2	P0C0L4;P0C0L5		0	3.62793e+07	37.91	0.00312289	2	1035.55	-1.10795	22.0299	0
		Accession	Description	Score	Coverage	# Proteins	# Unique Peptides	# Peptides	# PSMs	Area	# AAs	MW [kDa]	calc. pI
		P0C0L5	Complement C4-B OS=Homo sapiens GN=C4B PE=1 SV=1 - [CO4B_HUMAN]	5523.85	48.34	1	2	61	181	2.19002e+09	1744	192.673	7.15186
		P0C0L4	Complement C4-A OS=Homo sapiens GN=C4A PE=1 SV=1 - [CO4A_HUMAN]	5336.5	48.34	1	1	60	176	2.19002e+09	1744	192.65	7.07861
	High	EMSGSPASGIPVK	2	2	2	P0C0L4;P0C0L5		0	1.64166e+08	37.53	0.0034526	2	1259.63	-0.709185	28.8259	0
		Accession	Description	Score	Coverage	# Proteins	# Unique Peptides	# Peptides	# PSMs	Area	# AAs	MW [kDa]	calc. pI
		P0C0L5	Complement C4-B OS=Homo sapiens GN=C4B PE=1 SV=1 - [CO4B_HUMAN]	5523.85	48.34	1	2	61	181	2.19002e+09	1744	192.673	7.15186
		P0C0L4	Complement C4-A OS=Homo sapiens GN=C4A PE=1 SV=1 - [CO4A_HUMAN]	5336.5	48.34	1	1	60	176	2.19002e+09	1744	192.65	7.07861
	High	GQIVFMNREPK	1	2	2	P0C0L4;P0C0L5		0	3.69004e+07	37.01	0.00450888	2	1318.69	-1.04874	27.8836	1
		Accession	Description	Score	Coverage	# Proteins	# Unique Peptides	# Peptides	# PSMs	Area	# AAs	MW [kDa]	calc. pI
		P0C0L5	Complement C4-B OS=Homo sapiens GN=C4B PE=1 SV=1 - [CO4B_HUMAN]	5523.85	48.34	1	2	61	181	2.19002e+09	1744	192.673	7.15186
		P0C0L4	Complement C4-A OS=Homo sapiens GN=C4A PE=1 SV=1 - [CO4A_HUMAN]	5336.5	48.34	1	1	60	176	2.19002e+09	1744	192.65	7.07861
	High	GLcVATPVQLR	1	2	2	P0C0L4;P0C0L5	C3(Carbamidomethyl)	0.1818	2.26662e+08	36.42	0.00319248	2	1213.67	0.161147	37.4269	0
		Accession	Description	Score	Coverage	# Proteins	# Unique Peptides	# Peptides	# PSMs	Area	# AAs	MW [kDa]	calc. pI
		P0C0L5	Complement C4-B OS=Homo sapiens GN=C4B PE=1 SV=1 - [CO4B_HUMAN]	5523.85	48.34	1	2	61	181	2.19002e+09	1744	192.673	7.15186
		P0C0L4	Complement C4-A OS=Homo sapiens GN=C4A PE=1 SV=1 - [CO4A_HUMAN]	5336.5	48.34	1	1	60	176	2.19002e+09	1744	192.65	7.07861
	High	VHYTVcIWR	1	2	2	P0C0L4;P0C0L5	C6(Carbamidomethyl)	0	8.58943e+07	35.35	0.00713311	2	1233.62	-1.74608	33.1265	0
		Accession	Description	Score	Coverage	# Proteins	# Unique Peptides	# Peptides	# PSMs	Area	# AAs	MW [kDa]	calc. pI
		P0C0L5	Complement C4-B OS=Homo sapiens GN=C4B PE=1 SV=1 - [CO4B_HUMAN]	5523.85	48.34	1	2	61	181	2.19002e+09	1744	192.673	7.15186
		P0C0L4	Complement C4-A OS=Homo sapiens GN=C4A PE=1 SV=1 - [CO4A_HUMAN]	5336.5	48.34	1	1	60	176	2.19002e+09	1744	192.65	7.07861
	High	DHAVDLIQK	3	2	2	P0C0L4;P0C0L5		0	1.0899e+09	34.45	0.00387636	2	1038.56	-0.678629	24.6468	0
		Accession	Description	Score	Coverage	# Proteins	# Unique Peptides	# Peptides	# PSMs	Area	# AAs	MW [kDa]	calc. pI
		P0C0L5	Complement C4-B OS=Homo sapiens GN=C4B PE=1 SV=1 - [CO4B_HUMAN]	5523.85	48.34	1	2	61	181	2.19002e+09	1744	192.673	7.15186
		P0C0L4	Complement C4-A OS=Homo sapiens GN=C4A PE=1 SV=1 - [CO4A_HUMAN]	5336.5	48.34	1	1	60	176	2.19002e+09	1744	192.65	7.07861
	High	VDFTLSSERDFALLSLQVPLK	1	2	2	P0C0L4;P0C0L5		0	3.75128e+07	33.14	0.00521685	3	2378.3	-0.323219	59.4886	1
		Accession	Description	Score	Coverage	# Proteins	# Unique Peptides	# Peptides	# PSMs	Area	# AAs	MW [kDa]	calc. pI
		P0C0L5	Complement C4-B OS=Homo sapiens GN=C4B PE=1 SV=1 - [CO4B_HUMAN]	5523.85	48.34	1	2	61	181	2.19002e+09	1744	192.673	7.15186
		P0C0L4	Complement C4-A OS=Homo sapiens GN=C4A PE=1 SV=1 - [CO4A_HUMAN]	5336.5	48.34	1	1	60	176	2.19002e+09	1744	192.65	7.07861
P00450	Ceruloplasmin OS=Homo sapiens GN=CP PE=1 SV=1 - [CERU_HUMAN]	4160.51	58.97	1	43	43	149	3.45936e+09	1065	122.128	5.71924
	A4	Sequence	# PSMs	# Proteins	# Protein Groups	Protein Group Accessions	Modifications	ΔCn	Area	IonScore	Exp Value	Charge	MH+ [Da]	ΔM [ppm]	RT [min]	# Missed Cleavages
	High	GVYSSDVFDIFPGTYQTLEMFPR	3	1	1	P00450		0	2.15255e+08	105.78	6.79099e-10	2	2669.26	0.184292	67.3641	0
		Accession	Description	Score	Coverage	# Proteins	# Unique Peptides	# Peptides	# PSMs	Area	# AAs	MW [kDa]	calc. pI
		P00450	Ceruloplasmin OS=Homo sapiens GN=CP PE=1 SV=1 - [CERU_HUMAN]	4160.51	58.97	1	43	43	149	3.45936e+09	1065	122.128	5.71924
	High	GPEEEHLGILGPVIWAEVGDTIR	6	1	1	P00450		0	1097785205	105.23	6.74812e-10	2	2487.29	-1.1046	59.7933	0
		Accession	Description	Score	Coverage	# Proteins	# Unique Peptides	# Peptides	# PSMs	Area	# AAs	MW [kDa]	calc. pI
		P00450	Ceruloplasmin OS=Homo sapiens GN=CP PE=1 SV=1 - [CERU_HUMAN]	4160.51	58.97	1	43	43	149	3.45936e+09	1065	122.128	5.71924
	High	EnLTAPGSDSAVFFEQGTTR	3	1	1	P00450	N2(Deamidated)	0	2.06399e+08	93.8	7.25353e-09	2	2127.98	-1.51946	45.2954	0
		Accession	Description	Score	Coverage	# Proteins	# Unique Peptides	# Peptides	# PSMs	Area	# AAs	MW [kDa]	calc. pI
		P00450	Ceruloplasmin OS=Homo sapiens GN=CP PE=1 SV=1 - [CERU_HUMAN]	4160.51	58.97	1	43	43	149	3.45936e+09	1065	122.128	5.71924
	High	MYSVnGYTFGSLPGLSMcAEDR	3	1	1	P00450	N5(Deamidated); C18(Carbamidomethyl)	0	3.28669e+07	93.11	4.03138e-09	2	2456.06	0.749188	56.2261	0
		Accession	Description	Score	Coverage	# Proteins	# Unique Peptides	# Peptides	# PSMs	Area	# AAs	MW [kDa]	calc. pI
		P00450	Ceruloplasmin OS=Homo sapiens GN=CP PE=1 SV=1 - [CERU_HUMAN]	4160.51	58.97	1	43	43	149	3.45936e+09	1065	122.128	5.71924
	High	MYYSAVDPTKDIFTGLIGPMK	2	1	1	P00450		0	1.29816e+08	91.81	1.9149e-08	2	2347.17	-1.00904	55.7843	1
		Accession	Description	Score	Coverage	# Proteins	# Unique Peptides	# Peptides	# PSMs	Area	# AAs	MW [kDa]	calc. pI
		P00450	Ceruloplasmin OS=Homo sapiens GN=CP PE=1 SV=1 - [CERU_HUMAN]	4160.51	58.97	1	43	43	149	3.45936e+09	1065	122.128	5.71924
	High	KLISVDTEHSNIYLQNGPDR	2	1	1	P00450		0	4.49432e+07	89.62	2.84866e-08	2	2299.17	-0.428701	33.5083	1
		Accession	Description	Score	Coverage	# Proteins	# Unique Peptides	# Peptides	# PSMs	Area	# AAs	MW [kDa]	calc. pI
		P00450	Ceruloplasmin OS=Homo sapiens GN=CP PE=1 SV=1 - [CERU_HUMAN]	4160.51	58.97	1	43	43	149	3.45936e+09	1065	122.128	5.71924
	High	KAEEEHLGILGPQLHADVGDK	5	1	1	P00450		0	5.66393e+08	84.23	8.96734e-08	2	2256.16	-0.472054	32.1993	1
		Accession	Description	Score	Coverage	# Proteins	# Unique Peptides	# Peptides	# PSMs	Area	# AAs	MW [kDa]	calc. pI
		P00450	Ceruloplasmin OS=Homo sapiens GN=CP PE=1 SV=1 - [CERU_HUMAN]	4160.51	58.97	1	43	43	149	3.45936e+09	1065	122.128	5.71924
	High	TYcSEPEKVDKDNEDFQESNR	4	1	1	P00450	C3(Carbamidomethyl)	0	6.23215e+08	82.42	3.55134e-08	2	2590.1	-0.099736	24.687	2
		Accession	Description	Score	Coverage	# Proteins	# Unique Peptides	# Peptides	# PSMs	Area	# AAs	MW [kDa]	calc. pI
		P00450	Ceruloplasmin OS=Homo sapiens GN=CP PE=1 SV=1 - [CERU_HUMAN]	4160.51	58.97	1	43	43	149	3.45936e+09	1065	122.128	5.71924
	High	LISVDTEHSNIYLQNGPDR	4	1	1	P00450		0	2.98039e+08	82.26	1.64322e-07	2	2171.07	-0.229415	37.1869	0
		Accession	Description	Score	Coverage	# Proteins	# Unique Peptides	# Peptides	# PSMs	Area	# AAs	MW [kDa]	calc. pI
		P00450	Ceruloplasmin OS=Homo sapiens GN=CP PE=1 SV=1 - [CERU_HUMAN]	4160.51	58.97	1	43	43	149	3.45936e+09	1065	122.128	5.71924
	High	MFTTAPDQVDKEDEDFQESNK	4	1	1	P00450		0	3.82233e+08	79.56	6.75041e-08	2	2474.07	0.470178	34.5583	1
		Accession	Description	Score	Coverage	# Proteins	# Unique Peptides	# Peptides	# PSMs	Area	# AAs	MW [kDa]	calc. pI
		P00450	Ceruloplasmin OS=Homo sapiens GN=CP PE=1 SV=1 - [CERU_HUMAN]	4160.51	58.97	1	43	43	149	3.45936e+09	1065	122.128	5.71924
	High	IDTINLFPATLFDAYMVAQNPGEWMLScQNLNHLK	4	1	1	P00450	C28(Carbamidomethyl)	0	6.27035e+07	78.29	3.78042e-07	3	4064.96	-1.85814	72.03	0
		Accession	Description	Score	Coverage	# Proteins	# Unique Peptides	# Peptides	# PSMs	Area	# AAs	MW [kDa]	calc. pI
		P00450	Ceruloplasmin OS=Homo sapiens GN=CP PE=1 SV=1 - [CERU_HUMAN]	4160.51	58.97	1	43	43	149	3.45936e+09	1065	122.128	5.71924
	High	NMATRPYSIHAHGVQTESSTVTPTLPGETLTYVWK	2	1	1	P00450		0	6.68516e+07	76.23	5.83668e-07	3	3872.92	-0.825639	42.3975	0
		Accession	Description	Score	Coverage	# Proteins	# Unique Peptides	# Peptides	# PSMs	Area	# AAs	MW [kDa]	calc. pI
		P00450	Ceruloplasmin OS=Homo sapiens GN=CP PE=1 SV=1 - [CERU_HUMAN]	4160.51	58.97	1	43	43	149	3.45936e+09	1065	122.128	5.71924
	High	KAEEEHLGILGPQLHADVGDKVK	7	1	1	P00450		0	1.10108e+09	75.43	3.93824e-07	2	2483.33	1.2183	31.405	2
		Accession	Description	Score	Coverage	# Proteins	# Unique Peptides	# Peptides	# PSMs	Area	# AAs	MW [kDa]	calc. pI
		P00450	Ceruloplasmin OS=Homo sapiens GN=CP PE=1 SV=1 - [CERU_HUMAN]	4160.51	58.97	1	43	43	149	3.45936e+09	1065	122.128	5.71924
	High	VNKDDEEFIESNK	4	1	1	P00450		0	463856621	74.97	5.39721e-07	2	1566.73	0.413687	24.6161	1
		Accession	Description	Score	Coverage	# Proteins	# Unique Peptides	# Peptides	# PSMs	Area	# AAs	MW [kDa]	calc. pI
		P00450	Ceruloplasmin OS=Homo sapiens GN=CP PE=1 SV=1 - [CERU_HUMAN]	4160.51	58.97	1	43	43	149	3.45936e+09	1065	122.128	5.71924
	High	KALYLQYTDETFR	2	1	1	P00450		0	8.47566e+07	74.94	9.02565e-07	2	1647.84	0.267662	37.4807	1
		Accession	Description	Score	Coverage	# Proteins	# Unique Peptides	# Peptides	# PSMs	Area	# AAs	MW [kDa]	calc. pI
		P00450	Ceruloplasmin OS=Homo sapiens GN=CP PE=1 SV=1 - [CERU_HUMAN]	4160.51	58.97	1	43	43	149	3.45936e+09	1065	122.128	5.71924
	High	ADDKVYPGEQYTYMLLATEEQSPGEGDGNcVTR	2	1	1	P00450	C30(Carbamidomethyl)	0	8.17157e+07	74.55	4.06872e-07	3	3693.63	0.682626	51.0997	1
		Accession	Description	Score	Coverage	# Proteins	# Unique Peptides	# Peptides	# PSMs	Area	# AAs	MW [kDa]	calc. pI
		P00450	Ceruloplasmin OS=Homo sapiens GN=CP PE=1 SV=1 - [CERU_HUMAN]	4160.51	58.97	1	43	43	149	3.45936e+09	1065	122.128	5.71924
	High	ELHHLQEQNVSnAFLDKGEFYIGSK	16	1	1	P00450	N12(Deamidated)	0	8.29625e+08	74.34	1.02156e-06	3	2904.42	-0.382514	42.2024	1
		Accession	Description	Score	Coverage	# Proteins	# Unique Peptides	# Peptides	# PSMs	Area	# AAs	MW [kDa]	calc. pI
		P00450	Ceruloplasmin OS=Homo sapiens GN=CP PE=1 SV=1 - [CERU_HUMAN]	4160.51	58.97	1	43	43	149	3.45936e+09	1065	122.128	5.71924
	High	HYYIGIIETTWDYASDHGEK	2	1	1	P00450		0	1.803e+08	71.15	1.27766e-06	3	2398.09	-3.31051	47.8069	0
		Accession	Description	Score	Coverage	# Proteins	# Unique Peptides	# Peptides	# PSMs	Area	# AAs	MW [kDa]	calc. pI
		P00450	Ceruloplasmin OS=Homo sapiens GN=CP PE=1 SV=1 - [CERU_HUMAN]	4160.51	58.97	1	43	43	149	3.45936e+09	1065	122.128	5.71924
	High	ERGPEEEHLGILGPVIWAEVGDTIR	2	1	1	P00450		0	1.10931e+09	69.87	2.06592e-06	3	2772.44	1.5423	55.4545	1
		Accession	Description	Score	Coverage	# Proteins	# Unique Peptides	# Peptides	# PSMs	Area	# AAs	MW [kDa]	calc. pI
		P00450	Ceruloplasmin OS=Homo sapiens GN=CP PE=1 SV=1 - [CERU_HUMAN]	4160.51	58.97	1	43	43	149	3.45936e+09	1065	122.128	5.71924
	High	DIASGLIGPLIIcKK	4	1	1	P00450	C13(Carbamidomethyl)	0	5.77518e+08	64.15	2.09603e-06	2	1597.94	1.65098	49.383	1
		Accession	Description	Score	Coverage	# Proteins	# Unique Peptides	# Peptides	# PSMs	Area	# AAs	MW [kDa]	calc. pI
		P00450	Ceruloplasmin OS=Homo sapiens GN=CP PE=1 SV=1 - [CERU_HUMAN]	4160.51	58.97	1	43	43	149	3.45936e+09	1065	122.128	5.71924
	High	TTIEKPVWLGFLGPIIK	5	1	1	P00450		0	5.50546e+09	63.73	8.47286e-07	2	1912.13	1.11331	57.8589	0
		Accession	Description	Score	Coverage	# Proteins	# Unique Peptides	# Peptides	# PSMs	Area	# AAs	MW [kDa]	calc. pI
		P00450	Ceruloplasmin OS=Homo sapiens GN=CP PE=1 SV=1 - [CERU_HUMAN]	4160.51	58.97	1	43	43	149	3.45936e+09	1065	122.128	5.71924
	High	TYSDHPEKVNKDDEEFIESNK	4	1	1	P00450		0	1.94808e+08	62.41	1.02193e-05	3	2524.15	0.57391	25.9053	2
		Accession	Description	Score	Coverage	# Proteins	# Unique Peptides	# Peptides	# PSMs	Area	# AAs	MW [kDa]	calc. pI
		P00450	Ceruloplasmin OS=Homo sapiens GN=CP PE=1 SV=1 - [CERU_HUMAN]	4160.51	58.97	1	43	43	149	3.45936e+09	1065	122.128	5.71924
	High	VDKDNEDFQESNR	3	1	1	P00450		0	4.04533e+07	61.18	5.7537e-06	2	1595.69	-0.463008	19.667	1
		Accession	Description	Score	Coverage	# Proteins	# Unique Peptides	# Peptides	# PSMs	Area	# AAs	MW [kDa]	calc. pI
		P00450	Ceruloplasmin OS=Homo sapiens GN=CP PE=1 SV=1 - [CERU_HUMAN]	4160.51	58.97	1	43	43	149	3.45936e+09	1065	122.128	5.71924
	High	DIASGLIGPLIIcK	4	1	1	P00450	C13(Carbamidomethyl)	0	3763323460	60.78	8.14713e-06	3	1469.84	0.539483	56.8968	0
		Accession	Description	Score	Coverage	# Proteins	# Unique Peptides	# Peptides	# PSMs	Area	# AAs	MW [kDa]	calc. pI
		P00450	Ceruloplasmin OS=Homo sapiens GN=CP PE=1 SV=1 - [CERU_HUMAN]	4160.51	58.97	1	43	43	149	3.45936e+09	1065	122.128	5.71924
	High	QSEDSTFYLGER	2	1	1	P00450		0	4.50731e+08	60.64	7.11957e-06	2	1431.64	-0.335355	33.9287	0
		Accession	Description	Score	Coverage	# Proteins	# Unique Peptides	# Peptides	# PSMs	Area	# AAs	MW [kDa]	calc. pI
		P00450	Ceruloplasmin OS=Homo sapiens GN=CP PE=1 SV=1 - [CERU_HUMAN]	4160.51	58.97	1	43	43	149	3.45936e+09	1065	122.128	5.71924
	High	RQSEDSTFYLGER	2	1	1	P00450		0	2.70017e+08	60.62	1.49984e-05	2	1587.74	-0.792518	29.0977	1
		Accession	Description	Score	Coverage	# Proteins	# Unique Peptides	# Peptides	# PSMs	Area	# AAs	MW [kDa]	calc. pI
		P00450	Ceruloplasmin OS=Homo sapiens GN=CP PE=1 SV=1 - [CERU_HUMAN]	4160.51	58.97	1	43	43	149	3.45936e+09	1065	122.128	5.71924
	High	HYYIAAEEIIWNYAPSGIDIFTK	3	1	1	P00450		0	6.62161e+07	59.36	3.33148e-05	3	2714.35	-0.685449	62.62	0
		Accession	Description	Score	Coverage	# Proteins	# Unique Peptides	# Peptides	# PSMs	Area	# AAs	MW [kDa]	calc. pI
		P00450	Ceruloplasmin OS=Homo sapiens GN=CP PE=1 SV=1 - [CERU_HUMAN]	4160.51	58.97	1	43	43	149	3.45936e+09	1065	122.128	5.71924
	High	QYTDSTFR	2	1	1	P00450		0	3.23668e+08	58.36	8.97171e-06	2	1017.46	-1.03128	23.886	0
		Accession	Description	Score	Coverage	# Proteins	# Unique Peptides	# Peptides	# PSMs	Area	# AAs	MW [kDa]	calc. pI
		P00450	Ceruloplasmin OS=Homo sapiens GN=CP PE=1 SV=1 - [CERU_HUMAN]	4160.51	58.97	1	43	43	149	3.45936e+09	1065	122.128	5.71924
	High	DLYSGLIGPLIVcR	3	1	1	P00450	C13(Carbamidomethyl)	0	1.87142e+08	56.87	3.98843e-05	3	1575.86	-0.0240539	59.9863	0
		Accession	Description	Score	Coverage	# Proteins	# Unique Peptides	# Peptides	# PSMs	Area	# AAs	MW [kDa]	calc. pI
		P00450	Ceruloplasmin OS=Homo sapiens GN=CP PE=1 SV=1 - [CERU_HUMAN]	4160.51	58.97	1	43	43	149	3.45936e+09	1065	122.128	5.71924
	High	ALYLQYTDETFR	2	1	1	P00450		0	381831461	56.04	6.37147e-05	2	1519.74	-0.192178	43.3033	0
		Accession	Description	Score	Coverage	# Proteins	# Unique Peptides	# Peptides	# PSMs	Area	# AAs	MW [kDa]	calc. pI
		P00450	Ceruloplasmin OS=Homo sapiens GN=CP PE=1 SV=1 - [CERU_HUMAN]	4160.51	58.97	1	43	43	149	3.45936e+09	1065	122.128	5.71924
	High	DIFTGLIGPMK	2	1	1	P00450		0	5.19182e+07	55.46	5.63203e-05	2	1191.65	3.11797	54.2183	0
		Accession	Description	Score	Coverage	# Proteins	# Unique Peptides	# Peptides	# PSMs	Area	# AAs	MW [kDa]	calc. pI
		P00450	Ceruloplasmin OS=Homo sapiens GN=CP PE=1 SV=1 - [CERU_HUMAN]	4160.51	58.97	1	43	43	149	3.45936e+09	1065	122.128	5.71924
	High	SGAGTEDSAcIPWAYYSTVDQVK	3	1	1	P00450	C10(Carbamidomethyl)	0	6.64002e+08	55.28	4.3583e-05	3	2505.13	0.731011	49.3159	0
		Accession	Description	Score	Coverage	# Proteins	# Unique Peptides	# Peptides	# PSMs	Area	# AAs	MW [kDa]	calc. pI
		P00450	Ceruloplasmin OS=Homo sapiens GN=CP PE=1 SV=1 - [CERU_HUMAN]	4160.51	58.97	1	43	43	149	3.45936e+09	1065	122.128	5.71924
	High	AGLQAFFQVQEcNK	1	1	1	P00450	C12(Carbamidomethyl)	0	4.08653e+07	54.2	7.4327e-05	2	1639.79	-1.29898	45.3202	0
		Accession	Description	Score	Coverage	# Proteins	# Unique Peptides	# Peptides	# PSMs	Area	# AAs	MW [kDa]	calc. pI
		P00450	Ceruloplasmin OS=Homo sapiens GN=CP PE=1 SV=1 - [CERU_HUMAN]	4160.51	58.97	1	43	43	149	3.45936e+09	1065	122.128	5.71924
	High	DVDKEFYLFPTVFDENESLLLEDNIR	3	1	1	P00450		0	2.24302e+08	53.08	0.000143184	2	3160.54	-0.0965119	66.5964	1
		Accession	Description	Score	Coverage	# Proteins	# Unique Peptides	# Peptides	# PSMs	Area	# AAs	MW [kDa]	calc. pI
		P00450	Ceruloplasmin OS=Homo sapiens GN=CP PE=1 SV=1 - [CERU_HUMAN]	4160.51	58.97	1	43	43	149	3.45936e+09	1065	122.128	5.71924
	High	NLASRPYTFHSHGITYYK	2	1	1	P00450		0	1.03685e+08	49.55	0.000294486	2	2155.07	0.607166	28.3332	0
		Accession	Description	Score	Coverage	# Proteins	# Unique Peptides	# Peptides	# PSMs	Area	# AAs	MW [kDa]	calc. pI
		P00450	Ceruloplasmin OS=Homo sapiens GN=CP PE=1 SV=1 - [CERU_HUMAN]	4160.51	58.97	1	43	43	149	3.45936e+09	1065	122.128	5.71924
	High	SGAGTEDSAcIPWAYYSTVDQVKDLYSGLIGPLIVcR	1	1	1	P00450	C10(Carbamidomethyl); C36(Carbamidomethyl)	0	1.26197e+07	49.26	0.000268577	3	4061.97	2.82691	70.481	1
		Accession	Description	Score	Coverage	# Proteins	# Unique Peptides	# Peptides	# PSMs	Area	# AAs	MW [kDa]	calc. pI
		P00450	Ceruloplasmin OS=Homo sapiens GN=CP PE=1 SV=1 - [CERU_HUMAN]	4160.51	58.97	1	43	43	149	3.45936e+09	1065	122.128	5.71924
	High	EHEGAIYPDnTTDFQR	7	1	1	P00450	N10(Deamidated)	0	4.57863e+08	46.9	0.000169464	2	1893.82	-0.208436	31.5927	0
		Accession	Description	Score	Coverage	# Proteins	# Unique Peptides	# Peptides	# PSMs	Area	# AAs	MW [kDa]	calc. pI
		P00450	Ceruloplasmin OS=Homo sapiens GN=CP PE=1 SV=1 - [CERU_HUMAN]	4160.51	58.97	1	43	43	149	3.45936e+09	1065	122.128	5.71924
	High	AETGDKVYVHLK	2	1	1	P00450		0	8.60597e+07	45.05	0.000712746	2	1359.73	-0.724921	22.8683	1
		Accession	Description	Score	Coverage	# Proteins	# Unique Peptides	# Peptides	# PSMs	Area	# AAs	MW [kDa]	calc. pI
		P00450	Ceruloplasmin OS=Homo sapiens GN=CP PE=1 SV=1 - [CERU_HUMAN]	4160.51	58.97	1	43	43	149	3.45936e+09	1065	122.128	5.71924
	High	QKDVDKEFYLFPTVFDENESLLLEDNIR	1	1	1	P00450		0	294726573	43.62	0.00111235	3	3416.69	-1.07149	59.5386	2
		Accession	Description	Score	Coverage	# Proteins	# Unique Peptides	# Peptides	# PSMs	Area	# AAs	MW [kDa]	calc. pI
		P00450	Ceruloplasmin OS=Homo sapiens GN=CP PE=1 SV=1 - [CERU_HUMAN]	4160.51	58.97	1	43	43	149	3.45936e+09	1065	122.128	5.71924
	High	LISVDTEHSNIYLQnGPDR	10	1	1	P00450	N15(Deamidated)	0	1.04419e+08	42.06	0.0016491	3	2172.05	-0.885126	38.2484	0
		Accession	Description	Score	Coverage	# Proteins	# Unique Peptides	# Peptides	# PSMs	Area	# AAs	MW [kDa]	calc. pI
		P00450	Ceruloplasmin OS=Homo sapiens GN=CP PE=1 SV=1 - [CERU_HUMAN]	4160.51	58.97	1	43	43	149	3.45936e+09	1065	122.128	5.71924
	High	WYLFGMGNEVDVHAAFFHGQALTNK	1	1	1	P00450		0	7.56236e+07	38.99	0.00351419	3	2852.36	-1.46489	53.5329	0
		Accession	Description	Score	Coverage	# Proteins	# Unique Peptides	# Peptides	# PSMs	Area	# AAs	MW [kDa]	calc. pI
		P00450	Ceruloplasmin OS=Homo sapiens GN=CP PE=1 SV=1 - [CERU_HUMAN]	4160.51	58.97	1	43	43	149	3.45936e+09	1065	122.128	5.71924
	High	EWEKELHHLQEqNVSNAFLDKGEFYIGSK	2	1	1	P00450	Q12(Deamidated)	0	6.31624e+07	38.16	0.00377309	4	3476.68	-0.0510299	46.3619	2
		Accession	Description	Score	Coverage	# Proteins	# Unique Peptides	# Peptides	# PSMs	Area	# AAs	MW [kDa]	calc. pI
		P00450	Ceruloplasmin OS=Homo sapiens GN=CP PE=1 SV=1 - [CERU_HUMAN]	4160.51	58.97	1	43	43	149	3.45936e+09	1065	122.128	5.71924
	High	EYTDASFTNR	2	1	1	P00450		0	2.74738e+08	36.18	0.00127725	2	1203.53	0.156482	27.2487	0
		Accession	Description	Score	Coverage	# Proteins	# Unique Peptides	# Peptides	# PSMs	Area	# AAs	MW [kDa]	calc. pI
		P00450	Ceruloplasmin OS=Homo sapiens GN=CP PE=1 SV=1 - [CERU_HUMAN]	4160.51	58.97	1	43	43	149	3.45936e+09	1065	122.128	5.71924
	High	IYHSHIDAPK	1	1	1	P00450		0	5.45352e+06	35.92	0.0045159	3	1180.61	0.132844	19.8032	0
		Accession	Description	Score	Coverage	# Proteins	# Unique Peptides	# Peptides	# PSMs	Area	# AAs	MW [kDa]	calc. pI
		P00450	Ceruloplasmin OS=Homo sapiens GN=CP PE=1 SV=1 - [CERU_HUMAN]	4160.51	58.97	1	43	43	149	3.45936e+09	1065	122.128	5.71924
P09871	Complement C1s subcomponent OS=Homo sapiens GN=C1S PE=1 SV=1 - [C1S_HUMAN]	3337.87	51.89	1	27	27	133	1.80162e+09	688	76.6348	4.95752
	A4	Sequence	# PSMs	# Proteins	# Protein Groups	Protein Group Accessions	Modifications	ΔCn	Area	IonScore	Exp Value	Charge	MH+ [Da]	ΔM [ppm]	RT [min]	# Missed Cleavages
	High	ncGVncSGDVFTALIGEIASPnYPKPYPENSR	4	1	1	P09871	N1(Deamidated); C2(Carbamidomethyl); N5(Deamidated); C6(Carbamidomethyl); N22(Deamidated)	0	0	149.1	2.22064e-14	3	3529.61	5.13922	65.3673	0
		Accession	Description	Score	Coverage	# Proteins	# Unique Peptides	# Peptides	# PSMs	Area	# AAs	MW [kDa]	calc. pI
		P09871	Complement C1s subcomponent OS=Homo sapiens GN=C1S PE=1 SV=1 - [C1S_HUMAN]	3337.87	51.89	1	27	27	133	1.80162e+09	688	76.6348	4.95752
	High	NcGVncSGDVFTALIGEIASPnYPKPYPENSR	36	1	1	P09871	C2(Carbamidomethyl); N5(Deamidated); C6(Carbamidomethyl); N22(Deamidated)	0	51632691	137.52	2.65516e-13	3	3528.6	-2.43348	65.4563	0
		Accession	Description	Score	Coverage	# Proteins	# Unique Peptides	# Peptides	# PSMs	Area	# AAs	MW [kDa]	calc. pI
		P09871	Complement C1s subcomponent OS=Homo sapiens GN=C1S PE=1 SV=1 - [C1S_HUMAN]	3337.87	51.89	1	27	27	133	1.80162e+09	688	76.6348	4.95752
	High	VEDPESTLFGSVIR	2	1	1	P09871		0	7.16347e+07	101.26	1.81431e-09	2	1548.79	1.39388	49.4777	0
		Accession	Description	Score	Coverage	# Proteins	# Unique Peptides	# Peptides	# PSMs	Area	# AAs	MW [kDa]	calc. pI
		P09871	Complement C1s subcomponent OS=Homo sapiens GN=C1S PE=1 SV=1 - [C1S_HUMAN]	3337.87	51.89	1	27	27	133	1.80162e+09	688	76.6348	4.95752
	High	DVVQITcLDGFEVVEGR	4	1	1	P09871	C7(Carbamidomethyl)	0	8.84528e+07	100.65	2.1697e-09	2	1935.95	1.33056	54.9822	0
		Accession	Description	Score	Coverage	# Proteins	# Unique Peptides	# Peptides	# PSMs	Area	# AAs	MW [kDa]	calc. pI
		P09871	Complement C1s subcomponent OS=Homo sapiens GN=C1S PE=1 SV=1 - [C1S_HUMAN]	3337.87	51.89	1	27	27	133	1.80162e+09	688	76.6348	4.95752
	High	SNALDIIFQTDLTGQK	4	1	1	P09871		0	1.83866e+09	94.61	7.4031e-09	2	1763.92	0.441738	55.8759	0
		Accession	Description	Score	Coverage	# Proteins	# Unique Peptides	# Peptides	# PSMs	Area	# AAs	MW [kDa]	calc. pI
		P09871	Complement C1s subcomponent OS=Homo sapiens GN=C1S PE=1 SV=1 - [C1S_HUMAN]	3337.87	51.89	1	27	27	133	1.80162e+09	688	76.6348	4.95752
	High	REDFDVEAADSAGNcLDSLVFVAGDR	6	1	1	P09871	C15(Carbamidomethyl)	0	4.29113e+08	84.31	5.94943e-08	3	2828.28	1.27173	54.3066	1
		Accession	Description	Score	Coverage	# Proteins	# Unique Peptides	# Peptides	# PSMs	Area	# AAs	MW [kDa]	calc. pI
		P09871	Complement C1s subcomponent OS=Homo sapiens GN=C1S PE=1 SV=1 - [C1S_HUMAN]	3337.87	51.89	1	27	27	133	1.80162e+09	688	76.6348	4.95752
	High	SNALDIIFQTDLTGQKK	4	1	1	P09871		0	7.45834e+08	83.64	7.33111e-08	2	1892.01	0.863833	49.6024	1
		Accession	Description	Score	Coverage	# Proteins	# Unique Peptides	# Peptides	# PSMs	Area	# AAs	MW [kDa]	calc. pI
		P09871	Complement C1s subcomponent OS=Homo sapiens GN=C1S PE=1 SV=1 - [C1S_HUMAN]	3337.87	51.89	1	27	27	133	1.80162e+09	688	76.6348	4.95752
	High	REDFDVEAADSAGNcLDSLVFVAGDRQFGPYcGHGFPGPLNIETK	2	1	1	P09871	C15(Carbamidomethyl); C32(Carbamidomethyl)	0	1.2624e+08	80.5	1.39035e-07	4	4928.27	0.903849	57.263	2
		Accession	Description	Score	Coverage	# Proteins	# Unique Peptides	# Peptides	# PSMs	Area	# AAs	MW [kDa]	calc. pI
		P09871	Complement C1s subcomponent OS=Homo sapiens GN=C1S PE=1 SV=1 - [C1S_HUMAN]	3337.87	51.89	1	27	27	133	1.80162e+09	688	76.6348	4.95752
	High	TNFDNDIALVR	3	1	1	P09871		0	1216781729	73.95	9.12154e-07	2	1277.65	0.65612	38.8029	0
		Accession	Description	Score	Coverage	# Proteins	# Unique Peptides	# Peptides	# PSMs	Area	# AAs	MW [kDa]	calc. pI
		P09871	Complement C1s subcomponent OS=Homo sapiens GN=C1S PE=1 SV=1 - [C1S_HUMAN]	3337.87	51.89	1	27	27	133	1.80162e+09	688	76.6348	4.95752
	High	GDSGGAFAVQDPNDK	2	1	1	P09871		0	4.39582e+07	70.08	9.08117e-07	2	1477.66	0.0702984	27.648	0
		Accession	Description	Score	Coverage	# Proteins	# Unique Peptides	# Peptides	# PSMs	Area	# AAs	MW [kDa]	calc. pI
		P09871	Complement C1s subcomponent OS=Homo sapiens GN=C1S PE=1 SV=1 - [C1S_HUMAN]	3337.87	51.89	1	27	27	133	1.80162e+09	688	76.6348	4.95752
	High	FYAAGLVSWGPQcGTYGLYTR	2	1	1	P09871	C13(Carbamidomethyl)	0	442395126	63.54	1.06664e-05	2	2367.12	-1.60162	53.7928	0
		Accession	Description	Score	Coverage	# Proteins	# Unique Peptides	# Peptides	# PSMs	Area	# AAs	MW [kDa]	calc. pI
		P09871	Complement C1s subcomponent OS=Homo sapiens GN=C1S PE=1 SV=1 - [C1S_HUMAN]	3337.87	51.89	1	27	27	133	1.80162e+09	688	76.6348	4.95752
	High	GDSGGAFAVQDPNDKTK	2	1	1	P09871		0	160928123	62.76	9.32208e-06	2	1706.8	-0.410371	24.124	1
		Accession	Description	Score	Coverage	# Proteins	# Unique Peptides	# Peptides	# PSMs	Area	# AAs	MW [kDa]	calc. pI
		P09871	Complement C1s subcomponent OS=Homo sapiens GN=C1S PE=1 SV=1 - [C1S_HUMAN]	3337.87	51.89	1	27	27	133	1.80162e+09	688	76.6348	4.95752
	High	MLTPEHVFIHPGWK	1	1	1	P09871		0	4.07477e+07	59.81	2.56479e-05	2	1691.87	-0.284489	37.6237	0
		Accession	Description	Score	Coverage	# Proteins	# Unique Peptides	# Peptides	# PSMs	Area	# AAs	MW [kDa]	calc. pI
		P09871	Complement C1s subcomponent OS=Homo sapiens GN=C1S PE=1 SV=1 - [C1S_HUMAN]	3337.87	51.89	1	27	27	133	1.80162e+09	688	76.6348	4.95752
	High	TNFDnDIALVR	2	1	1	P09871	N5(Deamidated)	0	7.61421e+07	59.45	2.47432e-05	2	1278.63	0.459037	39.4107	0
		Accession	Description	Score	Coverage	# Proteins	# Unique Peptides	# Peptides	# PSMs	Area	# AAs	MW [kDa]	calc. pI
		P09871	Complement C1s subcomponent OS=Homo sapiens GN=C1S PE=1 SV=1 - [C1S_HUMAN]	3337.87	51.89	1	27	27	133	1.80162e+09	688	76.6348	4.95752
	High	VGATSFYSTcQSnGKWSNSK	12	1	1	P09871	C10(Carbamidomethyl); N13(Deamidated)	0	1.68593e+08	59.34	1.38531e-05	2	2209.98	-0.755252	31.091	1
		Accession	Description	Score	Coverage	# Proteins	# Unique Peptides	# Peptides	# PSMs	Area	# AAs	MW [kDa]	calc. pI
		P09871	Complement C1s subcomponent OS=Homo sapiens GN=C1S PE=1 SV=1 - [C1S_HUMAN]	3337.87	51.89	1	27	27	133	1.80162e+09	688	76.6348	4.95752
	High	cQPVDcGIPESIENGKVEDPESTLFGSVIR	3	1	1	P09871	C1(Carbamidomethyl); C6(Carbamidomethyl)	0	7.68558e+08	59.12	3.4228e-05	3	3332.58	-0.149979	52.1045	1
		Accession	Description	Score	Coverage	# Proteins	# Unique Peptides	# Peptides	# PSMs	Area	# AAs	MW [kDa]	calc. pI
		P09871	Complement C1s subcomponent OS=Homo sapiens GN=C1S PE=1 SV=1 - [C1S_HUMAN]	3337.87	51.89	1	27	27	133	1.80162e+09	688	76.6348	4.95752
	High	VEKPTADAEAYVFTPNMIcAGGEK	5	1	1	P09871	C19(Carbamidomethyl)	0	392453275	56.64	4.77979e-05	2	2598.22	-0.791034	43.4146	0
		Accession	Description	Score	Coverage	# Proteins	# Unique Peptides	# Peptides	# PSMs	Area	# AAs	MW [kDa]	calc. pI
		P09871	Complement C1s subcomponent OS=Homo sapiens GN=C1S PE=1 SV=1 - [C1S_HUMAN]	3337.87	51.89	1	27	27	133	1.80162e+09	688	76.6348	4.95752
	High	cQPVDcGIPESIEnGKVEDPESTLFGSVIR	5	1	1	P09871	C1(Carbamidomethyl); C6(Carbamidomethyl); N14(Deamidated)	0	5.99509e+08	56.55	6.05281e-05	3	3333.58	4.68153	52.492	1
		Accession	Description	Score	Coverage	# Proteins	# Unique Peptides	# Peptides	# PSMs	Area	# AAs	MW [kDa]	calc. pI
		P09871	Complement C1s subcomponent OS=Homo sapiens GN=C1S PE=1 SV=1 - [C1S_HUMAN]	3337.87	51.89	1	27	27	133	1.80162e+09	688	76.6348	4.95752
	High	VGATSFYSTcQSnGK	4	1	1	P09871	C10(Carbamidomethyl); N13(Deamidated)	0	3.98201e+08	56.51	1.50766e-05	2	1607.7	-0.639883	29.0286	0
		Accession	Description	Score	Coverage	# Proteins	# Unique Peptides	# Peptides	# PSMs	Area	# AAs	MW [kDa]	calc. pI
		P09871	Complement C1s subcomponent OS=Homo sapiens GN=C1S PE=1 SV=1 - [C1S_HUMAN]	3337.87	51.89	1	27	27	133	1.80162e+09	688	76.6348	4.95752
	High	SSNNPHSPIVEEFQVPYNK	3	1	1	P09871		0	1.84003e+09	56.2	5.69723e-05	2	2186.05	-0.457781	37.4786	0
		Accession	Description	Score	Coverage	# Proteins	# Unique Peptides	# Peptides	# PSMs	Area	# AAs	MW [kDa]	calc. pI
		P09871	Complement C1s subcomponent OS=Homo sapiens GN=C1S PE=1 SV=1 - [C1S_HUMAN]	3337.87	51.89	1	27	27	133	1.80162e+09	688	76.6348	4.95752
	High	GMDScKGDSGGAFAVQDPNDKTK	2	1	1	P09871	C5(Carbamidomethyl)	0	1.75462e+08	47.61	0.000164711	3	2385.04	-0.935713	24.7576	2
		Accession	Description	Score	Coverage	# Proteins	# Unique Peptides	# Peptides	# PSMs	Area	# AAs	MW [kDa]	calc. pI
		P09871	Complement C1s subcomponent OS=Homo sapiens GN=C1S PE=1 SV=1 - [C1S_HUMAN]	3337.87	51.89	1	27	27	133	1.80162e+09	688	76.6348	4.95752
	High	EDTPNSVWEPAK	2	1	1	P09871		0	1726172426	45.98	0.000262442	2	1372.64	-0.366105	31.3947	0
		Accession	Description	Score	Coverage	# Proteins	# Unique Peptides	# Peptides	# PSMs	Area	# AAs	MW [kDa]	calc. pI
		P09871	Complement C1s subcomponent OS=Homo sapiens GN=C1S PE=1 SV=1 - [C1S_HUMAN]	3337.87	51.89	1	27	27	133	1.80162e+09	688	76.6348	4.95752
	High	QFGPYcGHGFPGPLNIETK	1	1	1	P09871	C6(Carbamidomethyl)	0	6.37943e+08	45.57	0.00063925	2	2119	-1.04444	43.0559	0
		Accession	Description	Score	Coverage	# Proteins	# Unique Peptides	# Peptides	# PSMs	Area	# AAs	MW [kDa]	calc. pI
		P09871	Complement C1s subcomponent OS=Homo sapiens GN=C1S PE=1 SV=1 - [C1S_HUMAN]	3337.87	51.89	1	27	27	133	1.80162e+09	688	76.6348	4.95752
	High	MGPTVSPIcLPGTSSDYNLMDGDLGLISGWGR	1	1	1	P09871	C9(Carbamidomethyl)	0	4.03178e+07	41.75	0.00169425	2	3366.58	1.12601	66.4695	0
		Accession	Description	Score	Coverage	# Proteins	# Unique Peptides	# Peptides	# PSMs	Area	# AAs	MW [kDa]	calc. pI
		P09871	Complement C1s subcomponent OS=Homo sapiens GN=C1S PE=1 SV=1 - [C1S_HUMAN]	3337.87	51.89	1	27	27	133	1.80162e+09	688	76.6348	4.95752
	High	GFQVVVTLR	2	1	1	P09871		0	3.50909e+07	41.08	0.000428907	2	1018.6	-0.262835	41.3416	0
		Accession	Description	Score	Coverage	# Proteins	# Unique Peptides	# Peptides	# PSMs	Area	# AAs	MW [kDa]	calc. pI
		P09871	Complement C1s subcomponent OS=Homo sapiens GN=C1S PE=1 SV=1 - [C1S_HUMAN]	3337.87	51.89	1	27	27	133	1.80162e+09	688	76.6348	4.95752
	High	cVPVcGVPR	2	1	1	P09871	C1(Carbamidomethyl); C5(Carbamidomethyl)	0	5.56981e+08	39.26	0.00129249	2	1043.51	1.59888	26.0249	0
		Accession	Description	Score	Coverage	# Proteins	# Unique Peptides	# Peptides	# PSMs	Area	# AAs	MW [kDa]	calc. pI
		P09871	Complement C1s subcomponent OS=Homo sapiens GN=C1S PE=1 SV=1 - [C1S_HUMAN]	3337.87	51.89	1	27	27	133	1.80162e+09	688	76.6348	4.95752
	High	VGATSFYSTcQSNGK	1	1	1	P09871	C10(Carbamidomethyl)	0	4.83476e+08	39.21	0.00112753	2	1606.72	-0.939688	27.8798	0
		Accession	Description	Score	Coverage	# Proteins	# Unique Peptides	# Peptides	# PSMs	Area	# AAs	MW [kDa]	calc. pI
		P09871	Complement C1s subcomponent OS=Homo sapiens GN=C1S PE=1 SV=1 - [C1S_HUMAN]	3337.87	51.89	1	27	27	133	1.80162e+09	688	76.6348	4.95752
	High	NYVDWIMK	1	1	1	P09871		0	3.43111e+07	36.19	0.00288524	2	1068.52	-0.0797597	45.3266	0
		Accession	Description	Score	Coverage	# Proteins	# Unique Peptides	# Peptides	# PSMs	Area	# AAs	MW [kDa]	calc. pI
		P09871	Complement C1s subcomponent OS=Homo sapiens GN=C1S PE=1 SV=1 - [C1S_HUMAN]	3337.87	51.89	1	27	27	133	1.80162e+09	688	76.6348	4.95752
	High	MGPTVSPIcLPGTSSDYNLmDGDLGLISGWGR	1	1	1	P09871	C9(Carbamidomethyl); M20(Oxidation)	0	2.85899e+07	35.55	0.00621305	3	3382.56	-3.2443	62.5514	0
		Accession	Description	Score	Coverage	# Proteins	# Unique Peptides	# Peptides	# PSMs	Area	# AAs	MW [kDa]	calc. pI
		P09871	Complement C1s subcomponent OS=Homo sapiens GN=C1S PE=1 SV=1 - [C1S_HUMAN]	3337.87	51.89	1	27	27	133	1.80162e+09	688	76.6348	4.95752
	High	ncGVNcSGDVFTALIGEIASPNYPKPYPENSR	9	1	1	P09871	N1(Deamidated); C2(Carbamidomethyl); C6(Carbamidomethyl)	0	2.78457e+08	34.63	0.00592282	4	3527.61	-2.211	60.5964	0
		Accession	Description	Score	Coverage	# Proteins	# Unique Peptides	# Peptides	# PSMs	Area	# AAs	MW [kDa]	calc. pI
		P09871	Complement C1s subcomponent OS=Homo sapiens GN=C1S PE=1 SV=1 - [C1S_HUMAN]	3337.87	51.89	1	27	27	133	1.80162e+09	688	76.6348	4.95752
	High	LQVIFK	2	1	1	P09871		0	383875318	32.52	0.00187519	2	747.476	-0.0888015	32.5367	0
		Accession	Description	Score	Coverage	# Proteins	# Unique Peptides	# Peptides	# PSMs	Area	# AAs	MW [kDa]	calc. pI
		P09871	Complement C1s subcomponent OS=Homo sapiens GN=C1S PE=1 SV=1 - [C1S_HUMAN]	3337.87	51.89	1	27	27	133	1.80162e+09	688	76.6348	4.95752
	High	LPVAPLRK	1	1	1	P09871		0	3.41746e+07	31.1	0.000774408	2	893.592	-0.916016	23.5657	1
		Accession	Description	Score	Coverage	# Proteins	# Unique Peptides	# Peptides	# PSMs	Area	# AAs	MW [kDa]	calc. pI
		P09871	Complement C1s subcomponent OS=Homo sapiens GN=C1S PE=1 SV=1 - [C1S_HUMAN]	3337.87	51.89	1	27	27	133	1.80162e+09	688	76.6348	4.95752
	High	LPVAPLR	2	1	1	P09871		0	2.4958e+07	28.29	0.00147901	2	765.498	-0.27289	29.3075	0
		Accession	Description	Score	Coverage	# Proteins	# Unique Peptides	# Peptides	# PSMs	Area	# AAs	MW [kDa]	calc. pI
		P09871	Complement C1s subcomponent OS=Homo sapiens GN=C1S PE=1 SV=1 - [C1S_HUMAN]	3337.87	51.89	1	27	27	133	1.80162e+09	688	76.6348	4.95752
P02751	Fibronectin OS=Homo sapiens GN=FN1 PE=1 SV=4 - [FINC_HUMAN]	3207.35	31.56	1	51	51	113	1.18795e+09	2386	262.46	5.70654
	A4	Sequence	# PSMs	# Proteins	# Protein Groups	Protein Group Accessions	Modifications	ΔCn	Area	IonScore	Exp Value	Charge	MH+ [Da]	ΔM [ppm]	RT [min]	# Missed Cleavages
	High	VEYELSEEGDEPQYLDLPSTATSVNIPDLLPGRK	2	1	1	P02751		0	1.55891e+08	156.68	5.38032e-15	3	3774.86	-0.17943	56.6555	1
		Accession	Description	Score	Coverage	# Proteins	# Unique Peptides	# Peptides	# PSMs	Area	# AAs	MW [kDa]	calc. pI
		P02751	Fibronectin OS=Homo sapiens GN=FN1 PE=1 SV=4 - [FINC_HUMAN]	3207.35	31.56	1	51	51	113	1.18795e+09	2386	262.46	5.70654
	High	LLcQcLGFGSGHFR	3	1	1	P02751	C3(Carbamidomethyl); C5(Carbamidomethyl)	0	2.72766e+08	86.88	4.3177e-08	2	1651.78	0.222568	37.3058	0
		Accession	Description	Score	Coverage	# Proteins	# Unique Peptides	# Peptides	# PSMs	Area	# AAs	MW [kDa]	calc. pI
		P02751	Fibronectin OS=Homo sapiens GN=FN1 PE=1 SV=4 - [FINC_HUMAN]	3207.35	31.56	1	51	51	113	1.18795e+09	2386	262.46	5.70654
	High	TKTETITGFQVDAVPANGQTPIQR	3	1	1	P02751		0	1.56042e+08	86.16	5.44732e-08	2	2572.34	0.302698	38.4177	1
		Accession	Description	Score	Coverage	# Proteins	# Unique Peptides	# Peptides	# PSMs	Area	# AAs	MW [kDa]	calc. pI
		P02751	Fibronectin OS=Homo sapiens GN=FN1 PE=1 SV=4 - [FINC_HUMAN]	3207.35	31.56	1	51	51	113	1.18795e+09	2386	262.46	5.70654
	High	EYLGAIcScTcFGGQR	2	1	1	P02751	C7(Carbamidomethyl); C9(Carbamidomethyl); C11(Carbamidomethyl)	0	1.1116e+08	85.8	1.31513e-08	2	1878.79	-1.01977	39.842	0
		Accession	Description	Score	Coverage	# Proteins	# Unique Peptides	# Peptides	# PSMs	Area	# AAs	MW [kDa]	calc. pI
		P02751	Fibronectin OS=Homo sapiens GN=FN1 PE=1 SV=4 - [FINC_HUMAN]	3207.35	31.56	1	51	51	113	1.18795e+09	2386	262.46	5.70654
	High	VPGTSTSATLTGLTR	2	1	1	P02751		0	5.01256e+08	79.14	2.1759e-07	2	1461.79	-0.996765	33.6146	0
		Accession	Description	Score	Coverage	# Proteins	# Unique Peptides	# Peptides	# PSMs	Area	# AAs	MW [kDa]	calc. pI
		P02751	Fibronectin OS=Homo sapiens GN=FN1 PE=1 SV=4 - [FINC_HUMAN]	3207.35	31.56	1	51	51	113	1.18795e+09	2386	262.46	5.70654
	High	TGLDSPTGIDFSDITANSFTVHWIAPR	3	1	1	P02751		0	3.15664e+08	78.3	4.58524e-07	3	2918.42	-2.90712	59.5215	0
		Accession	Description	Score	Coverage	# Proteins	# Unique Peptides	# Peptides	# PSMs	Area	# AAs	MW [kDa]	calc. pI
		P02751	Fibronectin OS=Homo sapiens GN=FN1 PE=1 SV=4 - [FINC_HUMAN]	3207.35	31.56	1	51	51	113	1.18795e+09	2386	262.46	5.70654
	High	YSFcTDHTVLVQTR	2	1	1	P02751	C4(Carbamidomethyl)	0	126265389	78.22	3.05841e-07	2	1726.82	0.382201	34.2619	0
		Accession	Description	Score	Coverage	# Proteins	# Unique Peptides	# Peptides	# PSMs	Area	# AAs	MW [kDa]	calc. pI
		P02751	Fibronectin OS=Homo sapiens GN=FN1 PE=1 SV=4 - [FINC_HUMAN]	3207.35	31.56	1	51	51	113	1.18795e+09	2386	262.46	5.70654
	High	GFNcESKPEAEETcFDKYTGNTYR	4	1	1	P02751	C4(Carbamidomethyl); C14(Carbamidomethyl)	0	2.43068e+08	77.99	6.51304e-08	3	2903.22	-0.663329	33.1614	1
		Accession	Description	Score	Coverage	# Proteins	# Unique Peptides	# Peptides	# PSMs	Area	# AAs	MW [kDa]	calc. pI
		P02751	Fibronectin OS=Homo sapiens GN=FN1 PE=1 SV=4 - [FINC_HUMAN]	3207.35	31.56	1	51	51	113	1.18795e+09	2386	262.46	5.70654
	High	NTFAEVTGLSPGVTYYFK	2	1	1	P02751		0	3.55953e+08	77.17	5.26675e-07	2	1993.99	0.00846779	52.922	0
		Accession	Description	Score	Coverage	# Proteins	# Unique Peptides	# Peptides	# PSMs	Area	# AAs	MW [kDa]	calc. pI
		P02751	Fibronectin OS=Homo sapiens GN=FN1 PE=1 SV=4 - [FINC_HUMAN]	3207.35	31.56	1	51	51	113	1.18795e+09	2386	262.46	5.70654
	High	QYNVGPSVSKYPLR	2	1	1	P02751		0	5.0145e+07	73.6	7.55172e-07	2	1607.86	0.677199	30.5015	1
		Accession	Description	Score	Coverage	# Proteins	# Unique Peptides	# Peptides	# PSMs	Area	# AAs	MW [kDa]	calc. pI
		P02751	Fibronectin OS=Homo sapiens GN=FN1 PE=1 SV=4 - [FINC_HUMAN]	3207.35	31.56	1	51	51	113	1.18795e+09	2386	262.46	5.70654
	High	GEWTcIAYSQLR	2	1	1	P02751	C5(Carbamidomethyl)	0	1.38105e+08	69.31	1.80518e-06	2	1483.7	-0.904074	42.1215	0
		Accession	Description	Score	Coverage	# Proteins	# Unique Peptides	# Peptides	# PSMs	Area	# AAs	MW [kDa]	calc. pI
		P02751	Fibronectin OS=Homo sapiens GN=FN1 PE=1 SV=4 - [FINC_HUMAN]	3207.35	31.56	1	51	51	113	1.18795e+09	2386	262.46	5.70654
	High	WcGTTQNYDADQK	2	1	1	P02751	C2(Carbamidomethyl)	0	2.39172e+08	68.7	4.24923e-07	2	1586.65	-0.119186	25.0029	0
		Accession	Description	Score	Coverage	# Proteins	# Unique Peptides	# Peptides	# PSMs	Area	# AAs	MW [kDa]	calc. pI
		P02751	Fibronectin OS=Homo sapiens GN=FN1 PE=1 SV=4 - [FINC_HUMAN]	3207.35	31.56	1	51	51	113	1.18795e+09	2386	262.46	5.70654
	High	YEVSVYALKDTLTSRPAQGVVTTLENVSPPR	3	1	1	P02751		0	1.89268e+08	67.86	1.97236e-06	3	3390.79	0.902715	52.6437	1
		Accession	Description	Score	Coverage	# Proteins	# Unique Peptides	# Peptides	# PSMs	Area	# AAs	MW [kDa]	calc. pI
		P02751	Fibronectin OS=Homo sapiens GN=FN1 PE=1 SV=4 - [FINC_HUMAN]	3207.35	31.56	1	51	51	113	1.18795e+09	2386	262.46	5.70654
	High	VTWAPPPSIDLTNFLVR	5	1	1	P02751		0	2.08915e+09	67.39	2.70849e-06	2	1926.05	-0.983835	61.3681	0
		Accession	Description	Score	Coverage	# Proteins	# Unique Peptides	# Peptides	# PSMs	Area	# AAs	MW [kDa]	calc. pI
		P02751	Fibronectin OS=Homo sapiens GN=FN1 PE=1 SV=4 - [FINC_HUMAN]	3207.35	31.56	1	51	51	113	1.18795e+09	2386	262.46	5.70654
	High	NLQPASEYTVSLVAIK	2	1	1	P02751		0	131075046	67.14	3.25537e-06	2	1732.95	0.284271	45.0974	0
		Accession	Description	Score	Coverage	# Proteins	# Unique Peptides	# Peptides	# PSMs	Area	# AAs	MW [kDa]	calc. pI
		P02751	Fibronectin OS=Homo sapiens GN=FN1 PE=1 SV=4 - [FINC_HUMAN]	3207.35	31.56	1	51	51	113	1.18795e+09	2386	262.46	5.70654
	High	SSPVVIDASTAIDAPSNLR	3	1	1	P02751		0	5.6952e+08	66.15	5.39921e-06	2	1913	0.608221	43.4472	0
		Accession	Description	Score	Coverage	# Proteins	# Unique Peptides	# Peptides	# PSMs	Area	# AAs	MW [kDa]	calc. pI
		P02751	Fibronectin OS=Homo sapiens GN=FN1 PE=1 SV=4 - [FINC_HUMAN]	3207.35	31.56	1	51	51	113	1.18795e+09	2386	262.46	5.70654
	High	TKTETITGFQVDAVPAnGQTPIQR	5	1	1	P02751	N17(Deamidated)	0	5.92553e+07	64.95	8.0932e-06	2	2573.32	-0.127151	39.5154	1
		Accession	Description	Score	Coverage	# Proteins	# Unique Peptides	# Peptides	# PSMs	Area	# AAs	MW [kDa]	calc. pI
		P02751	Fibronectin OS=Homo sapiens GN=FN1 PE=1 SV=4 - [FINC_HUMAN]	3207.35	31.56	1	51	51	113	1.18795e+09	2386	262.46	5.70654
	High	IYLYTLNDNAR	2	1	1	P02751		0	346560656	64.7	5.40456e-06	2	1355.7	0.315026	38.5005	0
		Accession	Description	Score	Coverage	# Proteins	# Unique Peptides	# Peptides	# PSMs	Area	# AAs	MW [kDa]	calc. pI
		P02751	Fibronectin OS=Homo sapiens GN=FN1 PE=1 SV=4 - [FINC_HUMAN]	3207.35	31.56	1	51	51	113	1.18795e+09	2386	262.46	5.70654
	High	FTQVTPTSLSAQWTPPNVQLTGYR	3	1	1	P02751		0	4.45433e+08	64.52	8.45874e-06	2	2692.38	0.748892	52.2785	0
		Accession	Description	Score	Coverage	# Proteins	# Unique Peptides	# Peptides	# PSMs	Area	# AAs	MW [kDa]	calc. pI
		P02751	Fibronectin OS=Homo sapiens GN=FN1 PE=1 SV=4 - [FINC_HUMAN]	3207.35	31.56	1	51	51	113	1.18795e+09	2386	262.46	5.70654
	High	VVTPLSPPTNLHLEANPDTGVLTVSWER	4	1	1	P02751		0	7.68924e+08	63.13	7.85548e-06	2	3042.6	2.49927	54.2421	0
		Accession	Description	Score	Coverage	# Proteins	# Unique Peptides	# Peptides	# PSMs	Area	# AAs	MW [kDa]	calc. pI
		P02751	Fibronectin OS=Homo sapiens GN=FN1 PE=1 SV=4 - [FINC_HUMAN]	3207.35	31.56	1	51	51	113	1.18795e+09	2386	262.46	5.70654
	High	TYLGNALVcTcYGGSR	2	1	1	P02751	C9(Carbamidomethyl); C11(Carbamidomethyl)	0	3.15114e+08	62.65	8.44754e-06	2	1791.81	-1.13811	39.5189	0
		Accession	Description	Score	Coverage	# Proteins	# Unique Peptides	# Peptides	# PSMs	Area	# AAs	MW [kDa]	calc. pI
		P02751	Fibronectin OS=Homo sapiens GN=FN1 PE=1 SV=4 - [FINC_HUMAN]	3207.35	31.56	1	51	51	113	1.18795e+09	2386	262.46	5.70654
	High	ITYGETGGNSPVQEFTVPGSK	3	1	1	P02751		0	9.31451e+07	59.5	2.82188e-05	2	2168.05	0.0634435	41.3621	0
		Accession	Description	Score	Coverage	# Proteins	# Unique Peptides	# Peptides	# PSMs	Area	# AAs	MW [kDa]	calc. pI
		P02751	Fibronectin OS=Homo sapiens GN=FN1 PE=1 SV=4 - [FINC_HUMAN]	3207.35	31.56	1	51	51	113	1.18795e+09	2386	262.46	5.70654
	High	QKTGLDSPTGIDFSDITANSFTVHWIAPR	2	1	1	P02751		0	99691166	58.15	4.04973e-05	4	3174.59	0.692361	54.7407	1
		Accession	Description	Score	Coverage	# Proteins	# Unique Peptides	# Peptides	# PSMs	Area	# AAs	MW [kDa]	calc. pI
		P02751	Fibronectin OS=Homo sapiens GN=FN1 PE=1 SV=4 - [FINC_HUMAN]	3207.35	31.56	1	51	51	113	1.18795e+09	2386	262.46	5.70654
	High	QDGHLWcSTTSNYEQDQK	4	1	1	P02751	C7(Carbamidomethyl)	0	93855486	54.16	2.03365e-05	2	2196.93	0.533395	28.9322	0
		Accession	Description	Score	Coverage	# Proteins	# Unique Peptides	# Peptides	# PSMs	Area	# AAs	MW [kDa]	calc. pI
		P02751	Fibronectin OS=Homo sapiens GN=FN1 PE=1 SV=4 - [FINC_HUMAN]	3207.35	31.56	1	51	51	113	1.18795e+09	2386	262.46	5.70654
	High	GNLLQcIcTGnGRGEWK	1	1	1	P02751	C6(Carbamidomethyl); C8(Carbamidomethyl); N11(Deamidated)	0	9.10154e+06	51.5	0.000134864	2	1963.91	-0.22864	41.4832	1
		Accession	Description	Score	Coverage	# Proteins	# Unique Peptides	# Peptides	# PSMs	Area	# AAs	MW [kDa]	calc. pI
		P02751	Fibronectin OS=Homo sapiens GN=FN1 PE=1 SV=4 - [FINC_HUMAN]	3207.35	31.56	1	51	51	113	1.18795e+09	2386	262.46	5.70654
	High	DTLTSRPAQGVVTTLENVSPPR	1	1	1	P02751		0	8.0278e+07	50.98	0.000146831	2	2338.24	0.37928	44.0725	0
		Accession	Description	Score	Coverage	# Proteins	# Unique Peptides	# Peptides	# PSMs	Area	# AAs	MW [kDa]	calc. pI
		P02751	Fibronectin OS=Homo sapiens GN=FN1 PE=1 SV=4 - [FINC_HUMAN]	3207.35	31.56	1	51	51	113	1.18795e+09	2386	262.46	5.70654
	High	FLATTPNSLLVSWQPPR	2	1	1	P02751		0	7.0577e+08	50.56	0.000148555	2	1927.05	1.61347	53.0542	0
		Accession	Description	Score	Coverage	# Proteins	# Unique Peptides	# Peptides	# PSMs	Area	# AAs	MW [kDa]	calc. pI
		P02751	Fibronectin OS=Homo sapiens GN=FN1 PE=1 SV=4 - [FINC_HUMAN]	3207.35	31.56	1	51	51	113	1.18795e+09	2386	262.46	5.70654
	High	LGVRPSQGGEAPR	4	1	1	P02751		0	4.73004e+08	49.21	0.000178725	3	1323.71	-0.590019	20.3438	0
		Accession	Description	Score	Coverage	# Proteins	# Unique Peptides	# Peptides	# PSMs	Area	# AAs	MW [kDa]	calc. pI
		P02751	Fibronectin OS=Homo sapiens GN=FN1 PE=1 SV=4 - [FINC_HUMAN]	3207.35	31.56	1	51	51	113	1.18795e+09	2386	262.46	5.70654
	High	TFYScTTEGR	2	1	1	P02751	C5(Carbamidomethyl)	0	3.46682e+08	48.13	6.69097e-05	2	1221.52	-0.450455	24.7197	0
		Accession	Description	Score	Coverage	# Proteins	# Unique Peptides	# Peptides	# PSMs	Area	# AAs	MW [kDa]	calc. pI
		P02751	Fibronectin OS=Homo sapiens GN=FN1 PE=1 SV=4 - [FINC_HUMAN]	3207.35	31.56	1	51	51	113	1.18795e+09	2386	262.46	5.70654
	High	GDSPASSKPISINYR	2	1	1	P02751		0	5.77012e+07	47.87	0.000400098	2	1591.81	-0.753413	27.5676	0
		Accession	Description	Score	Coverage	# Proteins	# Unique Peptides	# Peptides	# PSMs	Area	# AAs	MW [kDa]	calc. pI
		P02751	Fibronectin OS=Homo sapiens GN=FN1 PE=1 SV=4 - [FINC_HUMAN]	3207.35	31.56	1	51	51	113	1.18795e+09	2386	262.46	5.70654
	High	TETITGFQVDAVPAnGQTPIQR	2	1	1	P02751	N15(Deamidated)	0	0	46.39	0.000627997	2	2344.17	-2.60847	44.5197	0
		Accession	Description	Score	Coverage	# Proteins	# Unique Peptides	# Peptides	# PSMs	Area	# AAs	MW [kDa]	calc. pI
		P02751	Fibronectin OS=Homo sapiens GN=FN1 PE=1 SV=4 - [FINC_HUMAN]	3207.35	31.56	1	51	51	113	1.18795e+09	2386	262.46	5.70654
	High	QYNVGPSVSK	2	1	1	P02751		0	5.54687e+07	44.85	0.000689052	2	1078.55	-0.791634	23.5098	0
		Accession	Description	Score	Coverage	# Proteins	# Unique Peptides	# Peptides	# PSMs	Area	# AAs	MW [kDa]	calc. pI
		P02751	Fibronectin OS=Homo sapiens GN=FN1 PE=1 SV=4 - [FINC_HUMAN]	3207.35	31.56	1	51	51	113	1.18795e+09	2386	262.46	5.70654
	High	SYTITGLQPGTDYK	2	1	1	P02751		0	579760373	43.2	0.000935722	2	1543.76	0.0403652	36.8666	0
		Accession	Description	Score	Coverage	# Proteins	# Unique Peptides	# Peptides	# PSMs	Area	# AAs	MW [kDa]	calc. pI
		P02751	Fibronectin OS=Homo sapiens GN=FN1 PE=1 SV=4 - [FINC_HUMAN]	3207.35	31.56	1	51	51	113	1.18795e+09	2386	262.46	5.70654
	High	GEWTcKPIAEK	1	1	1	P02751	C5(Carbamidomethyl)	0	5.61088e+07	42.58	0.00140504	2	1318.65	0.539048	23.7081	0
		Accession	Description	Score	Coverage	# Proteins	# Unique Peptides	# Peptides	# PSMs	Area	# AAs	MW [kDa]	calc. pI
		P02751	Fibronectin OS=Homo sapiens GN=FN1 PE=1 SV=4 - [FINC_HUMAN]	3207.35	31.56	1	51	51	113	1.18795e+09	2386	262.46	5.70654
	High	IGDTWR	1	1	1	P02751		0	1.23664e+08	42.54	0.000888711	2	747.379	1.16241	24.4372	0
		Accession	Description	Score	Coverage	# Proteins	# Unique Peptides	# Peptides	# PSMs	Area	# AAs	MW [kDa]	calc. pI
		P02751	Fibronectin OS=Homo sapiens GN=FN1 PE=1 SV=4 - [FINC_HUMAN]	3207.35	31.56	1	51	51	113	1.18795e+09	2386	262.46	5.70654
	High	DTLTSRPAQGVVTTLENVSPPRR	1	1	1	P02751		0	268285561	42.01	0.000868719	3	2494.33	-1.16084	40.2831	1
		Accession	Description	Score	Coverage	# Proteins	# Unique Peptides	# Peptides	# PSMs	Area	# AAs	MW [kDa]	calc. pI
		P02751	Fibronectin OS=Homo sapiens GN=FN1 PE=1 SV=4 - [FINC_HUMAN]	3207.35	31.56	1	51	51	113	1.18795e+09	2386	262.46	5.70654
	High	GNLLQcIcTGnGR	1	1	1	P02751	C6(Carbamidomethyl); C8(Carbamidomethyl); N11(Deamidated)	0	4.94707e+07	41.78	0.000939196	2	1463.67	-0.75338	39.8499	0
		Accession	Description	Score	Coverage	# Proteins	# Unique Peptides	# Peptides	# PSMs	Area	# AAs	MW [kDa]	calc. pI
		P02751	Fibronectin OS=Homo sapiens GN=FN1 PE=1 SV=4 - [FINC_HUMAN]	3207.35	31.56	1	51	51	113	1.18795e+09	2386	262.46	5.70654
	High	WcHDnGVNYK	2	1	1	P02751	C2(Carbamidomethyl); N5(Deamidated)	0	4.1136e+07	40.92	0.000271047	2	1293.53	-0.429655	22.9051	0
		Accession	Description	Score	Coverage	# Proteins	# Unique Peptides	# Peptides	# PSMs	Area	# AAs	MW [kDa]	calc. pI
		P02751	Fibronectin OS=Homo sapiens GN=FN1 PE=1 SV=4 - [FINC_HUMAN]	3207.35	31.56	1	51	51	113	1.18795e+09	2386	262.46	5.70654
	High	TEIDKPSQMQVTDVQDNSISVK	1	1	1	P02751		0	2.93548e+07	39.93	0.00300301	3	2462.21	-0.363439	35.3494	0
		Accession	Description	Score	Coverage	# Proteins	# Unique Peptides	# Peptides	# PSMs	Area	# AAs	MW [kDa]	calc. pI
		P02751	Fibronectin OS=Homo sapiens GN=FN1 PE=1 SV=4 - [FINC_HUMAN]	3207.35	31.56	1	51	51	113	1.18795e+09	2386	262.46	5.70654
	High	HYQINQQWER	2	1	1	P02751		0	234450772	38.83	0.00174776	2	1401.67	0.586641	26.4608	0
		Accession	Description	Score	Coverage	# Proteins	# Unique Peptides	# Peptides	# PSMs	Area	# AAs	MW [kDa]	calc. pI
		P02751	Fibronectin OS=Homo sapiens GN=FN1 PE=1 SV=4 - [FINC_HUMAN]	3207.35	31.56	1	51	51	113	1.18795e+09	2386	262.46	5.70654
	High	YEVSVYALK	1	1	1	P02751		0	1.08768e+08	38.63	0.00169304	2	1071.57	0.302354	36.8649	0
		Accession	Description	Score	Coverage	# Proteins	# Unique Peptides	# Peptides	# PSMs	Area	# AAs	MW [kDa]	calc. pI
		P02751	Fibronectin OS=Homo sapiens GN=FN1 PE=1 SV=4 - [FINC_HUMAN]	3207.35	31.56	1	51	51	113	1.18795e+09	2386	262.46	5.70654
	High	cDPHEATcYDDGK	3	1	1	P02751	C1(Carbamidomethyl); C8(Carbamidomethyl)	0	2.68163e+07	38.56	0.000138986	3	1567.58	-0.784308	19.8325	0
		Accession	Description	Score	Coverage	# Proteins	# Unique Peptides	# Peptides	# PSMs	Area	# AAs	MW [kDa]	calc. pI
		P02751	Fibronectin OS=Homo sapiens GN=FN1 PE=1 SV=4 - [FINC_HUMAN]	3207.35	31.56	1	51	51	113	1.18795e+09	2386	262.46	5.70654
	High	LTVGLTR	2	1	1	P02751		0	1.69081e+08	37.47	0.00229198	2	759.472	0.142741	27.7712	0
		Accession	Description	Score	Coverage	# Proteins	# Unique Peptides	# Peptides	# PSMs	Area	# AAs	MW [kDa]	calc. pI
		P02751	Fibronectin OS=Homo sapiens GN=FN1 PE=1 SV=4 - [FINC_HUMAN]	3207.35	31.56	1	51	51	113	1.18795e+09	2386	262.46	5.70654
	High	STTPDITGYR	1	1	1	P02751		0	2.7067e+08	36.59	0.0031686	2	1110.54	-1.17414	28.3559	0
		Accession	Description	Score	Coverage	# Proteins	# Unique Peptides	# Peptides	# PSMs	Area	# AAs	MW [kDa]	calc. pI
		P02751	Fibronectin OS=Homo sapiens GN=FN1 PE=1 SV=4 - [FINC_HUMAN]	3207.35	31.56	1	51	51	113	1.18795e+09	2386	262.46	5.70654
	High	VDVIPVNLPGEHGQR	1	1	1	P02751		0	5.87488e+07	36.4	0.005269	2	1629.87	-0.32177	37.6616	0
		Accession	Description	Score	Coverage	# Proteins	# Unique Peptides	# Peptides	# PSMs	Area	# AAs	MW [kDa]	calc. pI
		P02751	Fibronectin OS=Homo sapiens GN=FN1 PE=1 SV=4 - [FINC_HUMAN]	3207.35	31.56	1	51	51	113	1.18795e+09	2386	262.46	5.70654
	High	HKVREEVVTVGNSVNEGLNQPTDDScFDPYTVSHYAVGDEWER	1	1	1	P02751	C26(Carbamidomethyl)	0	4.64353e+07	36.4	0.00298958	5	4935.25	-1.42811	44.3332	2
		Accession	Description	Score	Coverage	# Proteins	# Unique Peptides	# Peptides	# PSMs	Area	# AAs	MW [kDa]	calc. pI
		P02751	Fibronectin OS=Homo sapiens GN=FN1 PE=1 SV=4 - [FINC_HUMAN]	3207.35	31.56	1	51	51	113	1.18795e+09	2386	262.46	5.70654
	High	TYHVGEQWQK	3	1	1	P02751		0	6.35541e+07	36.37	0.00388687	2	1275.61	-0.343088	24.2313	0
		Accession	Description	Score	Coverage	# Proteins	# Unique Peptides	# Peptides	# PSMs	Area	# AAs	MW [kDa]	calc. pI
		P02751	Fibronectin OS=Homo sapiens GN=FN1 PE=1 SV=4 - [FINC_HUMAN]	3207.35	31.56	1	51	51	113	1.18795e+09	2386	262.46	5.70654
	High	FTNIGPDTMR	1	1	1	P02751		0	1.3579e+08	36.24	0.00418324	2	1151.55	-0.311155	31.3317	0
		Accession	Description	Score	Coverage	# Proteins	# Unique Peptides	# Peptides	# PSMs	Area	# AAs	MW [kDa]	calc. pI
		P02751	Fibronectin OS=Homo sapiens GN=FN1 PE=1 SV=4 - [FINC_HUMAN]	3207.35	31.56	1	51	51	113	1.18795e+09	2386	262.46	5.70654
	High	EESPLLIGQQSTVSDVPR	1	1	1	P02751		0	2.75105e+07	35.72	0.00626925	2	1955.01	-0.435575	41.8463	0
		Accession	Description	Score	Coverage	# Proteins	# Unique Peptides	# Peptides	# PSMs	Area	# AAs	MW [kDa]	calc. pI
		P02751	Fibronectin OS=Homo sapiens GN=FN1 PE=1 SV=4 - [FINC_HUMAN]	3207.35	31.56	1	51	51	113	1.18795e+09	2386	262.46	5.70654
	High	GGNSnGALcHFPFLYNNHnYTDcTSEGRR	2	1	1	P02751	N5(Deamidated); C9(Carbamidomethyl); N19(Deamidated); C23(Carbamidomethyl)	0	6.27431e+07	31.01	0.00297188	4	3360.41	-1.20403	40.4583	1
		Accession	Description	Score	Coverage	# Proteins	# Unique Peptides	# Peptides	# PSMs	Area	# AAs	MW [kDa]	calc. pI
		P02751	Fibronectin OS=Homo sapiens GN=FN1 PE=1 SV=4 - [FINC_HUMAN]	3207.35	31.56	1	51	51	113	1.18795e+09	2386	262.46	5.70654
	High	RHEEGHMLncTcFGQGR	1	1	1	P02751	N9(Deamidated); C10(Carbamidomethyl); C12(Carbamidomethyl)	0	2.59792e+07	30.75	0.00349179	3	2089.88	0.330278	24.9432	1
		Accession	Description	Score	Coverage	# Proteins	# Unique Peptides	# Peptides	# PSMs	Area	# AAs	MW [kDa]	calc. pI
		P02751	Fibronectin OS=Homo sapiens GN=FN1 PE=1 SV=4 - [FINC_HUMAN]	3207.35	31.56	1	51	51	113	1.18795e+09	2386	262.46	5.70654
	High	ITGYIIK	2	1	1	P02751		0	1.41181e+08	26.29	0.003172	2	807.498	0.0666966	29.2621	0
		Accession	Description	Score	Coverage	# Proteins	# Unique Peptides	# Peptides	# PSMs	Area	# AAs	MW [kDa]	calc. pI
		P02751	Fibronectin OS=Homo sapiens GN=FN1 PE=1 SV=4 - [FINC_HUMAN]	3207.35	31.56	1	51	51	113	1.18795e+09	2386	262.46	5.70654
Q06033	Inter-alpha-trypsin inhibitor heavy chain H3 OS=Homo sapiens GN=ITIH3 PE=1 SV=2 - [ITIH3_HUMAN]	3086.94	34.83	1	24	24	193	3.33797e+09	890	99.7865	5.74463
	A4	Sequence	# PSMs	# Proteins	# Protein Groups	Protein Group Accessions	Modifications	ΔCn	Area	IonScore	Exp Value	Charge	MH+ [Da]	ΔM [ppm]	RT [min]	# Missed Cleavages
	High	ScPTcTDSLLnGDFTITYDVNR	6	1	1	Q06033	C2(Carbamidomethyl); C5(Carbamidomethyl); N11(Deamidated)	0	5.26154e+08	103.08	4.01012e-10	2	2550.11	0.178528	51.2444	0
		Accession	Description	Score	Coverage	# Proteins	# Unique Peptides	# Peptides	# PSMs	Area	# AAs	MW [kDa]	calc. pI
		Q06033	Inter-alpha-trypsin inhibitor heavy chain H3 OS=Homo sapiens GN=ITIH3 PE=1 SV=2 - [ITIH3_HUMAN]	3086.94	34.83	1	24	24	193	3.33797e+09	890	99.7865	5.74463
	High	nAIGGKFPLYNLGFGNNLNYNFLENMALEnHGFAR	8	1	1	Q06033	N1(Deamidated); N30(Deamidated)	0	1.94921e+07	94.2	9.8279e-09	3	3931.92	9.33728	64.5318	1
		Accession	Description	Score	Coverage	# Proteins	# Unique Peptides	# Peptides	# PSMs	Area	# AAs	MW [kDa]	calc. pI
		Q06033	Inter-alpha-trypsin inhibitor heavy chain H3 OS=Homo sapiens GN=ITIH3 PE=1 SV=2 - [ITIH3_HUMAN]	3086.94	34.83	1	24	24	193	3.33797e+09	890	99.7865	5.74463
	High	STSIVIMLTDGDANVGESRPEK	4	1	1	Q06033		0	1.91633e+08	92.66	1.5176e-08	2	2319.15	-0.457953	43.1797	0
		Accession	Description	Score	Coverage	# Proteins	# Unique Peptides	# Peptides	# PSMs	Area	# AAs	MW [kDa]	calc. pI
		Q06033	Inter-alpha-trypsin inhibitor heavy chain H3 OS=Homo sapiens GN=ITIH3 PE=1 SV=2 - [ITIH3_HUMAN]	3086.94	34.83	1	24	24	193	3.33797e+09	890	99.7865	5.74463
	High	FPLYNLGFGNNLNYNFLENMALENHGFAR	8	1	1	Q06033		0	2.8157e+09	92.56	1.52245e-08	3	3389.61	-0.86055	63.7103	0
		Accession	Description	Score	Coverage	# Proteins	# Unique Peptides	# Peptides	# PSMs	Area	# AAs	MW [kDa]	calc. pI
		Q06033	Inter-alpha-trypsin inhibitor heavy chain H3 OS=Homo sapiens GN=ITIH3 PE=1 SV=2 - [ITIH3_HUMAN]	3086.94	34.83	1	24	24	193	3.33797e+09	890	99.7865	5.74463
	High	LWAYLTIEQLLEK	4	1	1	Q06033		0	2.61108e+09	88.25	1.6309e-08	2	1619.9	0.127979	63.6503	0
		Accession	Description	Score	Coverage	# Proteins	# Unique Peptides	# Peptides	# PSMs	Area	# AAs	MW [kDa]	calc. pI
		Q06033	Inter-alpha-trypsin inhibitor heavy chain H3 OS=Homo sapiens GN=ITIH3 PE=1 SV=2 - [ITIH3_HUMAN]	3086.94	34.83	1	24	24	193	3.33797e+09	890	99.7865	5.74463
	High	VTFELTYEELLKR	2	1	1	Q06033		0	3.60163e+08	82.9	8.02628e-08	2	1640.89	0.663803	47.0968	1
		Accession	Description	Score	Coverage	# Proteins	# Unique Peptides	# Peptides	# PSMs	Area	# AAs	MW [kDa]	calc. pI
		Q06033	Inter-alpha-trypsin inhibitor heavy chain H3 OS=Homo sapiens GN=ITIH3 PE=1 SV=2 - [ITIH3_HUMAN]	3086.94	34.83	1	24	24	193	3.33797e+09	890	99.7865	5.74463
	High	FPLYNLGFGNNLNYnFLENMALENHGFAR	41	1	1	Q06033	N15(Deamidated)	0	113447790	80.99	1.97049e-07	3	3390.6	-0.106373	65.6717	0
		Accession	Description	Score	Coverage	# Proteins	# Unique Peptides	# Peptides	# PSMs	Area	# AAs	MW [kDa]	calc. pI
		Q06033	Inter-alpha-trypsin inhibitor heavy chain H3 OS=Homo sapiens GN=ITIH3 PE=1 SV=2 - [ITIH3_HUMAN]	3086.94	34.83	1	24	24	193	3.33797e+09	890	99.7865	5.74463
	High	NAIGGKFPLYNLGFGNNLNYNFLENMALENHGFAR	6	1	1	Q06033		0	4.75292e+08	80.7	2.36616e-07	3	3929.9	-3.4207	60.2671	1
		Accession	Description	Score	Coverage	# Proteins	# Unique Peptides	# Peptides	# PSMs	Area	# AAs	MW [kDa]	calc. pI
		Q06033	Inter-alpha-trypsin inhibitor heavy chain H3 OS=Homo sapiens GN=ITIH3 PE=1 SV=2 - [ITIH3_HUMAN]	3086.94	34.83	1	24	24	193	3.33797e+09	890	99.7865	5.74463
	High	LWAYLTIEQLLEKR	2	1	1	Q06033		0	1.70695e+08	79.85	8.48817e-08	2	1776	-0.596378	58.4879	1
		Accession	Description	Score	Coverage	# Proteins	# Unique Peptides	# Peptides	# PSMs	Area	# AAs	MW [kDa]	calc. pI
		Q06033	Inter-alpha-trypsin inhibitor heavy chain H3 OS=Homo sapiens GN=ITIH3 PE=1 SV=2 - [ITIH3_HUMAN]	3086.94	34.83	1	24	24	193	3.33797e+09	890	99.7865	5.74463
	High	SLPEGVAnGIEVYSTK	4	1	1	Q06033	N8(Deamidated)	0	1.20754e+09	70.17	2.4425e-06	2	1664.84	-0.226663	39.5134	0
		Accession	Description	Score	Coverage	# Proteins	# Unique Peptides	# Peptides	# PSMs	Area	# AAs	MW [kDa]	calc. pI
		Q06033	Inter-alpha-trypsin inhibitor heavy chain H3 OS=Homo sapiens GN=ITIH3 PE=1 SV=2 - [ITIH3_HUMAN]	3086.94	34.83	1	24	24	193	3.33797e+09	890	99.7865	5.74463
	High	ILEDMQEEDYLNFILFSGDVSTWKEHLVQATPENLQEAR	2	1	1	Q06033		0	4.42944e+07	66.15	5.33854e-06	4	4608.26	7.66424	60.8752	1
		Accession	Description	Score	Coverage	# Proteins	# Unique Peptides	# Peptides	# PSMs	Area	# AAs	MW [kDa]	calc. pI
		Q06033	Inter-alpha-trypsin inhibitor heavy chain H3 OS=Homo sapiens GN=ITIH3 PE=1 SV=2 - [ITIH3_HUMAN]	3086.94	34.83	1	24	24	193	3.33797e+09	890	99.7865	5.74463
	High	EHLVQATPENLQEAR	4	1	1	Q06033		0	2.20484e+09	65.52	8.16381e-06	2	1734.88	-0.428272	27.7127	0
		Accession	Description	Score	Coverage	# Proteins	# Unique Peptides	# Peptides	# PSMs	Area	# AAs	MW [kDa]	calc. pI
		Q06033	Inter-alpha-trypsin inhibitor heavy chain H3 OS=Homo sapiens GN=ITIH3 PE=1 SV=2 - [ITIH3_HUMAN]	3086.94	34.83	1	24	24	193	3.33797e+09	890	99.7865	5.74463
	High	GMTNINDGLLR	2	1	1	Q06033		0	3.52926e+08	64.83	8.15552e-06	2	1203.61	-0.864089	35.9669	0
		Accession	Description	Score	Coverage	# Proteins	# Unique Peptides	# Peptides	# PSMs	Area	# AAs	MW [kDa]	calc. pI
		Q06033	Inter-alpha-trypsin inhibitor heavy chain H3 OS=Homo sapiens GN=ITIH3 PE=1 SV=2 - [ITIH3_HUMAN]	3086.94	34.83	1	24	24	193	3.33797e+09	890	99.7865	5.74463
	High	ScPTcTDSLLNGDFTITYDVNR	2	1	1	Q06033	C2(Carbamidomethyl); C5(Carbamidomethyl)	0	5.7491e+08	64.49	3.43184e-06	2	2549.13	-0.345332	51.7162	0
		Accession	Description	Score	Coverage	# Proteins	# Unique Peptides	# Peptides	# PSMs	Area	# AAs	MW [kDa]	calc. pI
		Q06033	Inter-alpha-trypsin inhibitor heavy chain H3 OS=Homo sapiens GN=ITIH3 PE=1 SV=2 - [ITIH3_HUMAN]	3086.94	34.83	1	24	24	193	3.33797e+09	890	99.7865	5.74463
	High	SLPEGVANGIEVYSTK	4	1	1	Q06033		0	957399884	63.95	1.02089e-05	2	1663.85	-0.295829	41.0225	0
		Accession	Description	Score	Coverage	# Proteins	# Unique Peptides	# Peptides	# PSMs	Area	# AAs	MW [kDa]	calc. pI
		Q06033	Inter-alpha-trypsin inhibitor heavy chain H3 OS=Homo sapiens GN=ITIH3 PE=1 SV=2 - [ITIH3_HUMAN]	3086.94	34.83	1	24	24	193	3.33797e+09	890	99.7865	5.74463
	High	YHFVTPLTSMVVTKPEDNEDER	4	1	1	Q06033		0	909209690	60.38	2.4005e-05	2	2607.24	-0.413583	41.0394	0
		Accession	Description	Score	Coverage	# Proteins	# Unique Peptides	# Peptides	# PSMs	Area	# AAs	MW [kDa]	calc. pI
		Q06033	Inter-alpha-trypsin inhibitor heavy chain H3 OS=Homo sapiens GN=ITIH3 PE=1 SV=2 - [ITIH3_HUMAN]	3086.94	34.83	1	24	24	193	3.33797e+09	890	99.7865	5.74463
	High	DYIFGNYIER	2	1	1	Q06033		0	9.75982e+08	59.67	1.76408e-05	2	1289.62	-0.64308	46.4468	0
		Accession	Description	Score	Coverage	# Proteins	# Unique Peptides	# Peptides	# PSMs	Area	# AAs	MW [kDa]	calc. pI
		Q06033	Inter-alpha-trypsin inhibitor heavy chain H3 OS=Homo sapiens GN=ITIH3 PE=1 SV=2 - [ITIH3_HUMAN]	3086.94	34.83	1	24	24	193	3.33797e+09	890	99.7865	5.74463
	High	VTFELTYEELLK	1	1	1	Q06033		0	4.06329e+07	54.9	6.32626e-05	2	1484.79	0.353355	53.8231	0
		Accession	Description	Score	Coverage	# Proteins	# Unique Peptides	# Peptides	# PSMs	Area	# AAs	MW [kDa]	calc. pI
		Q06033	Inter-alpha-trypsin inhibitor heavy chain H3 OS=Homo sapiens GN=ITIH3 PE=1 SV=2 - [ITIH3_HUMAN]	3086.94	34.83	1	24	24	193	3.33797e+09	890	99.7865	5.74463
	High	LVDEDmNSFK	2	1	1	Q06033	M6(Oxidation)	0	5.50666e+07	50.6	8.18706e-05	2	1213.54	0.988302	25.8275	0
		Accession	Description	Score	Coverage	# Proteins	# Unique Peptides	# Peptides	# PSMs	Area	# AAs	MW [kDa]	calc. pI
		Q06033	Inter-alpha-trypsin inhibitor heavy chain H3 OS=Homo sapiens GN=ITIH3 PE=1 SV=2 - [ITIH3_HUMAN]	3086.94	34.83	1	24	24	193	3.33797e+09	890	99.7865	5.74463
	High	ALDLSLK	2	1	1	Q06033		0	5.98425e+08	49.71	0.00018655	2	759.461	0.0617599	33.3727	0
		Accession	Description	Score	Coverage	# Proteins	# Unique Peptides	# Peptides	# PSMs	Area	# AAs	MW [kDa]	calc. pI
		Q06033	Inter-alpha-trypsin inhibitor heavy chain H3 OS=Homo sapiens GN=ITIH3 PE=1 SV=2 - [ITIH3_HUMAN]	3086.94	34.83	1	24	24	193	3.33797e+09	890	99.7865	5.74463
	High	KGHVSFKPSLDQQR	3	1	1	Q06033		0	4.03901e+08	48.89	0.000218862	2	1626.87	-0.969264	20.9934	1
		Accession	Description	Score	Coverage	# Proteins	# Unique Peptides	# Peptides	# PSMs	Area	# AAs	MW [kDa]	calc. pI
		Q06033	Inter-alpha-trypsin inhibitor heavy chain H3 OS=Homo sapiens GN=ITIH3 PE=1 SV=2 - [ITIH3_HUMAN]	3086.94	34.83	1	24	24	193	3.33797e+09	890	99.7865	5.74463
	High	ADTAKEVSFDVELPK	1	1	1	Q06033		0	6.0145e+07	46.19	0.000726118	3	1648.84	-0.334147	38.7678	1
		Accession	Description	Score	Coverage	# Proteins	# Unique Peptides	# Peptides	# PSMs	Area	# AAs	MW [kDa]	calc. pI
		Q06033	Inter-alpha-trypsin inhibitor heavy chain H3 OS=Homo sapiens GN=ITIH3 PE=1 SV=2 - [ITIH3_HUMAN]	3086.94	34.83	1	24	24	193	3.33797e+09	890	99.7865	5.74463
	High	nAIGGKFPLYNLGFGNNLNYNFLENMALENHGFAR	52	1	1	Q06033	N1(Deamidated)	0	9.50305e+07	45.9	0.000710714	4	3930.91	2.86334	64.5964	1
		Accession	Description	Score	Coverage	# Proteins	# Unique Peptides	# Peptides	# PSMs	Area	# AAs	MW [kDa]	calc. pI
		Q06033	Inter-alpha-trypsin inhibitor heavy chain H3 OS=Homo sapiens GN=ITIH3 PE=1 SV=2 - [ITIH3_HUMAN]	3086.94	34.83	1	24	24	193	3.33797e+09	890	99.7865	5.74463
	High	ESPGNVQIVnGYFVHFFAPQGLPVVPK	17	1	1	Q06033	N10(Deamidated)	0	4.58711e+09	45.26	0.000568897	2	2941.53	0.377085	59.4027	0
		Accession	Description	Score	Coverage	# Proteins	# Unique Peptides	# Peptides	# PSMs	Area	# AAs	MW [kDa]	calc. pI
		Q06033	Inter-alpha-trypsin inhibitor heavy chain H3 OS=Homo sapiens GN=ITIH3 PE=1 SV=2 - [ITIH3_HUMAN]	3086.94	34.83	1	24	24	193	3.33797e+09	890	99.7865	5.74463
	High	FAHNVVTMR	3	1	1	Q06033		0	4.52389e+08	44.46	0.00103311	2	1074.55	-0.609112	23.6416	0
		Accession	Description	Score	Coverage	# Proteins	# Unique Peptides	# Peptides	# PSMs	Area	# AAs	MW [kDa]	calc. pI
		Q06033	Inter-alpha-trypsin inhibitor heavy chain H3 OS=Homo sapiens GN=ITIH3 PE=1 SV=2 - [ITIH3_HUMAN]	3086.94	34.83	1	24	24	193	3.33797e+09	890	99.7865	5.74463
	High	nAHGEEKEnLTAR	1	1	1	Q06033	N1(Deamidated); N9(Deamidated)	0	1.08533e+06	41.67	0.000844154	3	1470.68	-0.15433	19.5632	1
		Accession	Description	Score	Coverage	# Proteins	# Unique Peptides	# Peptides	# PSMs	Area	# AAs	MW [kDa]	calc. pI
		Q06033	Inter-alpha-trypsin inhibitor heavy chain H3 OS=Homo sapiens GN=ITIH3 PE=1 SV=2 - [ITIH3_HUMAN]	3086.94	34.83	1	24	24	193	3.33797e+09	890	99.7865	5.74463
	High	ESPGNVQIVNGYFVHFFAPQGLPVVPK	1	1	1	Q06033		0	457225868	37.5	0.00309421	2	2940.54	0.0890733	59.6261	0
		Accession	Description	Score	Coverage	# Proteins	# Unique Peptides	# Peptides	# PSMs	Area	# AAs	MW [kDa]	calc. pI
		Q06033	Inter-alpha-trypsin inhibitor heavy chain H3 OS=Homo sapiens GN=ITIH3 PE=1 SV=2 - [ITIH3_HUMAN]	3086.94	34.83	1	24	24	193	3.33797e+09	890	99.7865	5.74463
	High	EVSFDVELPK	1	1	1	Q06033		0	1575874042	37.23	0.00489171	2	1162.6	-0.353423	42.9891	0
		Accession	Description	Score	Coverage	# Proteins	# Unique Peptides	# Peptides	# PSMs	Area	# AAs	MW [kDa]	calc. pI
		Q06033	Inter-alpha-trypsin inhibitor heavy chain H3 OS=Homo sapiens GN=ITIH3 PE=1 SV=2 - [ITIH3_HUMAN]	3086.94	34.83	1	24	24	193	3.33797e+09	890	99.7865	5.74463
	High	GHVSFKPSLDQQR	2	1	1	Q06033		0	2.33143e+08	35.47	0.00595963	2	1498.78	-0.482445	23.7227	0
		Accession	Description	Score	Coverage	# Proteins	# Unique Peptides	# Peptides	# PSMs	Area	# AAs	MW [kDa]	calc. pI
		Q06033	Inter-alpha-trypsin inhibitor heavy chain H3 OS=Homo sapiens GN=ITIH3 PE=1 SV=2 - [ITIH3_HUMAN]	3086.94	34.83	1	24	24	193	3.33797e+09	890	99.7865	5.74463
	High	NAHGEEKEnLTAR	1	1	1	Q06033	N9(Deamidated)	0	1.328e+06	34.96	0.00531391	3	1469.7	-0.398701	17.4688	1
		Accession	Description	Score	Coverage	# Proteins	# Unique Peptides	# Peptides	# PSMs	Area	# AAs	MW [kDa]	calc. pI
		Q06033	Inter-alpha-trypsin inhibitor heavy chain H3 OS=Homo sapiens GN=ITIH3 PE=1 SV=2 - [ITIH3_HUMAN]	3086.94	34.83	1	24	24	193	3.33797e+09	890	99.7865	5.74463
	High	KLEQTKEALLR	1	1	1	Q06033		0	6.10992e+06	33.45	0.00336633	3	1328.79	0.471147	22.2865	2
		Accession	Description	Score	Coverage	# Proteins	# Unique Peptides	# Peptides	# PSMs	Area	# AAs	MW [kDa]	calc. pI
		Q06033	Inter-alpha-trypsin inhibitor heavy chain H3 OS=Homo sapiens GN=ITIH3 PE=1 SV=2 - [ITIH3_HUMAN]	3086.94	34.83	1	24	24	193	3.33797e+09	890	99.7865	5.74463
P02768	Serum albumin OS=Homo sapiens GN=ALB PE=1 SV=2 - [ALBU_HUMAN]	2925.02	71.92	1	41	41	109	2.39668e+09	609	69.3215	6.27783
	A4	Sequence	# PSMs	# Proteins	# Protein Groups	Protein Group Accessions	Modifications	ΔCn	Area	IonScore	Exp Value	Charge	MH+ [Da]	ΔM [ppm]	RT [min]	# Missed Cleavages
	High	TcVADESAENcDK	3	1	1	P02768	C2(Carbamidomethyl); C11(Carbamidomethyl)	0	1.36672e+09	89.85	1.03269e-09	2	1498.58	-0.0684386	19.8201	0
		Accession	Description	Score	Coverage	# Proteins	# Unique Peptides	# Peptides	# PSMs	Area	# AAs	MW [kDa]	calc. pI
		P02768	Serum albumin OS=Homo sapiens GN=ALB PE=1 SV=2 - [ALBU_HUMAN]	2925.02	71.92	1	41	41	109	2.39668e+09	609	69.3215	6.27783
	High	KVPQVSTPTLVEVSR	4	1	1	P02768		0	1.6723e+09	85.72	2.03617e-08	2	1639.94	-0.0180255	33.4657	1
		Accession	Description	Score	Coverage	# Proteins	# Unique Peptides	# Peptides	# PSMs	Area	# AAs	MW [kDa]	calc. pI
		P02768	Serum albumin OS=Homo sapiens GN=ALB PE=1 SV=2 - [ALBU_HUMAN]	2925.02	71.92	1	41	41	109	2.39668e+09	609	69.3215	6.27783
	High	VHTEccHGDLLEcADDR	5	1	1	P02768	C5(Carbamidomethyl); C6(Carbamidomethyl); C13(Carbamidomethyl)	0	188913044	79.63	2.23231e-08	2	2086.84	0.735863	25.584	0
		Accession	Description	Score	Coverage	# Proteins	# Unique Peptides	# Peptides	# PSMs	Area	# AAs	MW [kDa]	calc. pI
		P02768	Serum albumin OS=Homo sapiens GN=ALB PE=1 SV=2 - [ALBU_HUMAN]	2925.02	71.92	1	41	41	109	2.39668e+09	609	69.3215	6.27783
	High	QNcELFEQLGEYK	2	1	1	P02768	C3(Carbamidomethyl)	0	1474853870	75.34	3.75754e-07	2	1657.75	-0.719564	43.7641	0
		Accession	Description	Score	Coverage	# Proteins	# Unique Peptides	# Peptides	# PSMs	Area	# AAs	MW [kDa]	calc. pI
		P02768	Serum albumin OS=Homo sapiens GN=ALB PE=1 SV=2 - [ALBU_HUMAN]	2925.02	71.92	1	41	41	109	2.39668e+09	609	69.3215	6.27783
	High	AVMDDFAAFVEK	2	1	1	P02768		0	3.51329e+08	71.36	9.68759e-07	2	1342.64	0.335314	51.3493	0
		Accession	Description	Score	Coverage	# Proteins	# Unique Peptides	# Peptides	# PSMs	Area	# AAs	MW [kDa]	calc. pI
		P02768	Serum albumin OS=Homo sapiens GN=ALB PE=1 SV=2 - [ALBU_HUMAN]	2925.02	71.92	1	41	41	109	2.39668e+09	609	69.3215	6.27783
	High	RHPYFYAPELLFFAK	4	1	1	P02768		0	2.05641e+09	70.27	2.11908e-06	3	1899	0.938458	49.2326	1
		Accession	Description	Score	Coverage	# Proteins	# Unique Peptides	# Peptides	# PSMs	Area	# AAs	MW [kDa]	calc. pI
		P02768	Serum albumin OS=Homo sapiens GN=ALB PE=1 SV=2 - [ALBU_HUMAN]	2925.02	71.92	1	41	41	109	2.39668e+09	609	69.3215	6.27783
	High	SHcIAEVENDEMPADLPSLAADFVESK	7	1	1	P02768	C3(Carbamidomethyl)	0	6.11778e+08	69.76	1.51653e-06	2	2974.34	-1.59496	56.1868	0
		Accession	Description	Score	Coverage	# Proteins	# Unique Peptides	# Peptides	# PSMs	Area	# AAs	MW [kDa]	calc. pI
		P02768	Serum albumin OS=Homo sapiens GN=ALB PE=1 SV=2 - [ALBU_HUMAN]	2925.02	71.92	1	41	41	109	2.39668e+09	609	69.3215	6.27783
	High	ALVLIAFAQYLQQcPFEDHVK	5	1	1	P02768	C14(Carbamidomethyl)	0	1.09637e+09	68.82	3.1296e-06	2	2490.28	-0.340529	62.6177	0
		Accession	Description	Score	Coverage	# Proteins	# Unique Peptides	# Peptides	# PSMs	Area	# AAs	MW [kDa]	calc. pI
		P02768	Serum albumin OS=Homo sapiens GN=ALB PE=1 SV=2 - [ALBU_HUMAN]	2925.02	71.92	1	41	41	109	2.39668e+09	609	69.3215	6.27783
	High	NEcFLQHKDDNPNLPR	3	1	1	P02768	C3(Carbamidomethyl)	0	1.3631e+08	63.9	8.79941e-06	2	1996.93	-0.659571	27.6647	1
		Accession	Description	Score	Coverage	# Proteins	# Unique Peptides	# Peptides	# PSMs	Area	# AAs	MW [kDa]	calc. pI
		P02768	Serum albumin OS=Homo sapiens GN=ALB PE=1 SV=2 - [ALBU_HUMAN]	2925.02	71.92	1	41	41	109	2.39668e+09	609	69.3215	6.27783
	High	YIcENQDSISSK	2	1	1	P02768	C3(Carbamidomethyl)	0	1.62473e+09	63.19	4.22165e-06	2	1443.64	0.21216	24.0685	0
		Accession	Description	Score	Coverage	# Proteins	# Unique Peptides	# Peptides	# PSMs	Area	# AAs	MW [kDa]	calc. pI
		P02768	Serum albumin OS=Homo sapiens GN=ALB PE=1 SV=2 - [ALBU_HUMAN]	2925.02	71.92	1	41	41	109	2.39668e+09	609	69.3215	6.27783
	High	ccAAADPHEcYAK	3	1	1	P02768	C1(Carbamidomethyl); C2(Carbamidomethyl); C10(Carbamidomethyl)	0	6.06323e+08	62	6.29463e-07	2	1552.6	-1.00753	19.8347	0
		Accession	Description	Score	Coverage	# Proteins	# Unique Peptides	# Peptides	# PSMs	Area	# AAs	MW [kDa]	calc. pI
		P02768	Serum albumin OS=Homo sapiens GN=ALB PE=1 SV=2 - [ALBU_HUMAN]	2925.02	71.92	1	41	41	109	2.39668e+09	609	69.3215	6.27783
	High	RHPDYSVVLLLR	3	1	1	P02768		0	1203502576	61.2	5.57555e-06	3	1467.84	0.292069	37.9625	1
		Accession	Description	Score	Coverage	# Proteins	# Unique Peptides	# Peptides	# PSMs	Area	# AAs	MW [kDa]	calc. pI
		P02768	Serum albumin OS=Homo sapiens GN=ALB PE=1 SV=2 - [ALBU_HUMAN]	2925.02	71.92	1	41	41	109	2.39668e+09	609	69.3215	6.27783
	High	QTALVELVK	2	1	1	P02768		0	7.04991e+08	60.84	1.20736e-05	2	1000.61	1.31701	35.353	0
		Accession	Description	Score	Coverage	# Proteins	# Unique Peptides	# Peptides	# PSMs	Area	# AAs	MW [kDa]	calc. pI
		P02768	Serum albumin OS=Homo sapiens GN=ALB PE=1 SV=2 - [ALBU_HUMAN]	2925.02	71.92	1	41	41	109	2.39668e+09	609	69.3215	6.27783
	High	LVRPEVDVMcTAFHDNEETFLKK	2	1	1	P02768	C10(Carbamidomethyl)	0	1.05876e+08	60.19	2.72322e-05	3	2778.36	0.775604	42.4614	1
		Accession	Description	Score	Coverage	# Proteins	# Unique Peptides	# Peptides	# PSMs	Area	# AAs	MW [kDa]	calc. pI
		P02768	Serum albumin OS=Homo sapiens GN=ALB PE=1 SV=2 - [ALBU_HUMAN]	2925.02	71.92	1	41	41	109	2.39668e+09	609	69.3215	6.27783
	High	LVAASQAALGL	2	1	1	P02768		0	3.90656e+08	59.19	8.67626e-06	2	1013.6	-0.285965	43.7217	0
		Accession	Description	Score	Coverage	# Proteins	# Unique Peptides	# Peptides	# PSMs	Area	# AAs	MW [kDa]	calc. pI
		P02768	Serum albumin OS=Homo sapiens GN=ALB PE=1 SV=2 - [ALBU_HUMAN]	2925.02	71.92	1	41	41	109	2.39668e+09	609	69.3215	6.27783
	High	LVNEVTEFAK	2	1	1	P02768		0	2.0234e+09	58.56	2.77238e-05	2	1149.62	0.714174	34.2363	0
		Accession	Description	Score	Coverage	# Proteins	# Unique Peptides	# Peptides	# PSMs	Area	# AAs	MW [kDa]	calc. pI
		P02768	Serum albumin OS=Homo sapiens GN=ALB PE=1 SV=2 - [ALBU_HUMAN]	2925.02	71.92	1	41	41	109	2.39668e+09	609	69.3215	6.27783
	High	LKEccEKPLLEK	2	1	1	P02768	C4(Carbamidomethyl); C5(Carbamidomethyl)	0	1.49381e+08	58.06	3.85316e-05	2	1546.8	0.606279	21.4055	1
		Accession	Description	Score	Coverage	# Proteins	# Unique Peptides	# Peptides	# PSMs	Area	# AAs	MW [kDa]	calc. pI
		P02768	Serum albumin OS=Homo sapiens GN=ALB PE=1 SV=2 - [ALBU_HUMAN]	2925.02	71.92	1	41	41	109	2.39668e+09	609	69.3215	6.27783
	High	SLHTLFGDKLcTVATLR	4	1	1	P02768	C11(Carbamidomethyl)	0	9.85993e+08	57.67	2.81298e-05	2	1932.04	-1.10946	41.8267	1
		Accession	Description	Score	Coverage	# Proteins	# Unique Peptides	# Peptides	# PSMs	Area	# AAs	MW [kDa]	calc. pI
		P02768	Serum albumin OS=Homo sapiens GN=ALB PE=1 SV=2 - [ALBU_HUMAN]	2925.02	71.92	1	41	41	109	2.39668e+09	609	69.3215	6.27783
	High	AAFTEccQAADK	2	1	1	P02768	C6(Carbamidomethyl); C7(Carbamidomethyl)	0	2.02477e+09	55.9	7.45415e-06	2	1371.57	-0.985745	22.9851	0
		Accession	Description	Score	Coverage	# Proteins	# Unique Peptides	# Peptides	# PSMs	Area	# AAs	MW [kDa]	calc. pI
		P02768	Serum albumin OS=Homo sapiens GN=ALB PE=1 SV=2 - [ALBU_HUMAN]	2925.02	71.92	1	41	41	109	2.39668e+09	609	69.3215	6.27783
	High	DVFLGMFLYEYAR	2	1	1	P02768		0	2.21125e+07	54.34	8.13565e-05	2	1623.79	0.152788	66.4711	0
		Accession	Description	Score	Coverage	# Proteins	# Unique Peptides	# Peptides	# PSMs	Area	# AAs	MW [kDa]	calc. pI
		P02768	Serum albumin OS=Homo sapiens GN=ALB PE=1 SV=2 - [ALBU_HUMAN]	2925.02	71.92	1	41	41	109	2.39668e+09	609	69.3215	6.27783
	High	KQTALVELVK	4	1	1	P02768		0	4.61457e+08	53.75	2.95188e-05	3	1128.7	1.2644	28.4101	1
		Accession	Description	Score	Coverage	# Proteins	# Unique Peptides	# Peptides	# PSMs	Area	# AAs	MW [kDa]	calc. pI
		P02768	Serum albumin OS=Homo sapiens GN=ALB PE=1 SV=2 - [ALBU_HUMAN]	2925.02	71.92	1	41	41	109	2.39668e+09	609	69.3215	6.27783
	High	HPYFYAPELLFFAK	2	1	1	P02768		0	2.2264e+08	52.94	0.00012145	3	1742.89	0.418429	55.7279	0
		Accession	Description	Score	Coverage	# Proteins	# Unique Peptides	# Peptides	# PSMs	Area	# AAs	MW [kDa]	calc. pI
		P02768	Serum albumin OS=Homo sapiens GN=ALB PE=1 SV=2 - [ALBU_HUMAN]	2925.02	71.92	1	41	41	109	2.39668e+09	609	69.3215	6.27783
	High	FQNALLVR	2	1	1	P02768		0	1.15067e+09	52.56	4.15969e-05	2	960.561	-1.2955	32.6869	0
		Accession	Description	Score	Coverage	# Proteins	# Unique Peptides	# Peptides	# PSMs	Area	# AAs	MW [kDa]	calc. pI
		P02768	Serum albumin OS=Homo sapiens GN=ALB PE=1 SV=2 - [ALBU_HUMAN]	2925.02	71.92	1	41	41	109	2.39668e+09	609	69.3215	6.27783
	High	RMPcAEDYLSVVLNQLcVLHEK	1	1	1	P02768	C4(Carbamidomethyl); C17(Carbamidomethyl)	0	2.61315e+08	51.83	0.000179128	4	2674.31	-0.184495	60.2488	1
		Accession	Description	Score	Coverage	# Proteins	# Unique Peptides	# Peptides	# PSMs	Area	# AAs	MW [kDa]	calc. pI
		P02768	Serum albumin OS=Homo sapiens GN=ALB PE=1 SV=2 - [ALBU_HUMAN]	2925.02	71.92	1	41	41	109	2.39668e+09	609	69.3215	6.27783
	High	ADDKETcFAEEGKK	2	1	1	P02768	C7(Carbamidomethyl)	0	1.00925e+07	51.82	7.85901e-05	3	1627.73	-0.49574	19.4149	2
		Accession	Description	Score	Coverage	# Proteins	# Unique Peptides	# Peptides	# PSMs	Area	# AAs	MW [kDa]	calc. pI
		P02768	Serum albumin OS=Homo sapiens GN=ALB PE=1 SV=2 - [ALBU_HUMAN]	2925.02	71.92	1	41	41	109	2.39668e+09	609	69.3215	6.27783
	High	VHTEccHGDLLEcADDRADLAK	3	1	1	P02768	C5(Carbamidomethyl); C6(Carbamidomethyl); C13(Carbamidomethyl)	0	9.27205e+08	51.16	5.05294e-05	3	2585.11	-1.87345	29.092	1
		Accession	Description	Score	Coverage	# Proteins	# Unique Peptides	# Peptides	# PSMs	Area	# AAs	MW [kDa]	calc. pI
		P02768	Serum albumin OS=Homo sapiens GN=ALB PE=1 SV=2 - [ALBU_HUMAN]	2925.02	71.92	1	41	41	109	2.39668e+09	609	69.3215	6.27783
	High	FKDLGEENFK	3	1	1	P02768		0	9.36081e+08	51.1	0.000130798	2	1226.6	-0.472396	27.8067	1
		Accession	Description	Score	Coverage	# Proteins	# Unique Peptides	# Peptides	# PSMs	Area	# AAs	MW [kDa]	calc. pI
		P02768	Serum albumin OS=Homo sapiens GN=ALB PE=1 SV=2 - [ALBU_HUMAN]	2925.02	71.92	1	41	41	109	2.39668e+09	609	69.3215	6.27783
	High	ETYGEMADccAK	2	1	1	P02768	C9(Carbamidomethyl); C10(Carbamidomethyl)	0	2.72702e+08	47.98	1.58844e-05	2	1434.54	1.45745	25.5151	0
		Accession	Description	Score	Coverage	# Proteins	# Unique Peptides	# Peptides	# PSMs	Area	# AAs	MW [kDa]	calc. pI
		P02768	Serum albumin OS=Homo sapiens GN=ALB PE=1 SV=2 - [ALBU_HUMAN]	2925.02	71.92	1	41	41	109	2.39668e+09	609	69.3215	6.27783
	High	RPcFSALEVDETYVPK	3	1	1	P02768	C3(Carbamidomethyl)	0	6.64139e+08	47.2	0.000468743	3	1910.93	-1.19198	40.0599	0
		Accession	Description	Score	Coverage	# Proteins	# Unique Peptides	# Peptides	# PSMs	Area	# AAs	MW [kDa]	calc. pI
		P02768	Serum albumin OS=Homo sapiens GN=ALB PE=1 SV=2 - [ALBU_HUMAN]	2925.02	71.92	1	41	41	109	2.39668e+09	609	69.3215	6.27783
	High	FQnALLVR	2	1	1	P02768	N3(Deamidated)	0	6.44211e+07	46.23	0.000238232	2	961.547	0.0948036	35.2649	0
		Accession	Description	Score	Coverage	# Proteins	# Unique Peptides	# Peptides	# PSMs	Area	# AAs	MW [kDa]	calc. pI
		P02768	Serum albumin OS=Homo sapiens GN=ALB PE=1 SV=2 - [ALBU_HUMAN]	2925.02	71.92	1	41	41	109	2.39668e+09	609	69.3215	6.27783
	High	VFDEFKPLVEEPQNLIK	3	1	1	P02768		0	3.10885e+09	46.19	0.000486883	2	2045.09	-0.758709	50.3366	0
		Accession	Description	Score	Coverage	# Proteins	# Unique Peptides	# Peptides	# PSMs	Area	# AAs	MW [kDa]	calc. pI
		P02768	Serum albumin OS=Homo sapiens GN=ALB PE=1 SV=2 - [ALBU_HUMAN]	2925.02	71.92	1	41	41	109	2.39668e+09	609	69.3215	6.27783
	High	DLGEENFK	2	1	1	P02768		0	1.73792e+08	45.43	0.000316492	2	951.441	-0.930938	28.0193	0
		Accession	Description	Score	Coverage	# Proteins	# Unique Peptides	# Peptides	# PSMs	Area	# AAs	MW [kDa]	calc. pI
		P02768	Serum albumin OS=Homo sapiens GN=ALB PE=1 SV=2 - [ALBU_HUMAN]	2925.02	71.92	1	41	41	109	2.39668e+09	609	69.3215	6.27783
	High	ccTESLVNR	2	1	1	P02768	C1(Carbamidomethyl); C2(Carbamidomethyl)	0	8.51438e+08	43.49	0.000420851	2	1138.5	-0.345286	22.8564	0
		Accession	Description	Score	Coverage	# Proteins	# Unique Peptides	# Peptides	# PSMs	Area	# AAs	MW [kDa]	calc. pI
		P02768	Serum albumin OS=Homo sapiens GN=ALB PE=1 SV=2 - [ALBU_HUMAN]	2925.02	71.92	1	41	41	109	2.39668e+09	609	69.3215	6.27783
	High	MPcAEDYLSVVLNQLcVLHEK	2	1	1	P02768	C3(Carbamidomethyl); C16(Carbamidomethyl)	0	5.7708e+07	43.13	0.00134005	2	2518.21	0.269202	64.4865	0
		Accession	Description	Score	Coverage	# Proteins	# Unique Peptides	# Peptides	# PSMs	Area	# AAs	MW [kDa]	calc. pI
		P02768	Serum albumin OS=Homo sapiens GN=ALB PE=1 SV=2 - [ALBU_HUMAN]	2925.02	71.92	1	41	41	109	2.39668e+09	609	69.3215	6.27783
	High	ADDKETcFAEEGK	1	1	1	P02768	C7(Carbamidomethyl)	0	2.54862e+07	41.12	0.000320662	2	1499.63	-0.773788	21.5354	1
		Accession	Description	Score	Coverage	# Proteins	# Unique Peptides	# Peptides	# PSMs	Area	# AAs	MW [kDa]	calc. pI
		P02768	Serum albumin OS=Homo sapiens GN=ALB PE=1 SV=2 - [ALBU_HUMAN]	2925.02	71.92	1	41	41	109	2.39668e+09	609	69.3215	6.27783
	High	AAcLLPK	1	1	1	P02768	C3(Carbamidomethyl)	0	1.33045e+08	40.83	0.00158186	2	772.439	0.356109	25.1779	0
		Accession	Description	Score	Coverage	# Proteins	# Unique Peptides	# Peptides	# PSMs	Area	# AAs	MW [kDa]	calc. pI
		P02768	Serum albumin OS=Homo sapiens GN=ALB PE=1 SV=2 - [ALBU_HUMAN]	2925.02	71.92	1	41	41	109	2.39668e+09	609	69.3215	6.27783
	High	ETYGEmADccAK	2	1	1	P02768	M6(Oxidation); C9(Carbamidomethyl); C10(Carbamidomethyl)	0	4.61631e+07	40.24	9.43996e-05	2	1450.53	0.234275	20.7006	0
		Accession	Description	Score	Coverage	# Proteins	# Unique Peptides	# Peptides	# PSMs	Area	# AAs	MW [kDa]	calc. pI
		P02768	Serum albumin OS=Homo sapiens GN=ALB PE=1 SV=2 - [ALBU_HUMAN]	2925.02	71.92	1	41	41	109	2.39668e+09	609	69.3215	6.27783
	High	YLYEIAR	2	1	1	P02768		0	8.21925e+08	39.29	0.00128948	2	927.494	0.191492	32.3194	0
		Accession	Description	Score	Coverage	# Proteins	# Unique Peptides	# Peptides	# PSMs	Area	# AAs	MW [kDa]	calc. pI
		P02768	Serum albumin OS=Homo sapiens GN=ALB PE=1 SV=2 - [ALBU_HUMAN]	2925.02	71.92	1	41	41	109	2.39668e+09	609	69.3215	6.27783
	High	LVTDLTK	2	1	1	P02768		0	1.02515e+09	38.73	0.0012392	2	789.472	0.985985	25.6139	0
		Accession	Description	Score	Coverage	# Proteins	# Unique Peptides	# Peptides	# PSMs	Area	# AAs	MW [kDa]	calc. pI
		P02768	Serum albumin OS=Homo sapiens GN=ALB PE=1 SV=2 - [ALBU_HUMAN]	2925.02	71.92	1	41	41	109	2.39668e+09	609	69.3215	6.27783
	High	KYLYEIAR	2	1	1	P02768		0	3.45804e+07	37.19	0.00208174	2	1055.59	-0.698395	28.0946	1
		Accession	Description	Score	Coverage	# Proteins	# Unique Peptides	# Peptides	# PSMs	Area	# AAs	MW [kDa]	calc. pI
		P02768	Serum albumin OS=Homo sapiens GN=ALB PE=1 SV=2 - [ALBU_HUMAN]	2925.02	71.92	1	41	41	109	2.39668e+09	609	69.3215	6.27783
	High	YKAAFTEccQAADK	1	1	1	P02768	C8(Carbamidomethyl); C9(Carbamidomethyl)	0	1.20067e+07	36.55	0.0015049	3	1662.72	-0.359556	23.8282	1
		Accession	Description	Score	Coverage	# Proteins	# Unique Peptides	# Peptides	# PSMs	Area	# AAs	MW [kDa]	calc. pI
		P02768	Serum albumin OS=Homo sapiens GN=ALB PE=1 SV=2 - [ALBU_HUMAN]	2925.02	71.92	1	41	41	109	2.39668e+09	609	69.3215	6.27783
	High	YIcEnQDSISSK	2	1	1	P02768	C3(Carbamidomethyl); N5(Deamidated)	0	9.62326e+06	35.95	0.00170245	2	1444.62	-1.65197	25.3233	0
		Accession	Description	Score	Coverage	# Proteins	# Unique Peptides	# Peptides	# PSMs	Area	# AAs	MW [kDa]	calc. pI
		P02768	Serum albumin OS=Homo sapiens GN=ALB PE=1 SV=2 - [ALBU_HUMAN]	2925.02	71.92	1	41	41	109	2.39668e+09	609	69.3215	6.27783
	High	AEFAEVSK	1	1	1	P02768		0	1.4258e+08	34.84	0.00452772	2	880.44	-1.00876	23.0633	0
		Accession	Description	Score	Coverage	# Proteins	# Unique Peptides	# Peptides	# PSMs	Area	# AAs	MW [kDa]	calc. pI
		P02768	Serum albumin OS=Homo sapiens GN=ALB PE=1 SV=2 - [ALBU_HUMAN]	2925.02	71.92	1	41	41	109	2.39668e+09	609	69.3215	6.27783
	High	HPDYSVVLLLR	1	1	1	P02768		0	1.60888e+08	31.01	0.00733064	2	1311.74	0.930335	43.0334	0
		Accession	Description	Score	Coverage	# Proteins	# Unique Peptides	# Peptides	# PSMs	Area	# AAs	MW [kDa]	calc. pI
		P02768	Serum albumin OS=Homo sapiens GN=ALB PE=1 SV=2 - [ALBU_HUMAN]	2925.02	71.92	1	41	41	109	2.39668e+09	609	69.3215	6.27783
P02760	Protein AMBP OS=Homo sapiens GN=AMBP PE=1 SV=1 - [AMBP_HUMAN]	2736.19	40.63	1	15	15	125	1.37581e+10	352	38.974	6.25244
	A4	Sequence	# PSMs	# Proteins	# Protein Groups	Protein Group Accessions	Modifications	ΔCn	Area	IonScore	Exp Value	Charge	MH+ [Da]	ΔM [ppm]	RT [min]	# Missed Cleavages
	High	KEDScQLGYSAGPcMGMTSR	4	1	1	P02760	C5(Carbamidomethyl); C14(Carbamidomethyl)	0	821074040	114.09	1.13083e-11	2	2234.93	0.0670891	31.8852	1
		Accession	Description	Score	Coverage	# Proteins	# Unique Peptides	# Peptides	# PSMs	Area	# AAs	MW [kDa]	calc. pI
		P02760	Protein AMBP OS=Homo sapiens GN=AMBP PE=1 SV=1 - [AMBP_HUMAN]	2736.19	40.63	1	15	15	125	1.37581e+10	352	38.974	6.25244
	High	AFIQLWAFDAVK	14	1	1	P02760		0	8.8345e+09	89.04	1.77752e-08	2	1408.76	1.18145	58.8343	0
		Accession	Description	Score	Coverage	# Proteins	# Unique Peptides	# Peptides	# PSMs	Area	# AAs	MW [kDa]	calc. pI
		P02760	Protein AMBP OS=Homo sapiens GN=AMBP PE=1 SV=1 - [AMBP_HUMAN]	2736.19	40.63	1	15	15	125	1.37581e+10	352	38.974	6.25244
	High	VVAQGVGIPEDSIFTMADRGEcVPGEQEPEPILIPR	3	1	1	P02760	C22(Carbamidomethyl)	0	4.1717e+07	77.4	4.48556e-07	3	3905.93	-1.79315	56.0283	1
		Accession	Description	Score	Coverage	# Proteins	# Unique Peptides	# Peptides	# PSMs	Area	# AAs	MW [kDa]	calc. pI
		P02760	Protein AMBP OS=Homo sapiens GN=AMBP PE=1 SV=1 - [AMBP_HUMAN]	2736.19	40.63	1	15	15	125	1.37581e+10	352	38.974	6.25244
	High	EDScQLGYSAGPcMGMTSR	4	1	1	P02760	C4(Carbamidomethyl); C13(Carbamidomethyl)	0	8.15336e+08	76.44	3.85877e-08	2	2106.83	-0.160926	36.6976	0
		Accession	Description	Score	Coverage	# Proteins	# Unique Peptides	# Peptides	# PSMs	Area	# AAs	MW [kDa]	calc. pI
		P02760	Protein AMBP OS=Homo sapiens GN=AMBP PE=1 SV=1 - [AMBP_HUMAN]	2736.19	40.63	1	15	15	125	1.37581e+10	352	38.974	6.25244
	High	KEDScQLGYSAGPcmGMTSR	8	1	1	P02760	C5(Carbamidomethyl); C14(Carbamidomethyl); M15(Oxidation)	0	1.3241e+08	64.62	8.28345e-07	2	2250.92	-0.711263	28.0126	1
		Accession	Description	Score	Coverage	# Proteins	# Unique Peptides	# Peptides	# PSMs	Area	# AAs	MW [kDa]	calc. pI
		P02760	Protein AMBP OS=Homo sapiens GN=AMBP PE=1 SV=1 - [AMBP_HUMAN]	2736.19	40.63	1	15	15	125	1.37581e+10	352	38.974	6.25244
	High	EDScQLGYSAGPcmGmTSR	3	1	1	P02760	C4(Carbamidomethyl); C13(Carbamidomethyl); M14(Oxidation); M16(Oxidation)	0	1.29088e+08	63.48	4.47682e-07	2	2138.82	-0.426044	28.4358	0
		Accession	Description	Score	Coverage	# Proteins	# Unique Peptides	# Peptides	# PSMs	Area	# AAs	MW [kDa]	calc. pI
		P02760	Protein AMBP OS=Homo sapiens GN=AMBP PE=1 SV=1 - [AMBP_HUMAN]	2736.19	40.63	1	15	15	125	1.37581e+10	352	38.974	6.25244
	High	KEDScQLGYSAGPcmGmTSR	4	1	1	P02760	C5(Carbamidomethyl); C14(Carbamidomethyl); M15(Oxidation); M17(Oxidation)	0	1.72518e+08	62.88	1.36536e-06	3	2266.92	0.965546	24.7054	1
		Accession	Description	Score	Coverage	# Proteins	# Unique Peptides	# Peptides	# PSMs	Area	# AAs	MW [kDa]	calc. pI
		P02760	Protein AMBP OS=Homo sapiens GN=AMBP PE=1 SV=1 - [AMBP_HUMAN]	2736.19	40.63	1	15	15	125	1.37581e+10	352	38.974	6.25244
	High	GEcVPGEQEPEPILIPR	4	1	1	P02760	C3(Carbamidomethyl)	0	8.55345e+07	61.47	1.9746e-05	2	1919.95	-0.737245	42.1171	0
		Accession	Description	Score	Coverage	# Proteins	# Unique Peptides	# Peptides	# PSMs	Area	# AAs	MW [kDa]	calc. pI
		P02760	Protein AMBP OS=Homo sapiens GN=AMBP PE=1 SV=1 - [AMBP_HUMAN]	2736.19	40.63	1	15	15	125	1.37581e+10	352	38.974	6.25244
	High	cVLFPYGGcQGNGNK	4	1	1	P02760	C1(Carbamidomethyl); C9(Carbamidomethyl)	0	2257220160	61.24	6.76461e-06	2	1670.74	-0.181257	35.9873	0
		Accession	Description	Score	Coverage	# Proteins	# Unique Peptides	# Peptides	# PSMs	Area	# AAs	MW [kDa]	calc. pI
		P02760	Protein AMBP OS=Homo sapiens GN=AMBP PE=1 SV=1 - [AMBP_HUMAN]	2736.19	40.63	1	15	15	125	1.37581e+10	352	38.974	6.25244
	High	TVAAcNLPIVR	12	1	1	P02760	C5(Carbamidomethyl)	0	27387492004	60.72	1.18612e-05	2	1213.67	-0.24117	34.5614	0
		Accession	Description	Score	Coverage	# Proteins	# Unique Peptides	# Peptides	# PSMs	Area	# AAs	MW [kDa]	calc. pI
		P02760	Protein AMBP OS=Homo sapiens GN=AMBP PE=1 SV=1 - [AMBP_HUMAN]	2736.19	40.63	1	15	15	125	1.37581e+10	352	38.974	6.25244
	High	cVLFPYGGcQGnGnKFYSEK	3	1	1	P02760	C1(Carbamidomethyl); C9(Carbamidomethyl); N12(Deamidated); N14(Deamidated)	0	2.79794e+07	58.22	1.24295e-05	2	2327.01	-0.00924523	42.4659	1
		Accession	Description	Score	Coverage	# Proteins	# Unique Peptides	# Peptides	# PSMs	Area	# AAs	MW [kDa]	calc. pI
		P02760	Protein AMBP OS=Homo sapiens GN=AMBP PE=1 SV=1 - [AMBP_HUMAN]	2736.19	40.63	1	15	15	125	1.37581e+10	352	38.974	6.25244
	High	KGVcEETSGAYEKTDTDGK	2	1	1	P02760	C4(Carbamidomethyl)	0	5.43727e+07	57.83	1.75529e-05	3	2074.92	-0.416768	20.4105	2
		Accession	Description	Score	Coverage	# Proteins	# Unique Peptides	# Peptides	# PSMs	Area	# AAs	MW [kDa]	calc. pI
		P02760	Protein AMBP OS=Homo sapiens GN=AMBP PE=1 SV=1 - [AMBP_HUMAN]	2736.19	40.63	1	15	15	125	1.37581e+10	352	38.974	6.25244
	High	EDScQLGYSAGPcmGMTSR	4	1	1	P02760	C4(Carbamidomethyl); C13(Carbamidomethyl); M14(Oxidation)	0	1.2627e+08	51.72	1.04311e-05	2	2122.83	0.0505378	32.1092	0
		Accession	Description	Score	Coverage	# Proteins	# Unique Peptides	# Peptides	# PSMs	Area	# AAs	MW [kDa]	calc. pI
		P02760	Protein AMBP OS=Homo sapiens GN=AMBP PE=1 SV=1 - [AMBP_HUMAN]	2736.19	40.63	1	15	15	125	1.37581e+10	352	38.974	6.25244
	High	WYNLAIGSTcPWLK	2	1	1	P02760	C10(Carbamidomethyl)	0	1.24487e+08	47.27	0.000487499	2	1708.85	0.342423	52.8817	0
		Accession	Description	Score	Coverage	# Proteins	# Unique Peptides	# Peptides	# PSMs	Area	# AAs	MW [kDa]	calc. pI
		P02760	Protein AMBP OS=Homo sapiens GN=AMBP PE=1 SV=1 - [AMBP_HUMAN]	2736.19	40.63	1	15	15	125	1.37581e+10	352	38.974	6.25244
	High	ETLLQDFR	2	1	1	P02760		0	1.0468e+08	45.25	0.000610511	2	1021.53	-0.331734	39.45	0
		Accession	Description	Score	Coverage	# Proteins	# Unique Peptides	# Peptides	# PSMs	Area	# AAs	MW [kDa]	calc. pI
		P02760	Protein AMBP OS=Homo sapiens GN=AMBP PE=1 SV=1 - [AMBP_HUMAN]	2736.19	40.63	1	15	15	125	1.37581e+10	352	38.974	6.25244
	High	GVcEETSGAYEKTDTDGK	1	1	1	P02760	C3(Carbamidomethyl)	0	3.38059e+07	42.48	0.000353086	3	1946.83	0.0570664	22.7042	1
		Accession	Description	Score	Coverage	# Proteins	# Unique Peptides	# Peptides	# PSMs	Area	# AAs	MW [kDa]	calc. pI
		P02760	Protein AMBP OS=Homo sapiens GN=AMBP PE=1 SV=1 - [AMBP_HUMAN]	2736.19	40.63	1	15	15	125	1.37581e+10	352	38.974	6.25244
	High	GVcEETSGAYEK	1	1	1	P02760	C3(Carbamidomethyl)	0	18727627	41.49	0.000358337	2	1329.56	-0.17126	21.945	0
		Accession	Description	Score	Coverage	# Proteins	# Unique Peptides	# Peptides	# PSMs	Area	# AAs	MW [kDa]	calc. pI
		P02760	Protein AMBP OS=Homo sapiens GN=AMBP PE=1 SV=1 - [AMBP_HUMAN]	2736.19	40.63	1	15	15	125	1.37581e+10	352	38.974	6.25244
	High	cVLFPYGGcQGNGnK	27	1	1	P02760	C1(Carbamidomethyl); C9(Carbamidomethyl); N14(Deamidated)	0	5.05228e+09	39.2	0.000739393	2	1671.73	0.32568	37.5182	0
		Accession	Description	Score	Coverage	# Proteins	# Unique Peptides	# Peptides	# PSMs	Area	# AAs	MW [kDa]	calc. pI
		P02760	Protein AMBP OS=Homo sapiens GN=AMBP PE=1 SV=1 - [AMBP_HUMAN]	2736.19	40.63	1	15	15	125	1.37581e+10	352	38.974	6.25244
	High	FYSEKEcR	2	1	1	P02760	C7(Carbamidomethyl)	0	1.08909e+06	33.08	0.002534	2	1118.49	-0.307234	18.5283	1
		Accession	Description	Score	Coverage	# Proteins	# Unique Peptides	# Peptides	# PSMs	Area	# AAs	MW [kDa]	calc. pI
		P02760	Protein AMBP OS=Homo sapiens GN=AMBP PE=1 SV=1 - [AMBP_HUMAN]	2736.19	40.63	1	15	15	125	1.37581e+10	352	38.974	6.25244
	High	cVLFPYGGcQGnGNKFYSEK	13	1	1	P02760	C1(Carbamidomethyl); C9(Carbamidomethyl); N12(Deamidated)	0	368993496	32.2	0.00695956	3	2326.02	-1.40266	39.2359	1
		Accession	Description	Score	Coverage	# Proteins	# Unique Peptides	# Peptides	# PSMs	Area	# AAs	MW [kDa]	calc. pI
		P02760	Protein AMBP OS=Homo sapiens GN=AMBP PE=1 SV=1 - [AMBP_HUMAN]	2736.19	40.63	1	15	15	125	1.37581e+10	352	38.974	6.25244
	High	cVLFPYGGcQGnGNKFYSEKEcR	8	1	1	P02760	C1(Carbamidomethyl); C9(Carbamidomethyl); N12(Deamidated); C22(Carbamidomethyl)	0	3.63571e+08	30.43	0.0061137	3	2771.2	0.894244	37.9027	2
		Accession	Description	Score	Coverage	# Proteins	# Unique Peptides	# Peptides	# PSMs	Area	# AAs	MW [kDa]	calc. pI
		P02760	Protein AMBP OS=Homo sapiens GN=AMBP PE=1 SV=1 - [AMBP_HUMAN]	2736.19	40.63	1	15	15	125	1.37581e+10	352	38.974	6.25244
P01024	Complement C3 OS=Homo sapiens GN=C3 PE=1 SV=2 - [CO3_HUMAN]	2620.19	29.4	1	43	43	90	1.64627e+08	1663	187.03	6.40479
	A4	Sequence	# PSMs	# Proteins	# Protein Groups	Protein Group Accessions	Modifications	ΔCn	Area	IonScore	Exp Value	Charge	MH+ [Da]	ΔM [ppm]	RT [min]	# Missed Cleavages
	High	QLYNVEATSYALLALLQLK	6	1	1	P01024		0	1.03413e+08	119.72	7.89281e-12	2	2151.21	0.364171	71.464	0
		Accession	Description	Score	Coverage	# Proteins	# Unique Peptides	# Peptides	# PSMs	Area	# AAs	MW [kDa]	calc. pI
		P01024	Complement C3 OS=Homo sapiens GN=C3 PE=1 SV=2 - [CO3_HUMAN]	2620.19	29.4	1	43	43	90	1.64627e+08	1663	187.03	6.40479
	High	VPVAVQGEDTVQSLTQGDGVAK	2	1	1	P01024		0	1.21317e+08	81.26	1.81805e-07	2	2198.13	0.398372	42.1188	0
		Accession	Description	Score	Coverage	# Proteins	# Unique Peptides	# Peptides	# PSMs	Area	# AAs	MW [kDa]	calc. pI
		P01024	Complement C3 OS=Homo sapiens GN=C3 PE=1 SV=2 - [CO3_HUMAN]	2620.19	29.4	1	43	43	90	1.64627e+08	1663	187.03	6.40479
	High	SGQSEDRQPVPGQQMTLK	2	1	1	P01024		0	2.95751e+07	78.33	3.59152e-07	2	1985.98	2.3889	26.3868	1
		Accession	Description	Score	Coverage	# Proteins	# Unique Peptides	# Peptides	# PSMs	Area	# AAs	MW [kDa]	calc. pI
		P01024	Complement C3 OS=Homo sapiens GN=C3 PE=1 SV=2 - [CO3_HUMAN]	2620.19	29.4	1	43	43	90	1.64627e+08	1663	187.03	6.40479
	High	SNLDEDIIAEENIVSR	1	1	1	P01024		0	3.06158e+07	71.98	1.47058e-06	2	1816.89	-1.28739	46.9396	0
		Accession	Description	Score	Coverage	# Proteins	# Unique Peptides	# Peptides	# PSMs	Area	# AAs	MW [kDa]	calc. pI
		P01024	Complement C3 OS=Homo sapiens GN=C3 PE=1 SV=2 - [CO3_HUMAN]	2620.19	29.4	1	43	43	90	1.64627e+08	1663	187.03	6.40479
	High	VFLDccNYITELR	2	1	1	P01024	C5(Carbamidomethyl); C6(Carbamidomethyl)	0	8.75923e+07	70.23	1.12862e-06	2	1702.79	-3.52865	47.6268	0
		Accession	Description	Score	Coverage	# Proteins	# Unique Peptides	# Peptides	# PSMs	Area	# AAs	MW [kDa]	calc. pI
		P01024	Complement C3 OS=Homo sapiens GN=C3 PE=1 SV=2 - [CO3_HUMAN]	2620.19	29.4	1	43	43	90	1.64627e+08	1663	187.03	6.40479
	High	ILLQGTPVAQMTEDAVDAER	1	1	1	P01024		0	63554555	68.93	3.44793e-06	2	2157.09	0.34402	51.8274	0
		Accession	Description	Score	Coverage	# Proteins	# Unique Peptides	# Peptides	# PSMs	Area	# AAs	MW [kDa]	calc. pI
		P01024	Complement C3 OS=Homo sapiens GN=C3 PE=1 SV=2 - [CO3_HUMAN]	2620.19	29.4	1	43	43	90	1.64627e+08	1663	187.03	6.40479
	High	VELLHNPAFcSLATTK	4	1	1	P01024	C10(Carbamidomethyl)	0	6.04587e+07	67.84	3.37918e-06	2	1800.93	0.11708	40.5894	0
		Accession	Description	Score	Coverage	# Proteins	# Unique Peptides	# Peptides	# PSMs	Area	# AAs	MW [kDa]	calc. pI
		P01024	Complement C3 OS=Homo sapiens GN=C3 PE=1 SV=2 - [CO3_HUMAN]	2620.19	29.4	1	43	43	90	1.64627e+08	1663	187.03	6.40479
	High	cAEENcFIQK	2	1	1	P01024	C1(Carbamidomethyl); C6(Carbamidomethyl)	0	7.04166e+07	66.78	1.07046e-06	2	1298.55	0.111977	25.9289	0
		Accession	Description	Score	Coverage	# Proteins	# Unique Peptides	# Peptides	# PSMs	Area	# AAs	MW [kDa]	calc. pI
		P01024	Complement C3 OS=Homo sapiens GN=C3 PE=1 SV=2 - [CO3_HUMAN]	2620.19	29.4	1	43	43	90	1.64627e+08	1663	187.03	6.40479
	High	QVREPGQDLVVLPLSITTDFIPSFR	6	1	1	P01024		0	9.47915e+07	66.49	2.21022e-06	2	2827.54	1.14252	64.9416	1
		Accession	Description	Score	Coverage	# Proteins	# Unique Peptides	# Peptides	# PSMs	Area	# AAs	MW [kDa]	calc. pI
		P01024	Complement C3 OS=Homo sapiens GN=C3 PE=1 SV=2 - [CO3_HUMAN]	2620.19	29.4	1	43	43	90	1.64627e+08	1663	187.03	6.40479
	High	SGSDEVQVGQQR	1	1	1	P01024		0	6.9129e+07	65.08	4.33086e-06	2	1289.61	-0.860811	20.5136	0
		Accession	Description	Score	Coverage	# Proteins	# Unique Peptides	# Peptides	# PSMs	Area	# AAs	MW [kDa]	calc. pI
		P01024	Complement C3 OS=Homo sapiens GN=C3 PE=1 SV=2 - [CO3_HUMAN]	2620.19	29.4	1	43	43	90	1.64627e+08	1663	187.03	6.40479
	High	KQELSEAEQATR	2	1	1	P01024		0	2.06243e+07	63.57	1.04391e-05	2	1389.7	-0.501339	20.568	1
		Accession	Description	Score	Coverage	# Proteins	# Unique Peptides	# Peptides	# PSMs	Area	# AAs	MW [kDa]	calc. pI
		P01024	Complement C3 OS=Homo sapiens GN=C3 PE=1 SV=2 - [CO3_HUMAN]	2620.19	29.4	1	43	43	90	1.64627e+08	1663	187.03	6.40479
	High	VHQYFNVELIQPGAVK	4	1	1	P01024		0	1.46802e+08	62.56	1.05379e-05	2	1841.99	-0.209114	42.098	0
		Accession	Description	Score	Coverage	# Proteins	# Unique Peptides	# Peptides	# PSMs	Area	# AAs	MW [kDa]	calc. pI
		P01024	Complement C3 OS=Homo sapiens GN=C3 PE=1 SV=2 - [CO3_HUMAN]	2620.19	29.4	1	43	43	90	1.64627e+08	1663	187.03	6.40479
	High	QGALELIK	2	1	1	P01024		0	6.43421e+07	62.38	6.27234e-06	2	871.525	-0.3082	32.5005	0
		Accession	Description	Score	Coverage	# Proteins	# Unique Peptides	# Peptides	# PSMs	Area	# AAs	MW [kDa]	calc. pI
		P01024	Complement C3 OS=Homo sapiens GN=C3 PE=1 SV=2 - [CO3_HUMAN]	2620.19	29.4	1	43	43	90	1.64627e+08	1663	187.03	6.40479
	High	RIPIEDGSGEVVLSR	3	1	1	P01024		0	4.38481e+07	61.95	1.0308e-05	2	1626.88	-0.388847	34.3272	1
		Accession	Description	Score	Coverage	# Proteins	# Unique Peptides	# Peptides	# PSMs	Area	# AAs	MW [kDa]	calc. pI
		P01024	Complement C3 OS=Homo sapiens GN=C3 PE=1 SV=2 - [CO3_HUMAN]	2620.19	29.4	1	43	43	90	1.64627e+08	1663	187.03	6.40479
	High	QELSEAEQATR	2	1	1	P01024		0	1.69936e+07	60.97	1.37172e-05	2	1261.6	-0.939833	22.7762	0
		Accession	Description	Score	Coverage	# Proteins	# Unique Peptides	# Peptides	# PSMs	Area	# AAs	MW [kDa]	calc. pI
		P01024	Complement C3 OS=Homo sapiens GN=C3 PE=1 SV=2 - [CO3_HUMAN]	2620.19	29.4	1	43	43	90	1.64627e+08	1663	187.03	6.40479
	High	WEDPGKQLYNVEATSYALLALLQLK	3	1	1	P01024		0	1.38233e+07	58.98	1.69475e-05	3	2863.52	-2.36184	72.9829	1
		Accession	Description	Score	Coverage	# Proteins	# Unique Peptides	# Peptides	# PSMs	Area	# AAs	MW [kDa]	calc. pI
		P01024	Complement C3 OS=Homo sapiens GN=C3 PE=1 SV=2 - [CO3_HUMAN]	2620.19	29.4	1	43	43	90	1.64627e+08	1663	187.03	6.40479
	High	VSHSEDDcLAFK	4	1	1	P01024	C8(Carbamidomethyl)	0	9.12063e+07	57.81	1.26666e-05	2	1407.62	-0.0483737	25.3149	0
		Accession	Description	Score	Coverage	# Proteins	# Unique Peptides	# Peptides	# PSMs	Area	# AAs	MW [kDa]	calc. pI
		P01024	Complement C3 OS=Homo sapiens GN=C3 PE=1 SV=2 - [CO3_HUMAN]	2620.19	29.4	1	43	43	90	1.64627e+08	1663	187.03	6.40479
	High	LVAYYTLIGASGQR	1	1	1	P01024		0	1.33683e+08	57.31	2.55448e-05	2	1511.82	-0.0797039	43.7325	0
		Accession	Description	Score	Coverage	# Proteins	# Unique Peptides	# Peptides	# PSMs	Area	# AAs	MW [kDa]	calc. pI
		P01024	Complement C3 OS=Homo sapiens GN=C3 PE=1 SV=2 - [CO3_HUMAN]	2620.19	29.4	1	43	43	90	1.64627e+08	1663	187.03	6.40479
	High	TGLQEVEVK	2	1	1	P01024		0	9.57506e+07	56.66	6.92636e-05	2	1002.55	1.79261	27.0584	0
		Accession	Description	Score	Coverage	# Proteins	# Unique Peptides	# Peptides	# PSMs	Area	# AAs	MW [kDa]	calc. pI
		P01024	Complement C3 OS=Homo sapiens GN=C3 PE=1 SV=2 - [CO3_HUMAN]	2620.19	29.4	1	43	43	90	1.64627e+08	1663	187.03	6.40479
	High	KHYLMWGLSSDFWGEKPNLSYIIGK	1	1	1	P01024		0	2.34391e+07	56.32	5.74031e-05	3	2969.49	-3.52655	53.6695	1
		Accession	Description	Score	Coverage	# Proteins	# Unique Peptides	# Peptides	# PSMs	Area	# AAs	MW [kDa]	calc. pI
		P01024	Complement C3 OS=Homo sapiens GN=C3 PE=1 SV=2 - [CO3_HUMAN]	2620.19	29.4	1	43	43	90	1.64627e+08	1663	187.03	6.40479
	High	SGIPIVTSPYQIHFTK	2	1	1	P01024		0	6.11982e+07	56.27	4.16624e-05	2	1787.97	-0.579498	44.1975	0
		Accession	Description	Score	Coverage	# Proteins	# Unique Peptides	# Peptides	# PSMs	Area	# AAs	MW [kDa]	calc. pI
		P01024	Complement C3 OS=Homo sapiens GN=C3 PE=1 SV=2 - [CO3_HUMAN]	2620.19	29.4	1	43	43	90	1.64627e+08	1663	187.03	6.40479
	High	VLLDGVQNPR	2	1	1	P01024		0	3.33137e+07	56.24	2.19858e-05	2	1110.63	0.433533	30.589	0
		Accession	Description	Score	Coverage	# Proteins	# Unique Peptides	# Peptides	# PSMs	Area	# AAs	MW [kDa]	calc. pI
		P01024	Complement C3 OS=Homo sapiens GN=C3 PE=1 SV=2 - [CO3_HUMAN]	2620.19	29.4	1	43	43	90	1.64627e+08	1663	187.03	6.40479
	High	EYVLPSFEVIVEPTEK	2	1	1	P01024		0	1.1993e+08	56.16	5.181e-05	2	1878.98	1.47136	54.4561	0
		Accession	Description	Score	Coverage	# Proteins	# Unique Peptides	# Peptides	# PSMs	Area	# AAs	MW [kDa]	calc. pI
		P01024	Complement C3 OS=Homo sapiens GN=C3 PE=1 SV=2 - [CO3_HUMAN]	2620.19	29.4	1	43	43	90	1.64627e+08	1663	187.03	6.40479
	High	VYAYYNLEEScTR	1	1	1	P01024	C11(Carbamidomethyl)	0	71523216	55.32	2.46763e-05	2	1667.74	-0.901863	35.9519	0
		Accession	Description	Score	Coverage	# Proteins	# Unique Peptides	# Peptides	# PSMs	Area	# AAs	MW [kDa]	calc. pI
		P01024	Complement C3 OS=Homo sapiens GN=C3 PE=1 SV=2 - [CO3_HUMAN]	2620.19	29.4	1	43	43	90	1.64627e+08	1663	187.03	6.40479
	High	GYTQQLAFR	1	1	1	P01024		0	6.36214e+07	54.51	4.76126e-05	2	1083.56	-0.833112	31.671	0
		Accession	Description	Score	Coverage	# Proteins	# Unique Peptides	# Peptides	# PSMs	Area	# AAs	MW [kDa]	calc. pI
		P01024	Complement C3 OS=Homo sapiens GN=C3 PE=1 SV=2 - [CO3_HUMAN]	2620.19	29.4	1	43	43	90	1.64627e+08	1663	187.03	6.40479
	High	SSLSVPYVIVPLK	1	1	1	P01024		0	1.44674e+08	53.85	1.44234e-05	2	1401.84	1.66975	49.907	0
		Accession	Description	Score	Coverage	# Proteins	# Unique Peptides	# Peptides	# PSMs	Area	# AAs	MW [kDa]	calc. pI
		P01024	Complement C3 OS=Homo sapiens GN=C3 PE=1 SV=2 - [CO3_HUMAN]	2620.19	29.4	1	43	43	90	1.64627e+08	1663	187.03	6.40479
	High	KVLLDGVQNPR	2	1	1	P01024		0	4.75914e+07	53.52	3.15688e-05	2	1238.72	-0.103457	25.8345	1
		Accession	Description	Score	Coverage	# Proteins	# Unique Peptides	# Peptides	# PSMs	Area	# AAs	MW [kDa]	calc. pI
		P01024	Complement C3 OS=Homo sapiens GN=C3 PE=1 SV=2 - [CO3_HUMAN]	2620.19	29.4	1	43	43	90	1.64627e+08	1663	187.03	6.40479
	High	TELRPGETLNVNFLLR	5	1	1	P01024		0	1.99125e+08	53.04	6.53019e-05	3	1872.03	-0.887602	46.7477	0
		Accession	Description	Score	Coverage	# Proteins	# Unique Peptides	# Peptides	# PSMs	Area	# AAs	MW [kDa]	calc. pI
		P01024	Complement C3 OS=Homo sapiens GN=C3 PE=1 SV=2 - [CO3_HUMAN]	2620.19	29.4	1	43	43	90	1.64627e+08	1663	187.03	6.40479
	High	KGYTQQLAFR	2	1	1	P01024		0	1.47954e+08	51.13	8.47994e-05	2	1211.65	0.766748	26.5295	1
		Accession	Description	Score	Coverage	# Proteins	# Unique Peptides	# Peptides	# PSMs	Area	# AAs	MW [kDa]	calc. pI
		P01024	Complement C3 OS=Homo sapiens GN=C3 PE=1 SV=2 - [CO3_HUMAN]	2620.19	29.4	1	43	43	90	1.64627e+08	1663	187.03	6.40479
	High	EPGQDLVVLPLSITTDFIPSFR	4	1	1	P01024		0	129473604	50.6	0.00016679	2	2444.31	-0.538189	71.2297	0
		Accession	Description	Score	Coverage	# Proteins	# Unique Peptides	# Peptides	# PSMs	Area	# AAs	MW [kDa]	calc. pI
		P01024	Complement C3 OS=Homo sapiens GN=C3 PE=1 SV=2 - [CO3_HUMAN]	2620.19	29.4	1	43	43	90	1.64627e+08	1663	187.03	6.40479
	High	VTIKPAPETEKRPQDAK	1	1	1	P01024		0	3.2249e+06	49.08	0.000124831	2	1908.05	-0.587349	20.0477	1
		Accession	Description	Score	Coverage	# Proteins	# Unique Peptides	# Peptides	# PSMs	Area	# AAs	MW [kDa]	calc. pI
		P01024	Complement C3 OS=Homo sapiens GN=C3 PE=1 SV=2 - [CO3_HUMAN]	2620.19	29.4	1	43	43	90	1.64627e+08	1663	187.03	6.40479
	High	FISLGEAcK	2	1	1	P01024	C8(Carbamidomethyl)	0	4.69649e+07	47.96	0.000236735	2	1024.51	-0.728668	32.0522	0
		Accession	Description	Score	Coverage	# Proteins	# Unique Peptides	# Peptides	# PSMs	Area	# AAs	MW [kDa]	calc. pI
		P01024	Complement C3 OS=Homo sapiens GN=C3 PE=1 SV=2 - [CO3_HUMAN]	2620.19	29.4	1	43	43	90	1.64627e+08	1663	187.03	6.40479
	High	SDDKVTLEER	3	1	1	P01024		0	2.76988e+07	45.19	0.000594788	2	1191.58	-0.80161	21.0387	1
		Accession	Description	Score	Coverage	# Proteins	# Unique Peptides	# Peptides	# PSMs	Area	# AAs	MW [kDa]	calc. pI
		P01024	Complement C3 OS=Homo sapiens GN=C3 PE=1 SV=2 - [CO3_HUMAN]	2620.19	29.4	1	43	43	90	1.64627e+08	1663	187.03	6.40479
	High	TKKQELSEAEQATR	1	1	1	P01024		0	2.59635e+06	44.38	0.0010049	3	1618.84	0.27098	19.5604	2
		Accession	Description	Score	Coverage	# Proteins	# Unique Peptides	# Peptides	# PSMs	Area	# AAs	MW [kDa]	calc. pI
		P01024	Complement C3 OS=Homo sapiens GN=C3 PE=1 SV=2 - [CO3_HUMAN]	2620.19	29.4	1	43	43	90	1.64627e+08	1663	187.03	6.40479
	High	SEETKENEGFTVTAEGK	1	1	1	P01024		0	2.66902e+07	43.99	0.000596542	3	1855.85	-0.457894	24.903	1
		Accession	Description	Score	Coverage	# Proteins	# Unique Peptides	# Peptides	# PSMs	Area	# AAs	MW [kDa]	calc. pI
		P01024	Complement C3 OS=Homo sapiens GN=C3 PE=1 SV=2 - [CO3_HUMAN]	2620.19	29.4	1	43	43	90	1.64627e+08	1663	187.03	6.40479
	High	YYTYLIMNK	1	1	1	P01024		0	2.77633e+07	42.8	0.00100763	2	1208.6	-0.0372251	39.5697	0
		Accession	Description	Score	Coverage	# Proteins	# Unique Peptides	# Peptides	# PSMs	Area	# AAs	MW [kDa]	calc. pI
		P01024	Complement C3 OS=Homo sapiens GN=C3 PE=1 SV=2 - [CO3_HUMAN]	2620.19	29.4	1	43	43	90	1.64627e+08	1663	187.03	6.40479
	High	QPSSAFAAFVK	1	1	1	P01024		0	1.03197e+08	41.48	0.00115928	2	1152.61	0.373856	38.3911	0
		Accession	Description	Score	Coverage	# Proteins	# Unique Peptides	# Peptides	# PSMs	Area	# AAs	MW [kDa]	calc. pI
		P01024	Complement C3 OS=Homo sapiens GN=C3 PE=1 SV=2 - [CO3_HUMAN]	2620.19	29.4	1	43	43	90	1.64627e+08	1663	187.03	6.40479
	High	QLYNVEATSYALLALLQLKDFDFVPPVVR	1	1	1	P01024		0	2.0006e+07	40.95	0.00054238	3	3322.82	2.52812	74.5354	1
		Accession	Description	Score	Coverage	# Proteins	# Unique Peptides	# Peptides	# PSMs	Area	# AAs	MW [kDa]	calc. pI
		P01024	Complement C3 OS=Homo sapiens GN=C3 PE=1 SV=2 - [CO3_HUMAN]	2620.19	29.4	1	43	43	90	1.64627e+08	1663	187.03	6.40479
	High	QGALELIKK	2	1	1	P01024		0	3.68376e+07	40.57	0.000552511	3	999.621	1.12289	26.2511	1
		Accession	Description	Score	Coverage	# Proteins	# Unique Peptides	# Peptides	# PSMs	Area	# AAs	MW [kDa]	calc. pI
		P01024	Complement C3 OS=Homo sapiens GN=C3 PE=1 SV=2 - [CO3_HUMAN]	2620.19	29.4	1	43	43	90	1.64627e+08	1663	187.03	6.40479
	High	TIYTPGSTVLYR	1	1	1	P01024		0	1.12387e+08	40.3	0.00147454	2	1370.73	0.371986	37.2909	0
		Accession	Description	Score	Coverage	# Proteins	# Unique Peptides	# Peptides	# PSMs	Area	# AAs	MW [kDa]	calc. pI
		P01024	Complement C3 OS=Homo sapiens GN=C3 PE=1 SV=2 - [CO3_HUMAN]	2620.19	29.4	1	43	43	90	1.64627e+08	1663	187.03	6.40479
	High	FISLGEAcKK	1	1	1	P01024	C8(Carbamidomethyl)	0	5.20058e+07	36.64	0.00350084	2	1152.61	0.412002	26.4689	1
		Accession	Description	Score	Coverage	# Proteins	# Unique Peptides	# Peptides	# PSMs	Area	# AAs	MW [kDa]	calc. pI
		P01024	Complement C3 OS=Homo sapiens GN=C3 PE=1 SV=2 - [CO3_HUMAN]	2620.19	29.4	1	43	43	90	1.64627e+08	1663	187.03	6.40479
	High	ISLPESLKR	1	1	1	P01024		0	0	32.69	0.00414468	2	1042.63	-0.502291	29.652	1
		Accession	Description	Score	Coverage	# Proteins	# Unique Peptides	# Peptides	# PSMs	Area	# AAs	MW [kDa]	calc. pI
		P01024	Complement C3 OS=Homo sapiens GN=C3 PE=1 SV=2 - [CO3_HUMAN]	2620.19	29.4	1	43	43	90	1.64627e+08	1663	187.03	6.40479
	High	SSLSVPYVIVPLKTGLQEVEVK	1	1	1	P01024		0	6.89507e+07	29.46	0.00385016	2	2385.36	-0.708074	52.8165	1
		Accession	Description	Score	Coverage	# Proteins	# Unique Peptides	# Peptides	# PSMs	Area	# AAs	MW [kDa]	calc. pI
		P01024	Complement C3 OS=Homo sapiens GN=C3 PE=1 SV=2 - [CO3_HUMAN]	2620.19	29.4	1	43	43	90	1.64627e+08	1663	187.03	6.40479
P02748	Complement component C9 OS=Homo sapiens GN=C9 PE=1 SV=2 - [CO9_HUMAN]	2354.48	47.23	2	21	21	70	3.18762e+08	559	63.1327	5.59229
	A4	Sequence	# PSMs	# Proteins	# Protein Groups	Protein Group Accessions	Modifications	ΔCn	Area	IonScore	Exp Value	Charge	MH+ [Da]	ΔM [ppm]	RT [min]	# Missed Cleavages
	High	GTVIDVTDFVNWASSINDAPVLISQK	10	1	1	P02748		0	2.17615e+08	127.23	3.91715e-12	2	2789.44	1.96398	69.6311	0
		Accession	Description	Score	Coverage	# Proteins	# Unique Peptides	# Peptides	# PSMs	Area	# AAs	MW [kDa]	calc. pI
		P02748	Complement component C9 OS=Homo sapiens GN=C9 PE=1 SV=2 - [CO9_HUMAN]	2354.48	47.23	2	21	21	70	3.18762e+08	559	63.1327	5.59229
	High	AVnITSENLIDDVVSLIR	12	1	1	P02748	N3(Deamidated)	0	2.13848e+08	106.96	3.63477e-10	2	1972.06	0.151564	71.903	0
		Accession	Description	Score	Coverage	# Proteins	# Unique Peptides	# Peptides	# PSMs	Area	# AAs	MW [kDa]	calc. pI
		P02748	Complement component C9 OS=Homo sapiens GN=C9 PE=1 SV=2 - [CO9_HUMAN]	2354.48	47.23	2	21	21	70	3.18762e+08	559	63.1327	5.59229
	High	cNGDNDcGDFSDEDDcESEPRPPcR	3	1	1	P02748	C1(Carbamidomethyl); C7(Carbamidomethyl); C16(Carbamidomethyl); C24(Carbamidomethyl)	0	7.63843e+07	96.59	2.18761e-10	3	3003.06	1.64783	28.661	0
		Accession	Description	Score	Coverage	# Proteins	# Unique Peptides	# Peptides	# PSMs	Area	# AAs	MW [kDa]	calc. pI
		P02748	Complement component C9 OS=Homo sapiens GN=C9 PE=1 SV=2 - [CO9_HUMAN]	2354.48	47.23	2	21	21	70	3.18762e+08	559	63.1327	5.59229
	High	AIEDYINEFSVRK	2	1	1	P02748		0	2.36719e+07	93.88	8.4717e-09	2	1583.81	0.143277	44.3262	1
		Accession	Description	Score	Coverage	# Proteins	# Unique Peptides	# Peptides	# PSMs	Area	# AAs	MW [kDa]	calc. pI
		P02748	Complement component C9 OS=Homo sapiens GN=C9 PE=1 SV=2 - [CO9_HUMAN]	2354.48	47.23	2	21	21	70	3.18762e+08	559	63.1327	5.59229
	High	QcVPTEPcEDAEDDcGNDFQcSTGR	4	1	1	P02748	C2(Carbamidomethyl); C8(Carbamidomethyl); C15(Carbamidomethyl); C21(Carbamidomethyl)	0	1.65457e+08	91.26	7.46397e-10	2	2947.09	0.368182	33.5798	0
		Accession	Description	Score	Coverage	# Proteins	# Unique Peptides	# Peptides	# PSMs	Area	# AAs	MW [kDa]	calc. pI
		P02748	Complement component C9 OS=Homo sapiens GN=C9 PE=1 SV=2 - [CO9_HUMAN]	2354.48	47.23	2	21	21	70	3.18762e+08	559	63.1327	5.59229
	High	cLcAcPFKFEGIAcEISK	3	1	1	P02748	C1(Carbamidomethyl); C3(Carbamidomethyl); C5(Carbamidomethyl); C14(Carbamidomethyl)	0	59595193	89.08	1.92808e-08	2	2189.99	0.11044	45.1726	1
		Accession	Description	Score	Coverage	# Proteins	# Unique Peptides	# Peptides	# PSMs	Area	# AAs	MW [kDa]	calc. pI
		P02748	Complement component C9 OS=Homo sapiens GN=C9 PE=1 SV=2 - [CO9_HUMAN]	2354.48	47.23	2	21	21	70	3.18762e+08	559	63.1327	5.59229
	High	NRDVVLTTTFVDDIK	2	1	1	P02748		0	9.27901e+07	87.85	3.27298e-08	2	1735.92	-0.303372	42.06	1
		Accession	Description	Score	Coverage	# Proteins	# Unique Peptides	# Peptides	# PSMs	Area	# AAs	MW [kDa]	calc. pI
		P02748	Complement component C9 OS=Homo sapiens GN=C9 PE=1 SV=2 - [CO9_HUMAN]	2354.48	47.23	2	21	21	70	3.18762e+08	559	63.1327	5.59229
	High	RQcVPTEPcEDAEDDcGNDFQcSTGR	2	1	1	P02748	C3(Carbamidomethyl); C9(Carbamidomethyl); C16(Carbamidomethyl); C22(Carbamidomethyl)	0	7.94155e+07	67.31	1.8534e-07	3	3103.18	-1.85264	30.1847	1
		Accession	Description	Score	Coverage	# Proteins	# Unique Peptides	# Peptides	# PSMs	Area	# AAs	MW [kDa]	calc. pI
		P02748	Complement component C9 OS=Homo sapiens GN=C9 PE=1 SV=2 - [CO9_HUMAN]	2354.48	47.23	2	21	21	70	3.18762e+08	559	63.1327	5.59229
	High	AIEDYINEFSVR	2	1	1	P02748		0	4.66954e+08	65.71	5.00817e-06	2	1455.71	-0.263879	50.2674	0
		Accession	Description	Score	Coverage	# Proteins	# Unique Peptides	# Peptides	# PSMs	Area	# AAs	MW [kDa]	calc. pI
		P02748	Complement component C9 OS=Homo sapiens GN=C9 PE=1 SV=2 - [CO9_HUMAN]	2354.48	47.23	2	21	21	70	3.18762e+08	559	63.1327	5.59229
	High	SIEVFGQFnGKR	4	1	1	P02748	N9(Deamidated)	0	8.49195e+07	63.88	9.06512e-06	2	1382.71	-0.978984	36.1559	1
		Accession	Description	Score	Coverage	# Proteins	# Unique Peptides	# Peptides	# PSMs	Area	# AAs	MW [kDa]	calc. pI
		P02748	Complement component C9 OS=Homo sapiens GN=C9 PE=1 SV=2 - [CO9_HUMAN]	2354.48	47.23	2	21	21	70	3.18762e+08	559	63.1327	5.59229
	High	LRcnGDNDcGDFSDEDDcESEPRPPcR	4	1	1	P02748	C3(Carbamidomethyl); N4(Deamidated); C9(Carbamidomethyl); C18(Carbamidomethyl); C26(Carbamidomethyl)	0	1.15737e+08	58.8	1.31513e-06	4	3273.22	0.850015	28.9475	1
		Accession	Description	Score	Coverage	# Proteins	# Unique Peptides	# Peptides	# PSMs	Area	# AAs	MW [kDa]	calc. pI
		P02748	Complement component C9 OS=Homo sapiens GN=C9 PE=1 SV=2 - [CO9_HUMAN]	2354.48	47.23	2	21	21	70	3.18762e+08	559	63.1327	5.59229
	High	RPWNVASLIYETK	4	1	1	P02748		0	121205560	58.26	3.1498e-05	2	1576.85	-0.508351	42.8887	0
		Accession	Description	Score	Coverage	# Proteins	# Unique Peptides	# Peptides	# PSMs	Area	# AAs	MW [kDa]	calc. pI
		P02748	Complement component C9 OS=Homo sapiens GN=C9 PE=1 SV=2 - [CO9_HUMAN]	2354.48	47.23	2	21	21	70	3.18762e+08	559	63.1327	5.59229
	High	TSNFNAAISLK	2	1	1	P02748		0	4.92853e+07	56.75	3.81485e-05	2	1165.62	0.149439	33.9353	0
		Accession	Description	Score	Coverage	# Proteins	# Unique Peptides	# Peptides	# PSMs	Area	# AAs	MW [kDa]	calc. pI
		P02748	Complement component C9 OS=Homo sapiens GN=C9 PE=1 SV=2 - [CO9_HUMAN]	2354.48	47.23	2	21	21	70	3.18762e+08	559	63.1327	5.59229
	High	TAGYGINILGMDPLSTPFDNEFYNGLcNR	2	1	1	P02748	C27(Carbamidomethyl)	0	8.99968e+06	55.48	6.46973e-05	2	3249.5	-0.00025427	67.3367	0
		Accession	Description	Score	Coverage	# Proteins	# Unique Peptides	# Peptides	# PSMs	Area	# AAs	MW [kDa]	calc. pI
		P02748	Complement component C9 OS=Homo sapiens GN=C9 PE=1 SV=2 - [CO9_HUMAN]	2354.48	47.23	2	21	21	70	3.18762e+08	559	63.1327	5.59229
	High	TEHYEEQIEAFK	4	1	1	P02748		0	2.08163e+08	51.71	0.000101854	2	1523.7	0.580649	31.8156	0
		Accession	Description	Score	Coverage	# Proteins	# Unique Peptides	# Peptides	# PSMs	Area	# AAs	MW [kDa]	calc. pI
		P02748	Complement component C9 OS=Homo sapiens GN=C9 PE=1 SV=2 - [CO9_HUMAN]	2354.48	47.23	2	21	21	70	3.18762e+08	559	63.1327	5.59229
	High	DRDGNTLTYYR	2	1	1	P02748		0	2.71716e+08	48.39	0.000155019	2	1373.65	0.537184	25.7198	1
		Accession	Description	Score	Coverage	# Proteins	# Unique Peptides	# Peptides	# PSMs	Area	# AAs	MW [kDa]	calc. pI
		P02748	Complement component C9 OS=Homo sapiens GN=C9 PE=1 SV=2 - [CO9_HUMAN]	2354.48	47.23	2	21	21	70	3.18762e+08	559	63.1327	5.59229
	High	TAGYGINILGMDPLSTPFDNEFYnGLcNR	2	1	1	P02748	N24(Deamidated); C27(Carbamidomethyl)	0	1.93381e+07	47.22	0.00038598	2	3250.48	0.861281	67.6456	0
		Accession	Description	Score	Coverage	# Proteins	# Unique Peptides	# Peptides	# PSMs	Area	# AAs	MW [kDa]	calc. pI
		P02748	Complement component C9 OS=Homo sapiens GN=C9 PE=1 SV=2 - [CO9_HUMAN]	2354.48	47.23	2	21	21	70	3.18762e+08	559	63.1327	5.59229
	High	SIEVFGQFNGKR	1	1	1	P02748		0	3.56643e+07	45.56	0.000542044	2	1381.72	-0.621076	32.6848	1
		Accession	Description	Score	Coverage	# Proteins	# Unique Peptides	# Peptides	# PSMs	Area	# AAs	MW [kDa]	calc. pI
		P02748	Complement component C9 OS=Homo sapiens GN=C9 PE=1 SV=2 - [CO9_HUMAN]	2354.48	47.23	2	21	21	70	3.18762e+08	559	63.1327	5.59229
	High	VVEESELAR	1	1	1	P02748		0	174600633	45.03	0.000705044	2	1031.54	-0.739634	23.6061	0
		Accession	Description	Score	Coverage	# Proteins	# Unique Peptides	# Peptides	# PSMs	Area	# AAs	MW [kDa]	calc. pI
		P02748	Complement component C9 OS=Homo sapiens GN=C9 PE=1 SV=2 - [CO9_HUMAN]	2354.48	47.23	2	21	21	70	3.18762e+08	559	63.1327	5.59229
	High	FEGIAcEISK	1	1	1	P02748	C6(Carbamidomethyl)	0	2.00535e+08	39.31	0.00154144	2	1153.55	-1.06824	33.2346	0
		Accession	Description	Score	Coverage	# Proteins	# Unique Peptides	# Peptides	# PSMs	Area	# AAs	MW [kDa]	calc. pI
		P02748	Complement component C9 OS=Homo sapiens GN=C9 PE=1 SV=2 - [CO9_HUMAN]	2354.48	47.23	2	21	21	70	3.18762e+08	559	63.1327	5.59229
	High	KYAFELK	1	2	1	P02748		0	1.00695e+08	37.99	0.00154089	2	898.503	-0.167955	27.6507	1
		Accession	Description	Score	Coverage	# Proteins	# Unique Peptides	# Peptides	# PSMs	Area	# AAs	MW [kDa]	calc. pI
		P02748	Complement component C9 OS=Homo sapiens GN=C9 PE=1 SV=2 - [CO9_HUMAN]	2354.48	47.23	2	21	21	70	3.18762e+08	559	63.1327	5.59229
	High	AEQccEETASSISLHGK	1	1	1	P02748	C4(Carbamidomethyl); C5(Carbamidomethyl)	0	2.76196e+07	35.39	0.00185004	3	1906.82	-4.43286	25.083	0
		Accession	Description	Score	Coverage	# Proteins	# Unique Peptides	# Peptides	# PSMs	Area	# AAs	MW [kDa]	calc. pI
		P02748	Complement component C9 OS=Homo sapiens GN=C9 PE=1 SV=2 - [CO9_HUMAN]	2354.48	47.23	2	21	21	70	3.18762e+08	559	63.1327	5.59229
	High	YAFELK	1	2	1	P02748		0	71435610	29.56	0.0044265	2	770.408	-0.83059	32.9412	0
		Accession	Description	Score	Coverage	# Proteins	# Unique Peptides	# Peptides	# PSMs	Area	# AAs	MW [kDa]	calc. pI
		P02748	Complement component C9 OS=Homo sapiens GN=C9 PE=1 SV=2 - [CO9_HUMAN]	2354.48	47.23	2	21	21	70	3.18762e+08	559	63.1327	5.59229
P04003	C4b-binding protein alpha chain OS=Homo sapiens GN=C4BPA PE=1 SV=2 - [C4BPA_HUMAN]	2348.22	65.66	1	29	29	154	2.04864e+09	597	66.9894	7.29834
	A4	Sequence	# PSMs	# Proteins	# Protein Groups	Protein Group Accessions	Modifications	ΔCn	Area	IonScore	Exp Value	Charge	MH+ [Da]	ΔM [ppm]	RT [min]	# Missed Cleavages
	High	FSLLGHASIScTVEnETIGVWRPSPPTcEK	5	1	1	P04003	C11(Carbamidomethyl); N15(Deamidated); C28(Carbamidomethyl)	0	717382991	77.54	5.07449e-07	3	3373.62	0.781374	49.6674	0
		Accession	Description	Score	Coverage	# Proteins	# Unique Peptides	# Peptides	# PSMs	Area	# AAs	MW [kDa]	calc. pI
		P04003	C4b-binding protein alpha chain OS=Homo sapiens GN=C4BPA PE=1 SV=2 - [C4BPA_HUMAN]	2348.22	65.66	1	29	29	154	2.04864e+09	597	66.9894	7.29834
	High	LSVDKDQYVEPEnVTIqcDSGYGVVGPQSITcSGnR	9	1	1	P04003	N13(Deamidated); Q17(Deamidated); C18(Carbamidomethyl); C32(Carbamidomethyl); N35(Deamidated)	0	0	73.26	5.85358e-07	3	3974.79	-1.08563	45.6508	1
		Accession	Description	Score	Coverage	# Proteins	# Unique Peptides	# Peptides	# PSMs	Area	# AAs	MW [kDa]	calc. pI
		P04003	C4b-binding protein alpha chain OS=Homo sapiens GN=C4BPA PE=1 SV=2 - [C4BPA_HUMAN]	2348.22	65.66	1	29	29	154	2.04864e+09	597	66.9894	7.29834
	High	QSSSYSFFKEEIIYEcDKGYILVGQAK	3	1	1	P04003	C16(Carbamidomethyl)	0	1.82682e+08	69.6	2.87277e-06	3	3189.55	1.46116	48.5213	2
		Accession	Description	Score	Coverage	# Proteins	# Unique Peptides	# Peptides	# PSMs	Area	# AAs	MW [kDa]	calc. pI
		P04003	C4b-binding protein alpha chain OS=Homo sapiens GN=C4BPA PE=1 SV=2 - [C4BPA_HUMAN]	2348.22	65.66	1	29	29	154	2.04864e+09	597	66.9894	7.29834
	High	FSAIcQGDGTWSPR	2	1	1	P04003	C5(Carbamidomethyl)	0	2953703869	68.82	1.56808e-06	2	1581.71	-0.187177	36.4369	0
		Accession	Description	Score	Coverage	# Proteins	# Unique Peptides	# Peptides	# PSMs	Area	# AAs	MW [kDa]	calc. pI
		P04003	C4b-binding protein alpha chain OS=Homo sapiens GN=C4BPA PE=1 SV=2 - [C4BPA_HUMAN]	2348.22	65.66	1	29	29	154	2.04864e+09	597	66.9894	7.29834
	High	TPScGDIcNFPPK	9	1	1	P04003	C4(Carbamidomethyl); C8(Carbamidomethyl)	0	6.16333e+07	67.73	1.40827e-06	2	1492.66	-0.604563	30.8451	0
		Accession	Description	Score	Coverage	# Proteins	# Unique Peptides	# Peptides	# PSMs	Area	# AAs	MW [kDa]	calc. pI
		P04003	C4b-binding protein alpha chain OS=Homo sapiens GN=C4BPA PE=1 SV=2 - [C4BPA_HUMAN]	2348.22	65.66	1	29	29	154	2.04864e+09	597	66.9894	7.29834
	High	LScSYSHWSAPAPQcK	5	1	1	P04003	C3(Carbamidomethyl); C15(Carbamidomethyl)	0	1.09517e+09	67.68	1.62078e-06	2	1878.83	-0.129851	28.9863	0
		Accession	Description	Score	Coverage	# Proteins	# Unique Peptides	# Peptides	# PSMs	Area	# AAs	MW [kDa]	calc. pI
		P04003	C4b-binding protein alpha chain OS=Homo sapiens GN=C4BPA PE=1 SV=2 - [C4BPA_HUMAN]	2348.22	65.66	1	29	29	154	2.04864e+09	597	66.9894	7.29834
	High	SHSTQTLTcNSDGEWVYNTFcIYKR	2	1	1	P04003	C9(Carbamidomethyl); C21(Carbamidomethyl)	0	1.94785e+08	64.21	5.17765e-06	3	3067.37	-0.283654	43.9521	1
		Accession	Description	Score	Coverage	# Proteins	# Unique Peptides	# Peptides	# PSMs	Area	# AAs	MW [kDa]	calc. pI
		P04003	C4b-binding protein alpha chain OS=Homo sapiens GN=C4BPA PE=1 SV=2 - [C4BPA_HUMAN]	2348.22	65.66	1	29	29	154	2.04864e+09	597	66.9894	7.29834
	High	WTPYQGcEALccPEPK	5	1	1	P04003	C7(Carbamidomethyl); C11(Carbamidomethyl); C12(Carbamidomethyl)	0	2.09703e+09	62	2.9024e-06	2	1995.84	0.391049	38.0451	0
		Accession	Description	Score	Coverage	# Proteins	# Unique Peptides	# Peptides	# PSMs	Area	# AAs	MW [kDa]	calc. pI
		P04003	C4b-binding protein alpha chain OS=Homo sapiens GN=C4BPA PE=1 SV=2 - [C4BPA_HUMAN]	2348.22	65.66	1	29	29	154	2.04864e+09	597	66.9894	7.29834
	High	cEWETPEGcEQVLTGK	2	1	1	P04003	C1(Carbamidomethyl); C9(Carbamidomethyl)	0	1.42825e+08	60.66	7.25866e-06	2	1922.83	0.505815	38.9601	0
		Accession	Description	Score	Coverage	# Proteins	# Unique Peptides	# Peptides	# PSMs	Area	# AAs	MW [kDa]	calc. pI
		P04003	C4b-binding protein alpha chain OS=Homo sapiens GN=C4BPA PE=1 SV=2 - [C4BPA_HUMAN]	2348.22	65.66	1	29	29	154	2.04864e+09	597	66.9894	7.29834
	High	LSVDKDQYVEPEnVTIQcDSGYGVVGPQSITcSGnR	70	1	1	P04003	N13(Deamidated); C18(Carbamidomethyl); C32(Carbamidomethyl); N35(Deamidated)	0	2.08085e+08	60.34	1.27146e-05	3	3973.8	-1.08409	45.7541	1
		Accession	Description	Score	Coverage	# Proteins	# Unique Peptides	# Peptides	# PSMs	Area	# AAs	MW [kDa]	calc. pI
		P04003	C4b-binding protein alpha chain OS=Homo sapiens GN=C4BPA PE=1 SV=2 - [C4BPA_HUMAN]	2348.22	65.66	1	29	29	154	2.04864e+09	597	66.9894	7.29834
	High	KPDVSHGEMVSGFGPIYNYKDTIVFK	3	1	1	P04003		0	352204109	60.22	2.61416e-05	4	2928.46	-0.436506	44.0002	1
		Accession	Description	Score	Coverage	# Proteins	# Unique Peptides	# Peptides	# PSMs	Area	# AAs	MW [kDa]	calc. pI
		P04003	C4b-binding protein alpha chain OS=Homo sapiens GN=C4BPA PE=1 SV=2 - [C4BPA_HUMAN]	2348.22	65.66	1	29	29	154	2.04864e+09	597	66.9894	7.29834
	High	WNPSPPAcEPNScINLPDIPHASWETYPRPTK	1	1	1	P04003	C8(Carbamidomethyl); C13(Carbamidomethyl)	0	2.6789e+08	59.07	2.44662e-05	4	3731.73	-0.629033	46.2655	0
		Accession	Description	Score	Coverage	# Proteins	# Unique Peptides	# Peptides	# PSMs	Area	# AAs	MW [kDa]	calc. pI
		P04003	C4b-binding protein alpha chain OS=Homo sapiens GN=C4BPA PE=1 SV=2 - [C4BPA_HUMAN]	2348.22	65.66	1	29	29	154	2.04864e+09	597	66.9894	7.29834
	High	TDLSFGSQIEFScSEGFFLIGSTTSR	3	1	1	P04003	C13(Carbamidomethyl)	0	1.50539e+07	58.31	3.08423e-05	3	2873.33	0.337738	76.3931	0
		Accession	Description	Score	Coverage	# Proteins	# Unique Peptides	# Peptides	# PSMs	Area	# AAs	MW [kDa]	calc. pI
		P04003	C4b-binding protein alpha chain OS=Homo sapiens GN=C4BPA PE=1 SV=2 - [C4BPA_HUMAN]	2348.22	65.66	1	29	29	154	2.04864e+09	597	66.9894	7.29834
	High	cEWETPEGcEQVLTGKR	1	1	1	P04003	C1(Carbamidomethyl); C9(Carbamidomethyl)	0	4.57079e+07	57.46	2.13573e-05	2	2078.93	-0.258802	34.9551	1
		Accession	Description	Score	Coverage	# Proteins	# Unique Peptides	# Peptides	# PSMs	Area	# AAs	MW [kDa]	calc. pI
		P04003	C4b-binding protein alpha chain OS=Homo sapiens GN=C4BPA PE=1 SV=2 - [C4BPA_HUMAN]	2348.22	65.66	1	29	29	154	2.04864e+09	597	66.9894	7.29834
	High	LMQcLPNPEDVK	2	1	1	P04003	C4(Carbamidomethyl)	0	351374512	54.97	4.79222e-05	2	1443.7	-0.123493	36.8501	0
		Accession	Description	Score	Coverage	# Proteins	# Unique Peptides	# Peptides	# PSMs	Area	# AAs	MW [kDa]	calc. pI
		P04003	C4b-binding protein alpha chain OS=Homo sapiens GN=C4BPA PE=1 SV=2 - [C4BPA_HUMAN]	2348.22	65.66	1	29	29	154	2.04864e+09	597	66.9894	7.29834
	High	EDVYVVGTVLR	2	1	1	P04003		0	4.33515e+08	53.27	5.72237e-05	2	1249.68	-1.15038	42.077	0
		Accession	Description	Score	Coverage	# Proteins	# Unique Peptides	# Peptides	# PSMs	Area	# AAs	MW [kDa]	calc. pI
		P04003	C4b-binding protein alpha chain OS=Homo sapiens GN=C4BPA PE=1 SV=2 - [C4BPA_HUMAN]	2348.22	65.66	1	29	29	154	2.04864e+09	597	66.9894	7.29834
	High	KPDVSHGEMVSGFGPIYNYK	1	1	1	P04003		0	1.14269e+08	50.73	0.00022104	3	2225.07	-0.42812	37.1529	0
		Accession	Description	Score	Coverage	# Proteins	# Unique Peptides	# Peptides	# PSMs	Area	# AAs	MW [kDa]	calc. pI
		P04003	C4b-binding protein alpha chain OS=Homo sapiens GN=C4BPA PE=1 SV=2 - [C4BPA_HUMAN]	2348.22	65.66	1	29	29	154	2.04864e+09	597	66.9894	7.29834
	High	SHSTQTLTcNSDGEWVYNTFcIYK	4	1	1	P04003	C9(Carbamidomethyl); C21(Carbamidomethyl)	0	1.49498e+08	50.67	7.97045e-05	3	2911.27	-0.346033	47.2131	0
		Accession	Description	Score	Coverage	# Proteins	# Unique Peptides	# Peptides	# PSMs	Area	# AAs	MW [kDa]	calc. pI
		P04003	C4b-binding protein alpha chain OS=Homo sapiens GN=C4BPA PE=1 SV=2 - [C4BPA_HUMAN]	2348.22	65.66	1	29	29	154	2.04864e+09	597	66.9894	7.29834
	High	LnnGEITQHR	1	1	1	P04003	N2(Deamidated); N3(Deamidated)	0	1.07016e+07	49.42	0.00017486	3	1183.57	-0.0331502	20.5907	0
		Accession	Description	Score	Coverage	# Proteins	# Unique Peptides	# Peptides	# PSMs	Area	# AAs	MW [kDa]	calc. pI
		P04003	C4b-binding protein alpha chain OS=Homo sapiens GN=C4BPA PE=1 SV=2 - [C4BPA_HUMAN]	2348.22	65.66	1	29	29	154	2.04864e+09	597	66.9894	7.29834
	High	GVGWSHPLPQcEIVK	2	1	1	P04003	C11(Carbamidomethyl)	0	6.76267e+08	48.5	0.000401161	2	1706.87	0.410608	35.1803	0
		Accession	Description	Score	Coverage	# Proteins	# Unique Peptides	# Peptides	# PSMs	Area	# AAs	MW [kDa]	calc. pI
		P04003	C4b-binding protein alpha chain OS=Homo sapiens GN=C4BPA PE=1 SV=2 - [C4BPA_HUMAN]	2348.22	65.66	1	29	29	154	2.04864e+09	597	66.9894	7.29834
	High	GYILVGQAK	2	1	1	P04003		0	2.1105e+08	44.51	0.000212398	2	948.551	-0.207976	29.9804	0
		Accession	Description	Score	Coverage	# Proteins	# Unique Peptides	# Peptides	# PSMs	Area	# AAs	MW [kDa]	calc. pI
		P04003	C4b-binding protein alpha chain OS=Homo sapiens GN=C4BPA PE=1 SV=2 - [C4BPA_HUMAN]	2348.22	65.66	1	29	29	154	2.04864e+09	597	66.9894	7.29834
	High	cHPGYKPTTDEPTTVIcQK	2	1	1	P04003	C1(Carbamidomethyl); C17(Carbamidomethyl)	0	2.73716e+08	42.89	0.00100496	2	2232.05	1.68047	25.5193	0
		Accession	Description	Score	Coverage	# Proteins	# Unique Peptides	# Peptides	# PSMs	Area	# AAs	MW [kDa]	calc. pI
		P04003	C4b-binding protein alpha chain OS=Homo sapiens GN=C4BPA PE=1 SV=2 - [C4BPA_HUMAN]	2348.22	65.66	1	29	29	154	2.04864e+09	597	66.9894	7.29834
	High	FSLLGHASIScTVENETIGVWRPSPPTcEK	2	1	1	P04003	C11(Carbamidomethyl); C28(Carbamidomethyl)	0	4.85378e+08	41.81	0.00192149	4	3372.64	2.06465	48.7375	0
		Accession	Description	Score	Coverage	# Proteins	# Unique Peptides	# Peptides	# PSMs	Area	# AAs	MW [kDa]	calc. pI
		P04003	C4b-binding protein alpha chain OS=Homo sapiens GN=C4BPA PE=1 SV=2 - [C4BPA_HUMAN]	2348.22	65.66	1	29	29	154	2.04864e+09	597	66.9894	7.29834
	High	TWYPEVPKcEWETPEGcEQVLTGK	2	1	1	P04003	C9(Carbamidomethyl); C17(Carbamidomethyl)	0	3.6614e+08	41.65	0.00113529	3	2923.32	-1.74537	45.8359	1
		Accession	Description	Score	Coverage	# Proteins	# Unique Peptides	# Peptides	# PSMs	Area	# AAs	MW [kDa]	calc. pI
		P04003	C4b-binding protein alpha chain OS=Homo sapiens GN=C4BPA PE=1 SV=2 - [C4BPA_HUMAN]	2348.22	65.66	1	29	29	154	2.04864e+09	597	66.9894	7.29834
	High	SRPANHcVYFYGDEISFScHETSR	2	1	1	P04003	C7(Carbamidomethyl); C19(Carbamidomethyl)	0	7.14887e+08	40.58	0.000664988	4	2919.26	-0.067293	33.6721	0
		Accession	Description	Score	Coverage	# Proteins	# Unique Peptides	# Peptides	# PSMs	Area	# AAs	MW [kDa]	calc. pI
		P04003	C4b-binding protein alpha chain OS=Homo sapiens GN=C4BPA PE=1 SV=2 - [C4BPA_HUMAN]	2348.22	65.66	1	29	29	154	2.04864e+09	597	66.9894	7.29834
	High	TWYPEVPKcEWETPEGcEQVLTGKR	2	1	1	P04003	C9(Carbamidomethyl); C17(Carbamidomethyl)	0	257264652	40.55	0.00179734	3	3079.43	-0.839306	42.789	2
		Accession	Description	Score	Coverage	# Proteins	# Unique Peptides	# Peptides	# PSMs	Area	# AAs	MW [kDa]	calc. pI
		P04003	C4b-binding protein alpha chain OS=Homo sapiens GN=C4BPA PE=1 SV=2 - [C4BPA_HUMAN]	2348.22	65.66	1	29	29	154	2.04864e+09	597	66.9894	7.29834
	High	DTIVFK	1	1	1	P04003		0	2.98244e+08	37.55	0.00140634	2	722.408	0.114242	28.9897	0
		Accession	Description	Score	Coverage	# Proteins	# Unique Peptides	# Peptides	# PSMs	Area	# AAs	MW [kDa]	calc. pI
		P04003	C4b-binding protein alpha chain OS=Homo sapiens GN=C4BPA PE=1 SV=2 - [C4BPA_HUMAN]	2348.22	65.66	1	29	29	154	2.04864e+09	597	66.9894	7.29834
	High	MALEVYK	1	1	1	P04003		0	1.31614e+08	36.49	0.00222144	2	853.45	0.7841	30.8009	0
		Accession	Description	Score	Coverage	# Proteins	# Unique Peptides	# Peptides	# PSMs	Area	# AAs	MW [kDa]	calc. pI
		P04003	C4b-binding protein alpha chain OS=Homo sapiens GN=C4BPA PE=1 SV=2 - [C4BPA_HUMAN]	2348.22	65.66	1	29	29	154	2.04864e+09	597	66.9894	7.29834
	High	QSTLDKEL	1	1	1	P04003		0	6.7375e+08	35.73	0.00564004	2	933.49	1.26996	25.7017	1
		Accession	Description	Score	Coverage	# Proteins	# Unique Peptides	# Peptides	# PSMs	Area	# AAs	MW [kDa]	calc. pI
		P04003	C4b-binding protein alpha chain OS=Homo sapiens GN=C4BPA PE=1 SV=2 - [C4BPA_HUMAN]	2348.22	65.66	1	29	29	154	2.04864e+09	597	66.9894	7.29834
	High	QSSSYSFFK	2	1	1	P04003		0	4.85758e+07	35.63	0.00291306	2	1080.5	-0.781495	32.9159	0
		Accession	Description	Score	Coverage	# Proteins	# Unique Peptides	# Peptides	# PSMs	Area	# AAs	MW [kDa]	calc. pI
		P04003	C4b-binding protein alpha chain OS=Homo sapiens GN=C4BPA PE=1 SV=2 - [C4BPA_HUMAN]	2348.22	65.66	1	29	29	154	2.04864e+09	597	66.9894	7.29834
	High	SRPAnHcVYFYGDEISFScHETSR	3	1	1	P04003	N5(Deamidated); C7(Carbamidomethyl); C19(Carbamidomethyl)	0	1.58334e+08	35.21	0.00176261	4	2920.24	-0.780365	36.1381	0
		Accession	Description	Score	Coverage	# Proteins	# Unique Peptides	# Peptides	# PSMs	Area	# AAs	MW [kDa]	calc. pI
		P04003	C4b-binding protein alpha chain OS=Homo sapiens GN=C4BPA PE=1 SV=2 - [C4BPA_HUMAN]	2348.22	65.66	1	29	29	154	2.04864e+09	597	66.9894	7.29834
	High	TWYPEVPK	1	1	1	P04003		0	9.57771e+08	35.09	0.00571474	2	1019.52	-0.230031	35.182	0
		Accession	Description	Score	Coverage	# Proteins	# Unique Peptides	# Peptides	# PSMs	Area	# AAs	MW [kDa]	calc. pI
		P04003	C4b-binding protein alpha chain OS=Homo sapiens GN=C4BPA PE=1 SV=2 - [C4BPA_HUMAN]	2348.22	65.66	1	29	29	154	2.04864e+09	597	66.9894	7.29834
	High	mALEVYK	1	1	1	P04003	M1(Oxidation)	0	7.42098e+06	33.24	0.00521666	2	869.444	0.300221	24.9689	0
		Accession	Description	Score	Coverage	# Proteins	# Unique Peptides	# Peptides	# PSMs	Area	# AAs	MW [kDa]	calc. pI
		P04003	C4b-binding protein alpha chain OS=Homo sapiens GN=C4BPA PE=1 SV=2 - [C4BPA_HUMAN]	2348.22	65.66	1	29	29	154	2.04864e+09	597	66.9894	7.29834
[truncated: 2,454 more rows]

## Sheet: 0.6M
Accession	Description	Score	Coverage	# Proteins	# Unique Peptides	# Peptides	# PSMs	Area	# AAs	MW [kDa]	calc. pI
P19827	Inter-alpha-trypsin inhibitor heavy chain H1 OS=Homo sapiens GN=ITIH1 PE=1 SV=3 - [ITIH1_HUMAN]	15981.8	47.53	1	38	38	499	1.09565e+10	911	101.326	6.78564
	A4	Sequence	# PSMs	# Proteins	# Protein Groups	Protein Group Accessions	Modifications	ΔCn	Area	IonScore	Exp Value	Charge	MH+ [Da]	ΔM [ppm]	RT [min]	# Missed Cleavages
	High	TAFISDFAVTADGNAFIGDIKDK	92	1	1	P19827		0	7.15423e+08	118.04	4.73464e-11	2	2416.2	-0.925406	71.1738	1
		Accession	Description	Score	Coverage	# Proteins	# Unique Peptides	# Peptides	# PSMs	Area	# AAs	MW [kDa]	calc. pI
		P19827	Inter-alpha-trypsin inhibitor heavy chain H1 OS=Homo sapiens GN=ITIH1 PE=1 SV=3 - [ITIH1_HUMAN]	15981.8	47.53	1	38	38	499	1.09565e+10	911	101.326	6.78564
	High	VQSWKGSLVQASEANLQAAQDFVR	4	1	1	P19827		0	184411136	102.43	1.41155e-09	2	2632.34	-1.56275	49.3219	1
		Accession	Description	Score	Coverage	# Proteins	# Unique Peptides	# Peptides	# PSMs	Area	# AAs	MW [kDa]	calc. pI
		P19827	Inter-alpha-trypsin inhibitor heavy chain H1 OS=Homo sapiens GN=ITIH1 PE=1 SV=3 - [ITIH1_HUMAN]	15981.8	47.53	1	38	38	499	1.09565e+10	911	101.326	6.78564
	High	TMEQFTIHLTVNPQSK	7	1	1	P19827		0	194468236	99.24	3.17466e-09	2	1873.95	-1.06993	39.6343	0
		Accession	Description	Score	Coverage	# Proteins	# Unique Peptides	# Peptides	# PSMs	Area	# AAs	MW [kDa]	calc. pI
		P19827	Inter-alpha-trypsin inhibitor heavy chain H1 OS=Homo sapiens GN=ITIH1 PE=1 SV=3 - [ITIH1_HUMAN]	15981.8	47.53	1	38	38	499	1.09565e+10	911	101.326	6.78564
	High	GSLVQASEANLQAAQDFVR	20	1	1	P19827		0	1.2193e+10	97.67	4.77949e-09	2	2004.01	-1.40965	44.412	0
		Accession	Description	Score	Coverage	# Proteins	# Unique Peptides	# Peptides	# PSMs	Area	# AAs	MW [kDa]	calc. pI
		P19827	Inter-alpha-trypsin inhibitor heavy chain H1 OS=Homo sapiens GN=ITIH1 PE=1 SV=3 - [ITIH1_HUMAN]	15981.8	47.53	1	38	38	499	1.09565e+10	911	101.326	6.78564
	High	AAISGENAGLVR	2	1	1	P19827		0	253167603	96.96	4.27916e-09	2	1157.63	-0.0124093	27.5686	0
		Accession	Description	Score	Coverage	# Proteins	# Unique Peptides	# Peptides	# PSMs	Area	# AAs	MW [kDa]	calc. pI
		P19827	Inter-alpha-trypsin inhibitor heavy chain H1 OS=Homo sapiens GN=ITIH1 PE=1 SV=3 - [ITIH1_HUMAN]	15981.8	47.53	1	38	38	499	1.09565e+10	911	101.326	6.78564
	High	GIEILNQVQESLPELSNHASILIMLTDGDPTEGVTDR	12	1	1	P19827		0	7.76954e+07	95.62	5.60652e-09	3	4005.02	1.12547	68.5237	0
		Accession	Description	Score	Coverage	# Proteins	# Unique Peptides	# Peptides	# PSMs	Area	# AAs	MW [kDa]	calc. pI
		P19827	Inter-alpha-trypsin inhibitor heavy chain H1 OS=Homo sapiens GN=ITIH1 PE=1 SV=3 - [ITIH1_HUMAN]	15981.8	47.53	1	38	38	499	1.09565e+10	911	101.326	6.78564
	High	NVVFVIDISGSMR	12	1	1	P19827		0	810846	93.79	7.60451e-09	2	1436.76	0.133799	67.0719	0
		Accession	Description	Score	Coverage	# Proteins	# Unique Peptides	# Peptides	# PSMs	Area	# AAs	MW [kDa]	calc. pI
		P19827	Inter-alpha-trypsin inhibitor heavy chain H1 OS=Homo sapiens GN=ITIH1 PE=1 SV=3 - [ITIH1_HUMAN]	15981.8	47.53	1	38	38	499	1.09565e+10	911	101.326	6.78564
	High	FAHYVVTSQVVNTANEAR	5	1	1	P19827		0	7.79076e+09	93.42	1.19207e-08	2	2006.01	-0.121953	32.2509	0
		Accession	Description	Score	Coverage	# Proteins	# Unique Peptides	# Peptides	# PSMs	Area	# AAs	MW [kDa]	calc. pI
		P19827	Inter-alpha-trypsin inhibitor heavy chain H1 OS=Homo sapiens GN=ITIH1 PE=1 SV=3 - [ITIH1_HUMAN]	15981.8	47.53	1	38	38	499	1.09565e+10	911	101.326	6.78564
	High	TAFISDFAVTADGNAFIGDIK	66	1	1	P19827		0	2.0037e+08	91.16	2.15898e-08	2	2173.08	0.0253681	80.0277	0
		Accession	Description	Score	Coverage	# Proteins	# Unique Peptides	# Peptides	# PSMs	Area	# AAs	MW [kDa]	calc. pI
		P19827	Inter-alpha-trypsin inhibitor heavy chain H1 OS=Homo sapiens GN=ITIH1 PE=1 SV=3 - [ITIH1_HUMAN]	15981.8	47.53	1	38	38	499	1.09565e+10	911	101.326	6.78564
	High	KGHVLFRPTVSQQQScPTcSTSLLNGHFK	4	1	1	P19827	C16(Carbamidomethyl); C19(Carbamidomethyl)	0	2.30179e+09	89.62	3.0342e-08	4	3314.65	-0.364327	31.6425	1
		Accession	Description	Score	Coverage	# Proteins	# Unique Peptides	# Peptides	# PSMs	Area	# AAs	MW [kDa]	calc. pI
		P19827	Inter-alpha-trypsin inhibitor heavy chain H1 OS=Homo sapiens GN=ITIH1 PE=1 SV=3 - [ITIH1_HUMAN]	15981.8	47.53	1	38	38	499	1.09565e+10	911	101.326	6.78564
	High	ILGDMQPGDYFDLVLFGTR	7	1	1	P19827		0	3788364635	88.77	3.78971e-08	2	2157.07	0.244821	70.3965	0
		Accession	Description	Score	Coverage	# Proteins	# Unique Peptides	# Peptides	# PSMs	Area	# AAs	MW [kDa]	calc. pI
		P19827	Inter-alpha-trypsin inhibitor heavy chain H1 OS=Homo sapiens GN=ITIH1 PE=1 SV=3 - [ITIH1_HUMAN]	15981.8	47.53	1	38	38	499	1.09565e+10	911	101.326	6.78564
	High	GHVLFRPTVSQQQScPTcSTSLLNGHFK	5	1	1	P19827	C15(Carbamidomethyl); C18(Carbamidomethyl)	0	3.06552e+08	86.32	6.47535e-08	3	3186.56	-0.432435	34.0578	0
		Accession	Description	Score	Coverage	# Proteins	# Unique Peptides	# Peptides	# PSMs	Area	# AAs	MW [kDa]	calc. pI
		P19827	Inter-alpha-trypsin inhibitor heavy chain H1 OS=Homo sapiens GN=ITIH1 PE=1 SV=3 - [ITIH1_HUMAN]	15981.8	47.53	1	38	38	499	1.09565e+10	911	101.326	6.78564
	High	KGHVLFRPTVSqQQScPTcSTSLLnGHFK	6	1	1	P19827	Q12(Deamidated); C16(Carbamidomethyl); C19(Carbamidomethyl); N25(Deamidated)	0	0	85.59	8.1161e-08	4	3316.64	6.03568	32.5399	1
		Accession	Description	Score	Coverage	# Proteins	# Unique Peptides	# Peptides	# PSMs	Area	# AAs	MW [kDa]	calc. pI
		P19827	Inter-alpha-trypsin inhibitor heavy chain H1 OS=Homo sapiens GN=ITIH1 PE=1 SV=3 - [ITIH1_HUMAN]	15981.8	47.53	1	38	38	499	1.09565e+10	911	101.326	6.78564
	High	GFSLDEATNLNGGLLR	19	1	1	P19827		0	4777705032	82.13	1.57374e-07	2	1676.86	-1.18515	49.6581	0
		Accession	Description	Score	Coverage	# Proteins	# Unique Peptides	# Peptides	# PSMs	Area	# AAs	MW [kDa]	calc. pI
		P19827	Inter-alpha-trypsin inhibitor heavy chain H1 OS=Homo sapiens GN=ITIH1 PE=1 SV=3 - [ITIH1_HUMAN]	15981.8	47.53	1	38	38	499	1.09565e+10	911	101.326	6.78564
	High	QAVDTAVDGVFIR	4	1	1	P19827		0	2.84649e+09	78.03	3.872e-07	2	1390.73	-1.57257	40.328	0
		Accession	Description	Score	Coverage	# Proteins	# Unique Peptides	# Peptides	# PSMs	Area	# AAs	MW [kDa]	calc. pI
		P19827	Inter-alpha-trypsin inhibitor heavy chain H1 OS=Homo sapiens GN=ITIH1 PE=1 SV=3 - [ITIH1_HUMAN]	15981.8	47.53	1	38	38	499	1.09565e+10	911	101.326	6.78564
	High	GFSLDEATNLnGGLLR	49	1	1	P19827	N11(Deamidated)	0	7221389657	75.02	8.4517e-07	2	1677.84	-1.55253	79.0435	0
		Accession	Description	Score	Coverage	# Proteins	# Unique Peptides	# Peptides	# PSMs	Area	# AAs	MW [kDa]	calc. pI
		P19827	Inter-alpha-trypsin inhibitor heavy chain H1 OS=Homo sapiens GN=ITIH1 PE=1 SV=3 - [ITIH1_HUMAN]	15981.8	47.53	1	38	38	499	1.09565e+10	911	101.326	6.78564
	High	RQAVDTAVDGVFIR	4	1	1	P19827		0	3.24043e+08	74.47	6.44877e-07	2	1546.83	-0.812137	34.5742	1
		Accession	Description	Score	Coverage	# Proteins	# Unique Peptides	# Peptides	# PSMs	Area	# AAs	MW [kDa]	calc. pI
		P19827	Inter-alpha-trypsin inhibitor heavy chain H1 OS=Homo sapiens GN=ITIH1 PE=1 SV=3 - [ITIH1_HUMAN]	15981.8	47.53	1	38	38	499	1.09565e+10	911	101.326	6.78564
	High	GHVLFRPTVSQQQScPTcSTSLLnGHFK	26	1	1	P19827	C15(Carbamidomethyl); C18(Carbamidomethyl); N24(Deamidated)	0	1.00309e+09	74.29	1.04828e-06	3	3187.54	-1.46856	38.4121	0
		Accession	Description	Score	Coverage	# Proteins	# Unique Peptides	# Peptides	# PSMs	Area	# AAs	MW [kDa]	calc. pI
		P19827	Inter-alpha-trypsin inhibitor heavy chain H1 OS=Homo sapiens GN=ITIH1 PE=1 SV=3 - [ITIH1_HUMAN]	15981.8	47.53	1	38	38	499	1.09565e+10	911	101.326	6.78564
	High	ADVQAHGEGQEFSITcLVDEEEMKK	6	1	1	P19827	C16(Carbamidomethyl)	0	2.01318e+09	74.11	6.67619e-07	3	2850.29	-0.573206	41.8264	1
		Accession	Description	Score	Coverage	# Proteins	# Unique Peptides	# Peptides	# PSMs	Area	# AAs	MW [kDa]	calc. pI
		P19827	Inter-alpha-trypsin inhibitor heavy chain H1 OS=Homo sapiens GN=ITIH1 PE=1 SV=3 - [ITIH1_HUMAN]	15981.8	47.53	1	38	38	499	1.09565e+10	911	101.326	6.78564
	High	VTFQLTYEEVLKR	12	1	1	P19827		0	6.01715e+08	69.31	1.67038e-06	2	1625.89	-0.809383	42.234	1
		Accession	Description	Score	Coverage	# Proteins	# Unique Peptides	# Peptides	# PSMs	Area	# AAs	MW [kDa]	calc. pI
		P19827	Inter-alpha-trypsin inhibitor heavy chain H1 OS=Homo sapiens GN=ITIH1 PE=1 SV=3 - [ITIH1_HUMAN]	15981.8	47.53	1	38	38	499	1.09565e+10	911	101.326	6.78564
	High	KAAISGENAGLVR	2	1	1	P19827		0	4.39792e+07	68.29	2.44615e-06	2	1285.72	-0.105569	23.7534	1
		Accession	Description	Score	Coverage	# Proteins	# Unique Peptides	# Peptides	# PSMs	Area	# AAs	MW [kDa]	calc. pI
		P19827	Inter-alpha-trypsin inhibitor heavy chain H1 OS=Homo sapiens GN=ITIH1 PE=1 SV=3 - [ITIH1_HUMAN]	15981.8	47.53	1	38	38	499	1.09565e+10	911	101.326	6.78564
	High	TAFISDFAVTADGNAFIGDIKDKVTAWK	14	1	1	P19827		0	6.46295e+08	68.08	3.73432e-06	3	3001.53	-0.544527	62.8157	2
		Accession	Description	Score	Coverage	# Proteins	# Unique Peptides	# Peptides	# PSMs	Area	# AAs	MW [kDa]	calc. pI
		P19827	Inter-alpha-trypsin inhibitor heavy chain H1 OS=Homo sapiens GN=ITIH1 PE=1 SV=3 - [ITIH1_HUMAN]	15981.8	47.53	1	38	38	499	1.09565e+10	911	101.326	6.78564
	High	ADVQAHGEGQEFSITcLVDEEEMK	1	1	1	P19827	C16(Carbamidomethyl)	0	50480080	65.71	2.34968e-06	2	2722.19	-3.82418	47.0067	0
		Accession	Description	Score	Coverage	# Proteins	# Unique Peptides	# Peptides	# PSMs	Area	# AAs	MW [kDa]	calc. pI
		P19827	Inter-alpha-trypsin inhibitor heavy chain H1 OS=Homo sapiens GN=ITIH1 PE=1 SV=3 - [ITIH1_HUMAN]	15981.8	47.53	1	38	38	499	1.09565e+10	911	101.326	6.78564
	High	LDAQASFLPK	7	1	1	P19827		0	9.13874e+09	64.71	6.82891e-06	2	1089.59	-1.47628	35.1823	0
		Accession	Description	Score	Coverage	# Proteins	# Unique Peptides	# Peptides	# PSMs	Area	# AAs	MW [kDa]	calc. pI
		P19827	Inter-alpha-trypsin inhibitor heavy chain H1 OS=Homo sapiens GN=ITIH1 PE=1 SV=3 - [ITIH1_HUMAN]	15981.8	47.53	1	38	38	499	1.09565e+10	911	101.326	6.78564
	High	QLVHHFEIDVDIFEPQGISK	6	1	1	P19827		0	2.7512e+08	61.1	2.026e-05	2	2351.2	-0.0820184	48.0678	0
		Accession	Description	Score	Coverage	# Proteins	# Unique Peptides	# Peptides	# PSMs	Area	# AAs	MW [kDa]	calc. pI
		P19827	Inter-alpha-trypsin inhibitor heavy chain H1 OS=Homo sapiens GN=ITIH1 PE=1 SV=3 - [ITIH1_HUMAN]	15981.8	47.53	1	38	38	499	1.09565e+10	911	101.326	6.78564
	High	GMADQDGLKPTIDKPSEDSPPLEmLGPR	3	1	1	P19827	M24(Oxidation)	0	1.22174e+08	60.08	2.89616e-05	3	3010.45	-1.2145	38.5406	0
		Accession	Description	Score	Coverage	# Proteins	# Unique Peptides	# Peptides	# PSMs	Area	# AAs	MW [kDa]	calc. pI
		P19827	Inter-alpha-trypsin inhibitor heavy chain H1 OS=Homo sapiens GN=ITIH1 PE=1 SV=3 - [ITIH1_HUMAN]	15981.8	47.53	1	38	38	499	1.09565e+10	911	101.326	6.78564
	High	NHmQYEIVIK	3	1	1	P19827	M3(Oxidation)	0	2.03323e+09	57.43	4.1565e-05	2	1290.65	0.12894	27.7398	0
		Accession	Description	Score	Coverage	# Proteins	# Unique Peptides	# Peptides	# PSMs	Area	# AAs	MW [kDa]	calc. pI
		P19827	Inter-alpha-trypsin inhibitor heavy chain H1 OS=Homo sapiens GN=ITIH1 PE=1 SV=3 - [ITIH1_HUMAN]	15981.8	47.53	1	38	38	499	1.09565e+10	911	101.326	6.78564
	High	EVAFDLEIPK	9	1	1	P19827		0	1.15377e+10	56.93	5.27198e-05	2	1160.62	-0.133373	78.0571	0
		Accession	Description	Score	Coverage	# Proteins	# Unique Peptides	# Peptides	# PSMs	Area	# AAs	MW [kDa]	calc. pI
		P19827	Inter-alpha-trypsin inhibitor heavy chain H1 OS=Homo sapiens GN=ITIH1 PE=1 SV=3 - [ITIH1_HUMAN]	15981.8	47.53	1	38	38	499	1.09565e+10	911	101.326	6.78564
	High	IADNKQSSFK	2	1	1	P19827		0	994208	56.9	4.02222e-05	2	1137.59	-0.446763	18.0435	1
		Accession	Description	Score	Coverage	# Proteins	# Unique Peptides	# Peptides	# PSMs	Area	# AAs	MW [kDa]	calc. pI
		P19827	Inter-alpha-trypsin inhibitor heavy chain H1 OS=Homo sapiens GN=ITIH1 PE=1 SV=3 - [ITIH1_HUMAN]	15981.8	47.53	1	38	38	499	1.09565e+10	911	101.326	6.78564
	High	GSLVqASEANLQAAQDFVR	15	1	1	P19827	Q5(Deamidated)	0	8.25897e+07	56.09	7.04895e-05	2	2005	-1.10814	53.272	0
		Accession	Description	Score	Coverage	# Proteins	# Unique Peptides	# Peptides	# PSMs	Area	# AAs	MW [kDa]	calc. pI
		P19827	Inter-alpha-trypsin inhibitor heavy chain H1 OS=Homo sapiens GN=ITIH1 PE=1 SV=3 - [ITIH1_HUMAN]	15981.8	47.53	1	38	38	499	1.09565e+10	911	101.326	6.78564
	High	VTFQLTYEEVLK	3	1	1	P19827		0	0	55.4	4.68655e-05	2	1469.79	-0.698091	53.4673	0
		Accession	Description	Score	Coverage	# Proteins	# Unique Peptides	# Peptides	# PSMs	Area	# AAs	MW [kDa]	calc. pI
		P19827	Inter-alpha-trypsin inhibitor heavy chain H1 OS=Homo sapiens GN=ITIH1 PE=1 SV=3 - [ITIH1_HUMAN]	15981.8	47.53	1	38	38	499	1.09565e+10	911	101.326	6.78564
	High	LWAYLTIQELLAKR	1	1	1	P19827		0	3.16426e+08	54.67	1.60361e-05	2	1718	-0.979445	57.6585	1
		Accession	Description	Score	Coverage	# Proteins	# Unique Peptides	# Peptides	# PSMs	Area	# AAs	MW [kDa]	calc. pI
		P19827	Inter-alpha-trypsin inhibitor heavy chain H1 OS=Homo sapiens GN=ITIH1 PE=1 SV=3 - [ITIH1_HUMAN]	15981.8	47.53	1	38	38	499	1.09565e+10	911	101.326	6.78564
	High	RNHMQYEIVIK	2	1	1	P19827		0	3.0877e+08	50.13	0.000215453	3	1430.76	-0.684959	27.1202	1
		Accession	Description	Score	Coverage	# Proteins	# Unique Peptides	# Peptides	# PSMs	Area	# AAs	MW [kDa]	calc. pI
		P19827	Inter-alpha-trypsin inhibitor heavy chain H1 OS=Homo sapiens GN=ITIH1 PE=1 SV=3 - [ITIH1_HUMAN]	15981.8	47.53	1	38	38	499	1.09565e+10	911	101.326	6.78564
	High	LWAYLTIQELLAK	7	1	1	P19827		0	1.38512e+08	45.78	0.000157223	3	1561.9	-0.900322	63.1312	0
		Accession	Description	Score	Coverage	# Proteins	# Unique Peptides	# Peptides	# PSMs	Area	# AAs	MW [kDa]	calc. pI
		P19827	Inter-alpha-trypsin inhibitor heavy chain H1 OS=Homo sapiens GN=ITIH1 PE=1 SV=3 - [ITIH1_HUMAN]	15981.8	47.53	1	38	38	499	1.09565e+10	911	101.326	6.78564
	High	NHMQYEIVIK	2	1	1	P19827		0	3.00373e+09	45.6	0.000709214	2	1274.66	-0.219598	30.3024	0
		Accession	Description	Score	Coverage	# Proteins	# Unique Peptides	# Peptides	# PSMs	Area	# AAs	MW [kDa]	calc. pI
		P19827	Inter-alpha-trypsin inhibitor heavy chain H1 OS=Homo sapiens GN=ITIH1 PE=1 SV=3 - [ITIH1_HUMAN]	15981.8	47.53	1	38	38	499	1.09565e+10	911	101.326	6.78564
	High	TAFISDFAVTADGnAFIGDIKDKVTAWK	2	1	1	P19827	N14(Deamidated)	0	0	45.56	0.000671301	3	3002.53	6.34441	66.5852	2
		Accession	Description	Score	Coverage	# Proteins	# Unique Peptides	# Peptides	# PSMs	Area	# AAs	MW [kDa]	calc. pI
		P19827	Inter-alpha-trypsin inhibitor heavy chain H1 OS=Homo sapiens GN=ITIH1 PE=1 SV=3 - [ITIH1_HUMAN]	15981.8	47.53	1	38	38	499	1.09565e+10	911	101.326	6.78564
	High	GHMLENHVER	3	1	1	P19827		0	1.5097e+07	44.93	0.000583279	2	1221.58	0.217867	18.4959	0
		Accession	Description	Score	Coverage	# Proteins	# Unique Peptides	# Peptides	# PSMs	Area	# AAs	MW [kDa]	calc. pI
		P19827	Inter-alpha-trypsin inhibitor heavy chain H1 OS=Homo sapiens GN=ITIH1 PE=1 SV=3 - [ITIH1_HUMAN]	15981.8	47.53	1	38	38	499	1.09565e+10	911	101.326	6.78564
	High	KGHVLFRPTVSQQQScPTcSTSLLnGHFK	21	1	1	P19827	C16(Carbamidomethyl); C19(Carbamidomethyl); N25(Deamidated)	0	9.12029e+09	42.88	0.00148901	4	3315.63	-2.39131	32.3769	1
		Accession	Description	Score	Coverage	# Proteins	# Unique Peptides	# Peptides	# PSMs	Area	# AAs	MW [kDa]	calc. pI
		P19827	Inter-alpha-trypsin inhibitor heavy chain H1 OS=Homo sapiens GN=ITIH1 PE=1 SV=3 - [ITIH1_HUMAN]	15981.8	47.53	1	38	38	499	1.09565e+10	911	101.326	6.78564
	High	GIEILNQVQESLPELSnHASILIMLTDGDPTEGVTDR	1	1	1	P19827	N17(Deamidated)	0	0	42.24	0.00126571	4	4006.02	5.09659	71.4916	0
		Accession	Description	Score	Coverage	# Proteins	# Unique Peptides	# Peptides	# PSMs	Area	# AAs	MW [kDa]	calc. pI
		P19827	Inter-alpha-trypsin inhibitor heavy chain H1 OS=Homo sapiens GN=ITIH1 PE=1 SV=3 - [ITIH1_HUMAN]	15981.8	47.53	1	38	38	499	1.09565e+10	911	101.326	6.78564
	High	nVVFVIDISGSMR	2	1	1	P19827	N1(Deamidated)	0	4.78374e+07	42.14	0.00109053	2	1437.75	8.78885	64.0099	0
		Accession	Description	Score	Coverage	# Proteins	# Unique Peptides	# Peptides	# PSMs	Area	# AAs	MW [kDa]	calc. pI
		P19827	Inter-alpha-trypsin inhibitor heavy chain H1 OS=Homo sapiens GN=ITIH1 PE=1 SV=3 - [ITIH1_HUMAN]	15981.8	47.53	1	38	38	499	1.09565e+10	911	101.326	6.78564
	High	DKIcDLLVANNHFAHFFAPqNLTNMNK	4	1	1	P19827	C4(Carbamidomethyl); Q20(Deamidated)	0	7.32783e+07	41.23	0.00195496	3	3173.52	-4.35764	52.5591	1
		Accession	Description	Score	Coverage	# Proteins	# Unique Peptides	# Peptides	# PSMs	Area	# AAs	MW [kDa]	calc. pI
		P19827	Inter-alpha-trypsin inhibitor heavy chain H1 OS=Homo sapiens GN=ITIH1 PE=1 SV=3 - [ITIH1_HUMAN]	15981.8	47.53	1	38	38	499	1.09565e+10	911	101.326	6.78564
	High	ELAAQTIKK	2	1	1	P19827		0	1.35056e+07	41.13	0.000736213	2	1001.6	-0.523158	20.0054	1
		Accession	Description	Score	Coverage	# Proteins	# Unique Peptides	# Peptides	# PSMs	Area	# AAs	MW [kDa]	calc. pI
		P19827	Inter-alpha-trypsin inhibitor heavy chain H1 OS=Homo sapiens GN=ITIH1 PE=1 SV=3 - [ITIH1_HUMAN]	15981.8	47.53	1	38	38	499	1.09565e+10	911	101.326	6.78564
	High	IcDLLVANNHFAHFFAPqNLTNMNK	8	1	1	P19827	C2(Carbamidomethyl); Q18(Deamidated)	0	1.1544e+08	41.05	0.00220259	3	2930.4	-1.10468	50.7995	0
		Accession	Description	Score	Coverage	# Proteins	# Unique Peptides	# Peptides	# PSMs	Area	# AAs	MW [kDa]	calc. pI
		P19827	Inter-alpha-trypsin inhibitor heavy chain H1 OS=Homo sapiens GN=ITIH1 PE=1 SV=3 - [ITIH1_HUMAN]	15981.8	47.53	1	38	38	499	1.09565e+10	911	101.326	6.78564
	High	ERGHMLENHVER	4	1	1	P19827		0	2.95569e+06	40.5	0.00201868	3	1506.72	0.402318	18.2762	1
		Accession	Description	Score	Coverage	# Proteins	# Unique Peptides	# Peptides	# PSMs	Area	# AAs	MW [kDa]	calc. pI
		P19827	Inter-alpha-trypsin inhibitor heavy chain H1 OS=Homo sapiens GN=ITIH1 PE=1 SV=3 - [ITIH1_HUMAN]	15981.8	47.53	1	38	38	499	1.09565e+10	911	101.326	6.78564
	High	FAHYVVTSQVVnTANEAR	9	1	1	P19827	N12(Deamidated)	0	2.48837e+08	39.09	0.00332938	3	2006.99	-1.40946	31.442	0
		Accession	Description	Score	Coverage	# Proteins	# Unique Peptides	# Peptides	# PSMs	Area	# AAs	MW [kDa]	calc. pI
		P19827	Inter-alpha-trypsin inhibitor heavy chain H1 OS=Homo sapiens GN=ITIH1 PE=1 SV=3 - [ITIH1_HUMAN]	15981.8	47.53	1	38	38	499	1.09565e+10	911	101.326	6.78564
	High	GHMLEnHVER	1	1	1	P19827	N6(Deamidated)	0	1.00151e+06	37.92	0.0024619	3	1222.56	-0.12371	20.623	0
		Accession	Description	Score	Coverage	# Proteins	# Unique Peptides	# Peptides	# PSMs	Area	# AAs	MW [kDa]	calc. pI
		P19827	Inter-alpha-trypsin inhibitor heavy chain H1 OS=Homo sapiens GN=ITIH1 PE=1 SV=3 - [ITIH1_HUMAN]	15981.8	47.53	1	38	38	499	1.09565e+10	911	101.326	6.78564
	High	ELAAQTIK	1	1	1	P19827		0	2.09435e+07	36.68	0.00369427	2	873.503	-0.880178	22.9986	0
		Accession	Description	Score	Coverage	# Proteins	# Unique Peptides	# Peptides	# PSMs	Area	# AAs	MW [kDa]	calc. pI
		P19827	Inter-alpha-trypsin inhibitor heavy chain H1 OS=Homo sapiens GN=ITIH1 PE=1 SV=3 - [ITIH1_HUMAN]	15981.8	47.53	1	38	38	499	1.09565e+10	911	101.326	6.78564
	High	SLKVNcKVTSR	1	1	1	P19827	C6(Carbamidomethyl)	0	1.84133e+06	34.01	0.00538195	2	1291.72	0.0946491	19.6152	2
		Accession	Description	Score	Coverage	# Proteins	# Unique Peptides	# Peptides	# PSMs	Area	# AAs	MW [kDa]	calc. pI
		P19827	Inter-alpha-trypsin inhibitor heavy chain H1 OS=Homo sapiens GN=ITIH1 PE=1 SV=3 - [ITIH1_HUMAN]	15981.8	47.53	1	38	38	499	1.09565e+10	911	101.326	6.78564
	High	VTYDVSR	1	1	1	P19827		0	9.81739e+07	32.37	0.00376629	2	839.425	-0.525041	22.3393	0
		Accession	Description	Score	Coverage	# Proteins	# Unique Peptides	# Peptides	# PSMs	Area	# AAs	MW [kDa]	calc. pI
		P19827	Inter-alpha-trypsin inhibitor heavy chain H1 OS=Homo sapiens GN=ITIH1 PE=1 SV=3 - [ITIH1_HUMAN]	15981.8	47.53	1	38	38	499	1.09565e+10	911	101.326	6.78564
P00734	Prothrombin OS=Homo sapiens GN=F2 PE=1 SV=2 - [THRB_HUMAN]	12217.6	64.95	1	41	41	392	1.71017e+10	622	69.9921	5.89697
	A4	Sequence	# PSMs	# Proteins	# Protein Groups	Protein Group Accessions	Modifications	ΔCn	Area	IonScore	Exp Value	Charge	MH+ [Da]	ΔM [ppm]	RT [min]	# Missed Cleavages
	High	DKLAAcLEGNcAEGLGTNYR	85	1	1	P00734	C6(Carbamidomethyl); C11(Carbamidomethyl)	0	10626034461	139.32	2.04078e-13	2	2212.01	-1.86485	34.9824	1
		Accession	Description	Score	Coverage	# Proteins	# Unique Peptides	# Peptides	# PSMs	Area	# AAs	MW [kDa]	calc. pI
		P00734	Prothrombin OS=Homo sapiens GN=F2 PE=1 SV=2 - [THRB_HUMAN]	12217.6	64.95	1	41	41	392	1.71017e+10	622	69.9921	5.89697
	High	DKLAAcLEGncAEGLGTNYR	10	1	1	P00734	C6(Carbamidomethyl); N10(Deamidated); C11(Carbamidomethyl)	0	7.96585e+08	118.38	2.04748e-11	2	2213	0.0633482	37.1264	1
		Accession	Description	Score	Coverage	# Proteins	# Unique Peptides	# Peptides	# PSMs	Area	# AAs	MW [kDa]	calc. pI
		P00734	Prothrombin OS=Homo sapiens GN=F2 PE=1 SV=2 - [THRB_HUMAN]	12217.6	64.95	1	41	41	392	1.71017e+10	622	69.9921	5.89697
	High	SPQELLcGASLISDR	2	1	1	P00734	C7(Carbamidomethyl)	0	4.80655e+09	96.07	5.68497e-09	2	1645.82	-1.27096	44.5108	0
		Accession	Description	Score	Coverage	# Proteins	# Unique Peptides	# Peptides	# PSMs	Area	# AAs	MW [kDa]	calc. pI
		P00734	Prothrombin OS=Homo sapiens GN=F2 PE=1 SV=2 - [THRB_HUMAN]	12217.6	64.95	1	41	41	392	1.71017e+10	622	69.9921	5.89697
	High	HQDFNSAVQLVENFcR	15	1	1	P00734	C15(Carbamidomethyl)	0	4.76191e+09	89.49	2.11988e-08	2	1963.91	0.378686	47.9916	0
		Accession	Description	Score	Coverage	# Proteins	# Unique Peptides	# Peptides	# PSMs	Area	# AAs	MW [kDa]	calc. pI
		P00734	Prothrombin OS=Homo sapiens GN=F2 PE=1 SV=2 - [THRB_HUMAN]	12217.6	64.95	1	41	41	392	1.71017e+10	622	69.9921	5.89697
	High	NPDSSTTGPWcYTTDPTVR	19	1	1	P00734	C11(Carbamidomethyl)	0	1.24921e+10	86.01	2.21791e-08	2	2154.94	-0.000202152	79.31	0
		Accession	Description	Score	Coverage	# Proteins	# Unique Peptides	# Peptides	# PSMs	Area	# AAs	MW [kDa]	calc. pI
		P00734	Prothrombin OS=Homo sapiens GN=F2 PE=1 SV=2 - [THRB_HUMAN]	12217.6	64.95	1	41	41	392	1.71017e+10	622	69.9921	5.89697
	High	IVEGSDAEIGMSPWQVMLFR	7	1	1	P00734		0	1.26641e+09	85.74	7.08051e-08	2	2265.1	-0.787884	62.7582	0
		Accession	Description	Score	Coverage	# Proteins	# Unique Peptides	# Peptides	# PSMs	Area	# AAs	MW [kDa]	calc. pI
		P00734	Prothrombin OS=Homo sapiens GN=F2 PE=1 SV=2 - [THRB_HUMAN]	12217.6	64.95	1	41	41	392	1.71017e+10	622	69.9921	5.89697
	High	LAAcLEGNcAEGLGTNYR	25	1	1	P00734	C4(Carbamidomethyl); C9(Carbamidomethyl)	0	4.39662e+09	85.04	3.88527e-08	2	1968.89	-0.993473	40.6696	0
		Accession	Description	Score	Coverage	# Proteins	# Unique Peptides	# Peptides	# PSMs	Area	# AAs	MW [kDa]	calc. pI
		P00734	Prothrombin OS=Homo sapiens GN=F2 PE=1 SV=2 - [THRB_HUMAN]	12217.6	64.95	1	41	41	392	1.71017e+10	622	69.9921	5.89697
	High	SEGSSVNLSPPLEQcVPDR	3	1	1	P00734	C15(Carbamidomethyl)	0	1770092668	84.54	7.08394e-08	2	2070.97	-1.31292	38.3724	0
		Accession	Description	Score	Coverage	# Proteins	# Unique Peptides	# Peptides	# PSMs	Area	# AAs	MW [kDa]	calc. pI
		P00734	Prothrombin OS=Homo sapiens GN=F2 PE=1 SV=2 - [THRB_HUMAN]	12217.6	64.95	1	41	41	392	1.71017e+10	622	69.9921	5.89697
	High	GQPSVLQVVNLPIVERPVcK	9	1	1	P00734	C19(Carbamidomethyl)	0	7683840476	82.7	3.19534e-08	2	2232.25	-0.0778913	46.8206	0
		Accession	Description	Score	Coverage	# Proteins	# Unique Peptides	# Peptides	# PSMs	Area	# AAs	MW [kDa]	calc. pI
		P00734	Prothrombin OS=Homo sapiens GN=F2 PE=1 SV=2 - [THRB_HUMAN]	12217.6	64.95	1	41	41	392	1.71017e+10	622	69.9921	5.89697
	High	KSPQELLcGASLISDR	5	1	1	P00734	C8(Carbamidomethyl)	0	7.44513e+09	81.95	1.73927e-07	2	1773.91	-1.38523	39.2007	1
		Accession	Description	Score	Coverage	# Proteins	# Unique Peptides	# Peptides	# PSMs	Area	# AAs	MW [kDa]	calc. pI
		P00734	Prothrombin OS=Homo sapiens GN=F2 PE=1 SV=2 - [THRB_HUMAN]	12217.6	64.95	1	41	41	392	1.71017e+10	622	69.9921	5.89697
	High	QEcSIPVcGQDQVTVAmTPR	2	1	1	P00734	C3(Carbamidomethyl); C8(Carbamidomethyl); M17(Oxidation)	0	1.38433e+08	81.45	1.27832e-07	2	2292.04	-0.225535	34.4896	0
		Accession	Description	Score	Coverage	# Proteins	# Unique Peptides	# Peptides	# PSMs	Area	# AAs	MW [kDa]	calc. pI
		P00734	Prothrombin OS=Homo sapiens GN=F2 PE=1 SV=2 - [THRB_HUMAN]	12217.6	64.95	1	41	41	392	1.71017e+10	622	69.9921	5.89697
	High	LAVTTHGLPcLAWASAQAK	11	1	1	P00734	C10(Carbamidomethyl)	0	23944231336	78.08	3.36089e-07	2	1995.04	-1.89278	42.0365	0
		Accession	Description	Score	Coverage	# Proteins	# Unique Peptides	# Peptides	# PSMs	Area	# AAs	MW [kDa]	calc. pI
		P00734	Prothrombin OS=Homo sapiens GN=F2 PE=1 SV=2 - [THRB_HUMAN]	12217.6	64.95	1	41	41	392	1.71017e+10	622	69.9921	5.89697
	High	VTGWGNLKETWTANVGK	27	1	1	P00734		0	2.50867e+08	75.72	7.4213e-07	2	1860.96	-1.43587	38.9711	1
		Accession	Description	Score	Coverage	# Proteins	# Unique Peptides	# Peptides	# PSMs	Area	# AAs	MW [kDa]	calc. pI
		P00734	Prothrombin OS=Homo sapiens GN=F2 PE=1 SV=2 - [THRB_HUMAN]	12217.6	64.95	1	41	41	392	1.71017e+10	622	69.9921	5.89697
	High	IVEGSDAEIGmSPWQVMLFR	4	1	1	P00734	M11(Oxidation)	0	17937555	74.86	8.8342e-07	2	2281.09	-4.86782	58.1507	0
		Accession	Description	Score	Coverage	# Proteins	# Unique Peptides	# Peptides	# PSMs	Area	# AAs	MW [kDa]	calc. pI
		P00734	Prothrombin OS=Homo sapiens GN=F2 PE=1 SV=2 - [THRB_HUMAN]	12217.6	64.95	1	41	41	392	1.71017e+10	622	69.9921	5.89697
	High	SEGSSVnLSPPLEQcVPDR	6	1	1	P00734	N7(Deamidated); C15(Carbamidomethyl)	0	1.61919e+08	72.64	9.12042e-07	2	2071.95	-2.67084	39.2229	0
		Accession	Description	Score	Coverage	# Proteins	# Unique Peptides	# Peptides	# PSMs	Area	# AAs	MW [kDa]	calc. pI
		P00734	Prothrombin OS=Homo sapiens GN=F2 PE=1 SV=2 - [THRB_HUMAN]	12217.6	64.95	1	41	41	392	1.71017e+10	622	69.9921	5.89697
	High	ITDNMFcAGYKPDEGK	4	1	1	P00734	C7(Carbamidomethyl)	0	5.47561e+08	72.13	6.27659e-07	2	1845.81	-0.6952	31.8766	0
		Accession	Description	Score	Coverage	# Proteins	# Unique Peptides	# Peptides	# PSMs	Area	# AAs	MW [kDa]	calc. pI
		P00734	Prothrombin OS=Homo sapiens GN=F2 PE=1 SV=2 - [THRB_HUMAN]	12217.6	64.95	1	41	41	392	1.71017e+10	622	69.9921	5.89697
	High	nPDSSTTGPWcYTTDPTVR	1	1	1	P00734	N1(Deamidated); C11(Carbamidomethyl)	0	0	72.02	5.71533e-07	2	2155.94	7.41373	40.1798	0
		Accession	Description	Score	Coverage	# Proteins	# Unique Peptides	# Peptides	# PSMs	Area	# AAs	MW [kDa]	calc. pI
		P00734	Prothrombin OS=Homo sapiens GN=F2 PE=1 SV=2 - [THRB_HUMAN]	12217.6	64.95	1	41	41	392	1.71017e+10	622	69.9921	5.89697
	High	LKKPVAFSDYIHPVcLPDR	2	1	1	P00734	C15(Carbamidomethyl)	0	2.26883e+09	70.29	1.52939e-06	2	2255.2	-1.68072	37.1111	1
		Accession	Description	Score	Coverage	# Proteins	# Unique Peptides	# Peptides	# PSMs	Area	# AAs	MW [kDa]	calc. pI
		P00734	Prothrombin OS=Homo sapiens GN=F2 PE=1 SV=2 - [THRB_HUMAN]	12217.6	64.95	1	41	41	392	1.71017e+10	622	69.9921	5.89697
	High	RQEcSIPVcGQDQVTVAmTPR	4	1	1	P00734	C4(Carbamidomethyl); C9(Carbamidomethyl); M18(Oxidation)	0	2.53982e+09	70.14	1.95592e-06	3	2448.14	-0.135622	30.7418	1
		Accession	Description	Score	Coverage	# Proteins	# Unique Peptides	# Peptides	# PSMs	Area	# AAs	MW [kDa]	calc. pI
		P00734	Prothrombin OS=Homo sapiens GN=F2 PE=1 SV=2 - [THRB_HUMAN]	12217.6	64.95	1	41	41	392	1.71017e+10	622	69.9921	5.89697
	High	KPVAFSDYIHPVcLPDRETAASLLQAGYK	4	1	1	P00734	C13(Carbamidomethyl)	0	9.64087e+08	69.14	2.37703e-06	3	3246.66	0.222814	47.6815	1
		Accession	Description	Score	Coverage	# Proteins	# Unique Peptides	# Peptides	# PSMs	Area	# AAs	MW [kDa]	calc. pI
		P00734	Prothrombin OS=Homo sapiens GN=F2 PE=1 SV=2 - [THRB_HUMAN]	12217.6	64.95	1	41	41	392	1.71017e+10	622	69.9921	5.89697
	High	WYQMGIVSWGEGcDRDGK	4	1	1	P00734	C13(Carbamidomethyl)	0	5.96297e+08	68.63	1.25436e-06	2	2143.93	-1.07369	44.2804	1
		Accession	Description	Score	Coverage	# Proteins	# Unique Peptides	# Peptides	# PSMs	Area	# AAs	MW [kDa]	calc. pI
		P00734	Prothrombin OS=Homo sapiens GN=F2 PE=1 SV=2 - [THRB_HUMAN]	12217.6	64.95	1	41	41	392	1.71017e+10	622	69.9921	5.89697
	High	VTGWGnLKETWTANVGK	2	1	1	P00734	N6(Deamidated)	0	79427947	68.54	3.7159e-06	2	1861.94	-3.40582	42.5252	1
		Accession	Description	Score	Coverage	# Proteins	# Unique Peptides	# Peptides	# PSMs	Area	# AAs	MW [kDa]	calc. pI
		P00734	Prothrombin OS=Homo sapiens GN=F2 PE=1 SV=2 - [THRB_HUMAN]	12217.6	64.95	1	41	41	392	1.71017e+10	622	69.9921	5.89697
	High	WIQKVIDQFGE	2	1	1	P00734		0	1.09894e+08	63.98	1.01586e-05	2	1362.71	-0.0319262	44.4956	1
		Accession	Description	Score	Coverage	# Proteins	# Unique Peptides	# Peptides	# PSMs	Area	# AAs	MW [kDa]	calc. pI
		P00734	Prothrombin OS=Homo sapiens GN=F2 PE=1 SV=2 - [THRB_HUMAN]	12217.6	64.95	1	41	41	392	1.71017e+10	622	69.9921	5.89697
	High	SLEDKTER	1	1	1	P00734		0	1.42609e+07	61.19	1.8628e-05	2	977.489	-0.56869	16.6803	1
		Accession	Description	Score	Coverage	# Proteins	# Unique Peptides	# Peptides	# PSMs	Area	# AAs	MW [kDa]	calc. pI
		P00734	Prothrombin OS=Homo sapiens GN=F2 PE=1 SV=2 - [THRB_HUMAN]	12217.6	64.95	1	41	41	392	1.71017e+10	622	69.9921	5.89697
	High	DGKYGFYTHVFR	6	1	1	P00734		0	4.18181e+08	59.92	2.26127e-05	2	1489.72	-0.883679	32.7205	1
		Accession	Description	Score	Coverage	# Proteins	# Unique Peptides	# Peptides	# PSMs	Area	# AAs	MW [kDa]	calc. pI
		P00734	Prothrombin OS=Homo sapiens GN=F2 PE=1 SV=2 - [THRB_HUMAN]	12217.6	64.95	1	41	41	392	1.71017e+10	622	69.9921	5.89697
	High	ETAASLLQAGYK	2	1	1	P00734		0	1.20966e+09	59.54	2.00668e-05	2	1251.66	-0.768005	34.7193	0
		Accession	Description	Score	Coverage	# Proteins	# Unique Peptides	# Peptides	# PSMs	Area	# AAs	MW [kDa]	calc. pI
		P00734	Prothrombin OS=Homo sapiens GN=F2 PE=1 SV=2 - [THRB_HUMAN]	12217.6	64.95	1	41	41	392	1.71017e+10	622	69.9921	5.89697
	High	ELLESYIDGR	9	1	1	P00734		0	14868868584	58.6	2.49159e-05	2	1194.6	-1.42728	41.5624	0
		Accession	Description	Score	Coverage	# Proteins	# Unique Peptides	# Peptides	# PSMs	Area	# AAs	MW [kDa]	calc. pI
		P00734	Prothrombin OS=Homo sapiens GN=F2 PE=1 SV=2 - [THRB_HUMAN]	12217.6	64.95	1	41	41	392	1.71017e+10	622	69.9921	5.89697
	High	YGFYTHVFR	2	1	1	P00734		0	3.16255e+09	57.76	3.39176e-05	2	1189.58	-0.834617	32.9819	0
		Accession	Description	Score	Coverage	# Proteins	# Unique Peptides	# Peptides	# PSMs	Area	# AAs	MW [kDa]	calc. pI
		P00734	Prothrombin OS=Homo sapiens GN=F2 PE=1 SV=2 - [THRB_HUMAN]	12217.6	64.95	1	41	41	392	1.71017e+10	622	69.9921	5.89697
	High	KPVAFSDYIHPVcLPDR	5	1	1	P00734	C13(Carbamidomethyl)	0	716277430	57.53	4.45042e-05	2	2014.02	-1.65799	40.2633	0
		Accession	Description	Score	Coverage	# Proteins	# Unique Peptides	# Peptides	# PSMs	Area	# AAs	MW [kDa]	calc. pI
		P00734	Prothrombin OS=Homo sapiens GN=F2 PE=1 SV=2 - [THRB_HUMAN]	12217.6	64.95	1	41	41	392	1.71017e+10	622	69.9921	5.89697
	High	LAAcLEGncAEGLGTNYR	5	1	1	P00734	C4(Carbamidomethyl); N8(Deamidated); C9(Carbamidomethyl)	0	384350003	57.17	2.58061e-05	2	1969.89	9.47596	79.4992	0
		Accession	Description	Score	Coverage	# Proteins	# Unique Peptides	# Peptides	# PSMs	Area	# AAs	MW [kDa]	calc. pI
		P00734	Prothrombin OS=Homo sapiens GN=F2 PE=1 SV=2 - [THRB_HUMAN]	12217.6	64.95	1	41	41	392	1.71017e+10	622	69.9921	5.89697
	High	WVLTAAHcLLYPPWDKnFTENDLLVR	4	1	1	P00734	C8(Carbamidomethyl); N17(Deamidated)	0	1.63184e+09	54.09	0.00010392	3	3172.59	-1.94869	57.8355	1
		Accession	Description	Score	Coverage	# Proteins	# Unique Peptides	# Peptides	# PSMs	Area	# AAs	MW [kDa]	calc. pI
		P00734	Prothrombin OS=Homo sapiens GN=F2 PE=1 SV=2 - [THRB_HUMAN]	12217.6	64.95	1	41	41	392	1.71017e+10	622	69.9921	5.89697
	High	LKKPVAFSDYIHPVcLPDRETAASLLQAGYK	2	1	1	P00734	C15(Carbamidomethyl)	0	1.50332e+09	53.52	5.55789e-05	3	3487.84	-0.691912	44.9195	2
		Accession	Description	Score	Coverage	# Proteins	# Unique Peptides	# Peptides	# PSMs	Area	# AAs	MW [kDa]	calc. pI
		P00734	Prothrombin OS=Homo sapiens GN=F2 PE=1 SV=2 - [THRB_HUMAN]	12217.6	64.95	1	41	41	392	1.71017e+10	622	69.9921	5.89697
	High	ENLDRDIALMK	2	1	1	P00734		0	672739653	52.63	0.000145444	2	1317.68	0.248905	32.7993	1
		Accession	Description	Score	Coverage	# Proteins	# Unique Peptides	# Peptides	# PSMs	Area	# AAs	MW [kDa]	calc. pI
		P00734	Prothrombin OS=Homo sapiens GN=F2 PE=1 SV=2 - [THRB_HUMAN]	12217.6	64.95	1	41	41	392	1.71017e+10	622	69.9921	5.89697
	High	YPHKPEInSTTHPGADLQENFcR	6	1	1	P00734	N8(Deamidated); C22(Carbamidomethyl)	0	3788552248	52.44	0.000112322	2	2712.25	0.876769	30.4843	0
		Accession	Description	Score	Coverage	# Proteins	# Unique Peptides	# Peptides	# PSMs	Area	# AAs	MW [kDa]	calc. pI
		P00734	Prothrombin OS=Homo sapiens GN=F2 PE=1 SV=2 - [THRB_HUMAN]	12217.6	64.95	1	41	41	392	1.71017e+10	622	69.9921	5.89697
	High	SEGSSVNLSPPLEQcVPDRGqQYQGR	10	1	1	P00734	C15(Carbamidomethyl); Q21(Deamidated)	0	0	51.01	0.00017752	3	2889.34	0.0649547	36.0775	1
		Accession	Description	Score	Coverage	# Proteins	# Unique Peptides	# Peptides	# PSMs	Area	# AAs	MW [kDa]	calc. pI
		P00734	Prothrombin OS=Homo sapiens GN=F2 PE=1 SV=2 - [THRB_HUMAN]	12217.6	64.95	1	41	41	392	1.71017e+10	622	69.9921	5.89697
	High	ITDNMFcAGYKPDEGKR	5	1	1	P00734	C7(Carbamidomethyl)	0	1.81162e+09	50.67	0.000137983	2	2001.91	-1.51754	29.1426	1
		Accession	Description	Score	Coverage	# Proteins	# Unique Peptides	# Peptides	# PSMs	Area	# AAs	MW [kDa]	calc. pI
		P00734	Prothrombin OS=Homo sapiens GN=F2 PE=1 SV=2 - [THRB_HUMAN]	12217.6	64.95	1	41	41	392	1.71017e+10	622	69.9921	5.89697
	High	SEGSSVNLSPPLEQcVPDRGQQYQGR	2	1	1	P00734	C15(Carbamidomethyl)	0	1.87896e+09	50.29	0.000227771	3	2888.35	-2.4683	35.379	1
		Accession	Description	Score	Coverage	# Proteins	# Unique Peptides	# Peptides	# PSMs	Area	# AAs	MW [kDa]	calc. pI
		P00734	Prothrombin OS=Homo sapiens GN=F2 PE=1 SV=2 - [THRB_HUMAN]	12217.6	64.95	1	41	41	392	1.71017e+10	622	69.9921	5.89697
	High	TFGSGEADcGLRPLFEK	8	1	1	P00734	C9(Carbamidomethyl)	0	8.27034e+09	48.16	0.00034523	2	1883.9	-0.219773	78.8271	0
		Accession	Description	Score	Coverage	# Proteins	# Unique Peptides	# Peptides	# PSMs	Area	# AAs	MW [kDa]	calc. pI
		P00734	Prothrombin OS=Homo sapiens GN=F2 PE=1 SV=2 - [THRB_HUMAN]	12217.6	64.95	1	41	41	392	1.71017e+10	622	69.9921	5.89697
	High	SLEDKTERELLESYIDGR	2	1	1	P00734		0	1.66453e+08	47.97	0.000435675	3	2153.07	-2.03344	42.3882	2
		Accession	Description	Score	Coverage	# Proteins	# Unique Peptides	# Peptides	# PSMs	Area	# AAs	MW [kDa]	calc. pI
		P00734	Prothrombin OS=Homo sapiens GN=F2 PE=1 SV=2 - [THRB_HUMAN]	12217.6	64.95	1	41	41	392	1.71017e+10	622	69.9921	5.89697
	High	KSLEDKTER	2	1	1	P00734		0	958694	46.27	0.00054173	2	1105.58	-0.0605149	15.0922	2
		Accession	Description	Score	Coverage	# Proteins	# Unique Peptides	# Peptides	# PSMs	Area	# AAs	MW [kDa]	calc. pI
		P00734	Prothrombin OS=Homo sapiens GN=F2 PE=1 SV=2 - [THRB_HUMAN]	12217.6	64.95	1	41	41	392	1.71017e+10	622	69.9921	5.89697
	High	TERELLESYIDGR	4	1	1	P00734		0	3.08028e+08	45.89	0.000553909	2	1580.79	-1.07464	38.4067	1
		Accession	Description	Score	Coverage	# Proteins	# Unique Peptides	# Peptides	# PSMs	Area	# AAs	MW [kDa]	calc. pI
		P00734	Prothrombin OS=Homo sapiens GN=F2 PE=1 SV=2 - [THRB_HUMAN]	12217.6	64.95	1	41	41	392	1.71017e+10	622	69.9921	5.89697
	High	ITDNmFcAGYKPDEGKR	4	1	1	P00734	M5(Oxidation); C7(Carbamidomethyl)	0	74627667	43.92	0.000620428	3	2017.91	-0.746545	25.9182	1
		Accession	Description	Score	Coverage	# Proteins	# Unique Peptides	# Peptides	# PSMs	Area	# AAs	MW [kDa]	calc. pI
		P00734	Prothrombin OS=Homo sapiens GN=F2 PE=1 SV=2 - [THRB_HUMAN]	12217.6	64.95	1	41	41	392	1.71017e+10	622	69.9921	5.89697
	High	GQPSVLQVVnLPIVERPVcK	2	1	1	P00734	N10(Deamidated); C19(Carbamidomethyl)	0	0	43.86	0.000267247	2	2233.25	6.75146	78.8494	0
		Accession	Description	Score	Coverage	# Proteins	# Unique Peptides	# Peptides	# PSMs	Area	# AAs	MW [kDa]	calc. pI
		P00734	Prothrombin OS=Homo sapiens GN=F2 PE=1 SV=2 - [THRB_HUMAN]	12217.6	64.95	1	41	41	392	1.71017e+10	622	69.9921	5.89697
	High	HQDFNSAVQLVEnFcR	34	1	1	P00734	N13(Deamidated); C15(Carbamidomethyl)	0	308410626	43.26	0.000757661	3	1964.89	0.33692	50.102	0
		Accession	Description	Score	Coverage	# Proteins	# Unique Peptides	# Peptides	# PSMs	Area	# AAs	MW [kDa]	calc. pI
		P00734	Prothrombin OS=Homo sapiens GN=F2 PE=1 SV=2 - [THRB_HUMAN]	12217.6	64.95	1	41	41	392	1.71017e+10	622	69.9921	5.89697
	High	SGIEcQLWR	1	1	1	P00734	C5(Carbamidomethyl)	0	1.18214e+10	38.87	0.00255544	2	1148.55	-0.275216	35.112	0
		Accession	Description	Score	Coverage	# Proteins	# Unique Peptides	# Peptides	# PSMs	Area	# AAs	MW [kDa]	calc. pI
		P00734	Prothrombin OS=Homo sapiens GN=F2 PE=1 SV=2 - [THRB_HUMAN]	12217.6	64.95	1	41	41	392	1.71017e+10	622	69.9921	5.89697
	High	SRYPHKPEInSTTHPGADLQENFcR	13	1	1	P00734	N10(Deamidated); C24(Carbamidomethyl)	0	3746914457	38.76	0.00314652	2	2955.38	1.10348	29.0357	1
		Accession	Description	Score	Coverage	# Proteins	# Unique Peptides	# Peptides	# PSMs	Area	# AAs	MW [kDa]	calc. pI
		P00734	Prothrombin OS=Homo sapiens GN=F2 PE=1 SV=2 - [THRB_HUMAN]	12217.6	64.95	1	41	41	392	1.71017e+10	622	69.9921	5.89697
	High	ETWTANVGK	2	1	1	P00734		0	7.54788e+08	36.32	0.00472525	2	1005.5	0.805326	27.2083	0
		Accession	Description	Score	Coverage	# Proteins	# Unique Peptides	# Peptides	# PSMs	Area	# AAs	MW [kDa]	calc. pI
		P00734	Prothrombin OS=Homo sapiens GN=F2 PE=1 SV=2 - [THRB_HUMAN]	12217.6	64.95	1	41	41	392	1.71017e+10	622	69.9921	5.89697
	High	IRITDNMFcAGYKPDEGKR	1	1	1	P00734	C9(Carbamidomethyl)	0	6.23683e+07	35.78	0.00694954	3	2271.1	0.18416	31.5409	2
		Accession	Description	Score	Coverage	# Proteins	# Unique Peptides	# Peptides	# PSMs	Area	# AAs	MW [kDa]	calc. pI
		P00734	Prothrombin OS=Homo sapiens GN=F2 PE=1 SV=2 - [THRB_HUMAN]	12217.6	64.95	1	41	41	392	1.71017e+10	622	69.9921	5.89697
	High	YTAcETAR	3	1	1	P00734	C4(Carbamidomethyl)	0	3.84962e+08	34.27	0.00114104	2	971.425	-0.417	18.0858	0
		Accession	Description	Score	Coverage	# Proteins	# Unique Peptides	# Peptides	# PSMs	Area	# AAs	MW [kDa]	calc. pI
		P00734	Prothrombin OS=Homo sapiens GN=F2 PE=1 SV=2 - [THRB_HUMAN]	12217.6	64.95	1	41	41	392	1.71017e+10	622	69.9921	5.89697
	High	GHVnITR	1	1	1	P00734	N4(Deamidated)	0	1.94238e+07	34.16	0.0040673	2	797.426	-0.252318	17.5678	0
		Accession	Description	Score	Coverage	# Proteins	# Unique Peptides	# Peptides	# PSMs	Area	# AAs	MW [kDa]	calc. pI
		P00734	Prothrombin OS=Homo sapiens GN=F2 PE=1 SV=2 - [THRB_HUMAN]	12217.6	64.95	1	41	41	392	1.71017e+10	622	69.9921	5.89697
	High	VTGWGNLKETWTANVGKGQPSVLQVVNLPIVERPVcK	1	1	1	P00734	C36(Carbamidomethyl)	0	4.33112e+07	33.29	0.002766	4	4074.19	-2.0904	52.0952	2
		Accession	Description	Score	Coverage	# Proteins	# Unique Peptides	# Peptides	# PSMs	Area	# AAs	MW [kDa]	calc. pI
		P00734	Prothrombin OS=Homo sapiens GN=F2 PE=1 SV=2 - [THRB_HUMAN]	12217.6	64.95	1	41	41	392	1.71017e+10	622	69.9921	5.89697
P19823	Inter-alpha-trypsin inhibitor heavy chain H2 OS=Homo sapiens GN=ITIH2 PE=1 SV=2 - [ITIH2_HUMAN]	8716.89	48.84	1	37	37	368	1.51176e+10	946	106.397	6.85889
	A4	Sequence	# PSMs	# Proteins	# Protein Groups	Protein Group Accessions	Modifications	ΔCn	Area	IonScore	Exp Value	Charge	MH+ [Da]	ΔM [ppm]	RT [min]	# Missed Cleavages
	High	FDPAKLDQIESVITATSANTQLVLETLAQmDDLQDFLSK	5	1	1	P19823	M30(Oxidation)	0	1.72061e+08	112.14	1.20356e-10	3	4325.18	0.216407	76.6386	1
		Accession	Description	Score	Coverage	# Proteins	# Unique Peptides	# Peptides	# PSMs	Area	# AAs	MW [kDa]	calc. pI
		P19823	Inter-alpha-trypsin inhibitor heavy chain H2 OS=Homo sapiens GN=ITIH2 PE=1 SV=2 - [ITIH2_HUMAN]	8716.89	48.84	1	37	37	368	1.51176e+10	946	106.397	6.85889
	High	KLWAYLTINQLLAER	19	1	1	P19823		0	8.24417e+08	104.1	2.43153e-10	2	1832.04	-1.76353	54.4803	1
		Accession	Description	Score	Coverage	# Proteins	# Unique Peptides	# Peptides	# PSMs	Area	# AAs	MW [kDa]	calc. pI
		P19823	Inter-alpha-trypsin inhibitor heavy chain H2 OS=Homo sapiens GN=ITIH2 PE=1 SV=2 - [ITIH2_HUMAN]	8716.89	48.84	1	37	37	368	1.51176e+10	946	106.397	6.85889
	High	NILFVIDVSGSMWGVK	13	1	1	P19823		0	29111982	95.98	5.32454e-09	2	1764.94	0.524436	68.5459	0
		Accession	Description	Score	Coverage	# Proteins	# Unique Peptides	# Peptides	# PSMs	Area	# AAs	MW [kDa]	calc. pI
		P19823	Inter-alpha-trypsin inhibitor heavy chain H2 OS=Homo sapiens GN=ITIH2 PE=1 SV=2 - [ITIH2_HUMAN]	8716.89	48.84	1	37	37	368	1.51176e+10	946	106.397	6.85889
	High	ETAVDGELVVLYDVK	31	1	1	P19823		0	7.47389e+07	90.31	2.16483e-08	2	1649.86	-0.883283	53.7679	0
		Accession	Description	Score	Coverage	# Proteins	# Unique Peptides	# Peptides	# PSMs	Area	# AAs	MW [kDa]	calc. pI
		P19823	Inter-alpha-trypsin inhibitor heavy chain H2 OS=Homo sapiens GN=ITIH2 PE=1 SV=2 - [ITIH2_HUMAN]	8716.89	48.84	1	37	37	368	1.51176e+10	946	106.397	6.85889
	High	SLPGESEEMMEEVDQVTLYSYK	3	1	1	P19823		0	8.94317e+07	90.13	1.03845e-08	2	2564.14	-0.88734	57.445	0
		Accession	Description	Score	Coverage	# Proteins	# Unique Peptides	# Peptides	# PSMs	Area	# AAs	MW [kDa]	calc. pI
		P19823	Inter-alpha-trypsin inhibitor heavy chain H2 OS=Homo sapiens GN=ITIH2 PE=1 SV=2 - [ITIH2_HUMAN]	8716.89	48.84	1	37	37	368	1.51176e+10	946	106.397	6.85889
	High	FDPAKLDQIESVITATSANTQLVLETLAQmDDLQDFLSKDK	8	1	1	P19823	M30(Oxidation)	0	6.16991e+08	87.2	3.8395e-08	3	4568.29	-1.55253	75.5495	2
		Accession	Description	Score	Coverage	# Proteins	# Unique Peptides	# Peptides	# PSMs	Area	# AAs	MW [kDa]	calc. pI
		P19823	Inter-alpha-trypsin inhibitor heavy chain H2 OS=Homo sapiens GN=ITIH2 PE=1 SV=2 - [ITIH2_HUMAN]	8716.89	48.84	1	37	37	368	1.51176e+10	946	106.397	6.85889
	High	LDQIESVITATSANTQLVLETLAQmDDLQDFLSKDK	8	1	1	P19823	M25(Oxidation)	0	9.37927e+07	85.58	5.54772e-08	3	4010.02	0.625363	74.273	1
		Accession	Description	Score	Coverage	# Proteins	# Unique Peptides	# Peptides	# PSMs	Area	# AAs	MW [kDa]	calc. pI
		P19823	Inter-alpha-trypsin inhibitor heavy chain H2 OS=Homo sapiens GN=ITIH2 PE=1 SV=2 - [ITIH2_HUMAN]	8716.89	48.84	1	37	37	368	1.51176e+10	946	106.397	6.85889
	High	NVQFNYPHTSVTDVTQnnFHNYFGGSEIVVAGK	7	1	1	P19823	N17(Deamidated); N18(Deamidated)	0	0	85.08	7.23362e-08	3	3685.74	4.32843	48.7284	0
		Accession	Description	Score	Coverage	# Proteins	# Unique Peptides	# Peptides	# PSMs	Area	# AAs	MW [kDa]	calc. pI
		P19823	Inter-alpha-trypsin inhibitor heavy chain H2 OS=Homo sapiens GN=ITIH2 PE=1 SV=2 - [ITIH2_HUMAN]	8716.89	48.84	1	37	37	368	1.51176e+10	946	106.397	6.85889
	High	HLEVDVWVIEPQGLR	6	1	1	P19823		0	7.06519e+08	82.76	9.18966e-08	2	1789.96	0.00615953	50.183	0
		Accession	Description	Score	Coverage	# Proteins	# Unique Peptides	# Peptides	# PSMs	Area	# AAs	MW [kDa]	calc. pI
		P19823	Inter-alpha-trypsin inhibitor heavy chain H2 OS=Homo sapiens GN=ITIH2 PE=1 SV=2 - [ITIH2_HUMAN]	8716.89	48.84	1	37	37	368	1.51176e+10	946	106.397	6.85889
	High	LWAYLTINQLLAER	6	1	1	P19823		0	2.28323e+08	80.46	1.13786e-07	2	1703.95	-1.03683	62.6405	0
		Accession	Description	Score	Coverage	# Proteins	# Unique Peptides	# Peptides	# PSMs	Area	# AAs	MW [kDa]	calc. pI
		P19823	Inter-alpha-trypsin inhibitor heavy chain H2 OS=Homo sapiens GN=ITIH2 PE=1 SV=2 - [ITIH2_HUMAN]	8716.89	48.84	1	37	37	368	1.51176e+10	946	106.397	6.85889
	High	ENIQDNISLFSLGMGFDVDYDFLKR	9	1	1	P19823		0	0	78.21	4.19047e-07	3	2936.41	-2.0414	68.5011	1
		Accession	Description	Score	Coverage	# Proteins	# Unique Peptides	# Peptides	# PSMs	Area	# AAs	MW [kDa]	calc. pI
		P19823	Inter-alpha-trypsin inhibitor heavy chain H2 OS=Homo sapiens GN=ITIH2 PE=1 SV=2 - [ITIH2_HUMAN]	8716.89	48.84	1	37	37	368	1.51176e+10	946	106.397	6.85889
	High	SILQMSLDHHIVTPLTSLVIENEAGDER	7	1	1	P19823		0	2738035977	76.49	5.43019e-07	3	3117.58	-2.16482	55.1017	0
		Accession	Description	Score	Coverage	# Proteins	# Unique Peptides	# Peptides	# PSMs	Area	# AAs	MW [kDa]	calc. pI
		P19823	Inter-alpha-trypsin inhibitor heavy chain H2 OS=Homo sapiens GN=ITIH2 PE=1 SV=2 - [ITIH2_HUMAN]	8716.89	48.84	1	37	37	368	1.51176e+10	946	106.397	6.85889
	High	NVQFNYPHTSVTDVTQNNFHNYFGGSEIVVAGK	3	1	1	P19823		0	3.00644e+09	75.21	8.13512e-07	3	3683.76	2.34642	47.1472	0
		Accession	Description	Score	Coverage	# Proteins	# Unique Peptides	# Peptides	# PSMs	Area	# AAs	MW [kDa]	calc. pI
		P19823	Inter-alpha-trypsin inhibitor heavy chain H2 OS=Homo sapiens GN=ITIH2 PE=1 SV=2 - [ITIH2_HUMAN]	8716.89	48.84	1	37	37	368	1.51176e+10	946	106.397	6.85889
	High	LDQIESVITATSANTQLVLETLAQmDDLqDFLSKDK	4	1	1	P19823	M25(Oxidation); Q29(Deamidated)	0	0	72.4	1.08758e-06	3	4011.03	8.47528	74.4126	1
		Accession	Description	Score	Coverage	# Proteins	# Unique Peptides	# Peptides	# PSMs	Area	# AAs	MW [kDa]	calc. pI
		P19823	Inter-alpha-trypsin inhibitor heavy chain H2 OS=Homo sapiens GN=ITIH2 PE=1 SV=2 - [ITIH2_HUMAN]	8716.89	48.84	1	37	37	368	1.51176e+10	946	106.397	6.85889
	High	KFYNQVSTPLLR	2	1	1	P19823		0	6.65276e+08	70.63	1.10716e-06	2	1465.81	-1.25708	32.9402	1
		Accession	Description	Score	Coverage	# Proteins	# Unique Peptides	# Peptides	# PSMs	Area	# AAs	MW [kDa]	calc. pI
		P19823	Inter-alpha-trypsin inhibitor heavy chain H2 OS=Homo sapiens GN=ITIH2 PE=1 SV=2 - [ITIH2_HUMAN]	8716.89	48.84	1	37	37	368	1.51176e+10	946	106.397	6.85889
	High	VQFELHYQEVK	4	1	1	P19823		0	6.35524e+09	68.55	3.63754e-06	2	1419.73	-0.515277	32.3592	0
		Accession	Description	Score	Coverage	# Proteins	# Unique Peptides	# Peptides	# PSMs	Area	# AAs	MW [kDa]	calc. pI
		P19823	Inter-alpha-trypsin inhibitor heavy chain H2 OS=Homo sapiens GN=ITIH2 PE=1 SV=2 - [ITIH2_HUMAN]	8716.89	48.84	1	37	37	368	1.51176e+10	946	106.397	6.85889
	High	SSALDMENFR	2	1	1	P19823		0	3.36867e+08	64.59	3.54487e-06	2	1169.52	-0.774245	35.0754	0
		Accession	Description	Score	Coverage	# Proteins	# Unique Peptides	# Peptides	# PSMs	Area	# AAs	MW [kDa]	calc. pI
		P19823	Inter-alpha-trypsin inhibitor heavy chain H2 OS=Homo sapiens GN=ITIH2 PE=1 SV=2 - [ITIH2_HUMAN]	8716.89	48.84	1	37	37	368	1.51176e+10	946	106.397	6.85889
	High	SLPGESEEmmEEVDQVTLYSYK	3	1	1	P19823	M9(Oxidation); M10(Oxidation)	0	4.31066e+08	64.09	3.82143e-06	2	2596.13	0.313797	44.2297	0
		Accession	Description	Score	Coverage	# Proteins	# Unique Peptides	# Peptides	# PSMs	Area	# AAs	MW [kDa]	calc. pI
		P19823	Inter-alpha-trypsin inhibitor heavy chain H2 OS=Homo sapiens GN=ITIH2 PE=1 SV=2 - [ITIH2_HUMAN]	8716.89	48.84	1	37	37	368	1.51176e+10	946	106.397	6.85889
	High	TWRNDLISATK	2	1	1	P19823		0	1570190107	64.08	9.04797e-06	2	1304.69	-0.790647	30.3469	1
		Accession	Description	Score	Coverage	# Proteins	# Unique Peptides	# Peptides	# PSMs	Area	# AAs	MW [kDa]	calc. pI
		P19823	Inter-alpha-trypsin inhibitor heavy chain H2 OS=Homo sapiens GN=ITIH2 PE=1 SV=2 - [ITIH2_HUMAN]	8716.89	48.84	1	37	37	368	1.51176e+10	946	106.397	6.85889
	High	TWRnDLISATK	3	1	1	P19823	N4(Deamidated)	0	1.06313e+08	63.17	1.13258e-05	2	1305.68	-0.702082	34.1566	1
		Accession	Description	Score	Coverage	# Proteins	# Unique Peptides	# Peptides	# PSMs	Area	# AAs	MW [kDa]	calc. pI
		P19823	Inter-alpha-trypsin inhibitor heavy chain H2 OS=Homo sapiens GN=ITIH2 PE=1 SV=2 - [ITIH2_HUMAN]	8716.89	48.84	1	37	37	368	1.51176e+10	946	106.397	6.85889
	High	VVNNSPQPQNVVFDVQIPK	23	1	1	P19823		0	1.71602e+10	62.82	9.24641e-06	2	2122.13	-1.27648	45.9208	0
		Accession	Description	Score	Coverage	# Proteins	# Unique Peptides	# Peptides	# PSMs	Area	# AAs	MW [kDa]	calc. pI
		P19823	Inter-alpha-trypsin inhibitor heavy chain H2 OS=Homo sapiens GN=ITIH2 PE=1 SV=2 - [ITIH2_HUMAN]	8716.89	48.84	1	37	37	368	1.51176e+10	946	106.397	6.85889
	High	AGELEVFNGYFVHFFAPDNLDPIPK	12	1	1	P19823		0	4.90518e+09	62.03	1.73885e-05	3	2836.4	-0.406662	69.9564	0
		Accession	Description	Score	Coverage	# Proteins	# Unique Peptides	# Peptides	# PSMs	Area	# AAs	MW [kDa]	calc. pI
		P19823	Inter-alpha-trypsin inhibitor heavy chain H2 OS=Homo sapiens GN=ITIH2 PE=1 SV=2 - [ITIH2_HUMAN]	8716.89	48.84	1	37	37	368	1.51176e+10	946	106.397	6.85889
	High	IYGNQDTSSQLK	1	1	1	P19823		0	3.39991e+08	61.8	1.26853e-05	2	1353.66	-0.123414	24.2126	0
		Accession	Description	Score	Coverage	# Proteins	# Unique Peptides	# Peptides	# PSMs	Area	# AAs	MW [kDa]	calc. pI
		P19823	Inter-alpha-trypsin inhibitor heavy chain H2 OS=Homo sapiens GN=ITIH2 PE=1 SV=2 - [ITIH2_HUMAN]	8716.89	48.84	1	37	37	368	1.51176e+10	946	106.397	6.85889
	High	AEDHFSVIDFNQNIR	3	1	1	P19823		0	7.67389e+08	61.74	1.39671e-05	2	1804.86	-0.735985	40.7518	0
		Accession	Description	Score	Coverage	# Proteins	# Unique Peptides	# Peptides	# PSMs	Area	# AAs	MW [kDa]	calc. pI
		P19823	Inter-alpha-trypsin inhibitor heavy chain H2 OS=Homo sapiens GN=ITIH2 PE=1 SV=2 - [ITIH2_HUMAN]	8716.89	48.84	1	37	37	368	1.51176e+10	946	106.397	6.85889
	High	LGSYEHR	2	1	1	P19823		0	3.21277e+06	60.8	1.29755e-05	2	861.421	-0.34036	17.2633	0
		Accession	Description	Score	Coverage	# Proteins	# Unique Peptides	# Peptides	# PSMs	Area	# AAs	MW [kDa]	calc. pI
		P19823	Inter-alpha-trypsin inhibitor heavy chain H2 OS=Homo sapiens GN=ITIH2 PE=1 SV=2 - [ITIH2_HUMAN]	8716.89	48.84	1	37	37	368	1.51176e+10	946	106.397	6.85889
	High	TILDDLRAEDHFSVIDFnQNIR	6	1	1	P19823	N18(Deamidated)	0	330436345	58.79	3.91764e-05	3	2632.3	1.42953	56.539	1
		Accession	Description	Score	Coverage	# Proteins	# Unique Peptides	# Peptides	# PSMs	Area	# AAs	MW [kDa]	calc. pI
		P19823	Inter-alpha-trypsin inhibitor heavy chain H2 OS=Homo sapiens GN=ITIH2 PE=1 SV=2 - [ITIH2_HUMAN]	8716.89	48.84	1	37	37	368	1.51176e+10	946	106.397	6.85889
	High	IYGNQDTSSQLKK	2	1	1	P19823		0	2.46735e+08	58.74	2.8269e-05	2	1481.76	-0.0298882	21.4562	1
		Accession	Description	Score	Coverage	# Proteins	# Unique Peptides	# Peptides	# PSMs	Area	# AAs	MW [kDa]	calc. pI
		P19823	Inter-alpha-trypsin inhibitor heavy chain H2 OS=Homo sapiens GN=ITIH2 PE=1 SV=2 - [ITIH2_HUMAN]	8716.89	48.84	1	37	37	368	1.51176e+10	946	106.397	6.85889
	High	TILDDLRAEDHFSVIDFNQNIR	6	1	1	P19823		0	6.9863e+09	57.81	4.5782e-05	3	2631.32	-0.376453	53.3333	1
		Accession	Description	Score	Coverage	# Proteins	# Unique Peptides	# Peptides	# PSMs	Area	# AAs	MW [kDa]	calc. pI
		P19823	Inter-alpha-trypsin inhibitor heavy chain H2 OS=Homo sapiens GN=ITIH2 PE=1 SV=2 - [ITIH2_HUMAN]	8716.89	48.84	1	37	37	368	1.51176e+10	946	106.397	6.85889
	High	FLHVPDTFEGHFDGVPVISK	3	1	1	P19823		0	1.08196e+10	55.29	7.21755e-05	2	2241.14	0.589079	46.2797	0
		Accession	Description	Score	Coverage	# Proteins	# Unique Peptides	# Peptides	# PSMs	Area	# AAs	MW [kDa]	calc. pI
		P19823	Inter-alpha-trypsin inhibitor heavy chain H2 OS=Homo sapiens GN=ITIH2 PE=1 SV=2 - [ITIH2_HUMAN]	8716.89	48.84	1	37	37	368	1.51176e+10	946	106.397	6.85889
	High	RLSNENHGIAQR	4	1	1	P19823		0	3.14821e+06	54.49	6.52583e-05	2	1394.72	-0.0963102	17.0716	1
		Accession	Description	Score	Coverage	# Proteins	# Unique Peptides	# Peptides	# PSMs	Area	# AAs	MW [kDa]	calc. pI
		P19823	Inter-alpha-trypsin inhibitor heavy chain H2 OS=Homo sapiens GN=ITIH2 PE=1 SV=2 - [ITIH2_HUMAN]	8716.89	48.84	1	37	37	368	1.51176e+10	946	106.397	6.85889
	High	LSNENHGIAQR	2	1	1	P19823		0	1.4655e+07	53.16	9.78194e-05	2	1238.62	-0.4657	17.9099	0
		Accession	Description	Score	Coverage	# Proteins	# Unique Peptides	# Peptides	# PSMs	Area	# AAs	MW [kDa]	calc. pI
		P19823	Inter-alpha-trypsin inhibitor heavy chain H2 OS=Homo sapiens GN=ITIH2 PE=1 SV=2 - [ITIH2_HUMAN]	8716.89	48.84	1	37	37	368	1.51176e+10	946	106.397	6.85889
	High	VVNnSPQPQNVVFDVQIPK	30	1	1	P19823	N4(Deamidated)	0	3.74591e+09	51.24	0.00013642	3	2123.11	-0.193197	46.4758	0
		Accession	Description	Score	Coverage	# Proteins	# Unique Peptides	# Peptides	# PSMs	Area	# AAs	MW [kDa]	calc. pI
		P19823	Inter-alpha-trypsin inhibitor heavy chain H2 OS=Homo sapiens GN=ITIH2 PE=1 SV=2 - [ITIH2_HUMAN]	8716.89	48.84	1	37	37	368	1.51176e+10	946	106.397	6.85889
	High	VVnnSPQPQNVVFDVQIPK	19	1	1	P19823	N3(Deamidated); N4(Deamidated)	0	4.2356e+07	50.74	0.000203244	2	2124.09	-3.92569	48.1191	0
		Accession	Description	Score	Coverage	# Proteins	# Unique Peptides	# Peptides	# PSMs	Area	# AAs	MW [kDa]	calc. pI
		P19823	Inter-alpha-trypsin inhibitor heavy chain H2 OS=Homo sapiens GN=ITIH2 PE=1 SV=2 - [ITIH2_HUMAN]	8716.89	48.84	1	37	37	368	1.51176e+10	946	106.397	6.85889
	High	NVQFNYPHTSVTDVTQNNFHnYFGGSEIVVAGK	46	1	1	P19823	N21(Deamidated)	0	3.80208e+08	49.65	0.000263394	4	3684.74	0.667197	47.9359	0
		Accession	Description	Score	Coverage	# Proteins	# Unique Peptides	# Peptides	# PSMs	Area	# AAs	MW [kDa]	calc. pI
		P19823	Inter-alpha-trypsin inhibitor heavy chain H2 OS=Homo sapiens GN=ITIH2 PE=1 SV=2 - [ITIH2_HUMAN]	8716.89	48.84	1	37	37	368	1.51176e+10	946	106.397	6.85889
	High	AHVSFKPTVAQQR	3	1	1	P19823		0	2.94112e+09	49.49	0.000156882	2	1468.8	-0.452185	22.1201	0
		Accession	Description	Score	Coverage	# Proteins	# Unique Peptides	# Peptides	# PSMs	Area	# AAs	MW [kDa]	calc. pI
		P19823	Inter-alpha-trypsin inhibitor heavy chain H2 OS=Homo sapiens GN=ITIH2 PE=1 SV=2 - [ITIH2_HUMAN]	8716.89	48.84	1	37	37	368	1.51176e+10	946	106.397	6.85889
	High	AGELEVFnGYFVHFFAPDnLDPIPK	2	1	1	P19823	N8(Deamidated); N19(Deamidated)	0	537362	48.52	0.000387366	3	2838.38	3.26565	78.6735	0
		Accession	Description	Score	Coverage	# Proteins	# Unique Peptides	# Peptides	# PSMs	Area	# AAs	MW [kDa]	calc. pI
		P19823	Inter-alpha-trypsin inhibitor heavy chain H2 OS=Homo sapiens GN=ITIH2 PE=1 SV=2 - [ITIH2_HUMAN]	8716.89	48.84	1	37	37	368	1.51176e+10	946	106.397	6.85889
	High	VQSTITSR	2	1	1	P19823		0	1.26631e+08	48.49	0.000220156	2	891.489	-0.23211	18.8515	0
		Accession	Description	Score	Coverage	# Proteins	# Unique Peptides	# Peptides	# PSMs	Area	# AAs	MW [kDa]	calc. pI
		P19823	Inter-alpha-trypsin inhibitor heavy chain H2 OS=Homo sapiens GN=ITIH2 PE=1 SV=2 - [ITIH2_HUMAN]	8716.89	48.84	1	37	37	368	1.51176e+10	946	106.397	6.85889
	High	FYNQVSTPLLR	2	1	1	P19823		0	1.06775e+10	48.28	0.000212489	2	1337.72	-0.739211	37.8454	0
		Accession	Description	Score	Coverage	# Proteins	# Unique Peptides	# Peptides	# PSMs	Area	# AAs	MW [kDa]	calc. pI
		P19823	Inter-alpha-trypsin inhibitor heavy chain H2 OS=Homo sapiens GN=ITIH2 PE=1 SV=2 - [ITIH2_HUMAN]	8716.89	48.84	1	37	37	368	1.51176e+10	946	106.397	6.85889
	High	ENIQDnISLFSLGMGFDVDYDFLKR	6	1	1	P19823	N6(Deamidated)	0	7.06925e+07	47.89	0.000499856	3	2937.42	6.55915	71.2561	1
		Accession	Description	Score	Coverage	# Proteins	# Unique Peptides	# Peptides	# PSMs	Area	# AAs	MW [kDa]	calc. pI
		P19823	Inter-alpha-trypsin inhibitor heavy chain H2 OS=Homo sapiens GN=ITIH2 PE=1 SV=2 - [ITIH2_HUMAN]	8716.89	48.84	1	37	37	368	1.51176e+10	946	106.397	6.85889
	High	FDPAKLDQIESVITATSANTQLVLETLAQMDDLQDFLSKDK	2	1	1	P19823		0	1.65405e+08	45.51	0.000463964	5	4552.3	0.215122	76.6709	2
		Accession	Description	Score	Coverage	# Proteins	# Unique Peptides	# Peptides	# PSMs	Area	# AAs	MW [kDa]	calc. pI
		P19823	Inter-alpha-trypsin inhibitor heavy chain H2 OS=Homo sapiens GN=ITIH2 PE=1 SV=2 - [ITIH2_HUMAN]	8716.89	48.84	1	37	37	368	1.51176e+10	946	106.397	6.85889
	High	HLEVDVWVIEPqGLR	1	1	1	P19823	Q12(Deamidated)	0	0	45.33	0.000706345	2	1790.93	-8.31343	51.3795	0
		Accession	Description	Score	Coverage	# Proteins	# Unique Peptides	# Peptides	# PSMs	Area	# AAs	MW [kDa]	calc. pI
		P19823	Inter-alpha-trypsin inhibitor heavy chain H2 OS=Homo sapiens GN=ITIH2 PE=1 SV=2 - [ITIH2_HUMAN]	8716.89	48.84	1	37	37	368	1.51176e+10	946	106.397	6.85889
	High	IQPSGGTNINEALLR	2	1	1	P19823		0	17373050143	44.56	0.000542415	2	1582.85	-2.33723	35.3098	0
		Accession	Description	Score	Coverage	# Proteins	# Unique Peptides	# Peptides	# PSMs	Area	# AAs	MW [kDa]	calc. pI
		P19823	Inter-alpha-trypsin inhibitor heavy chain H2 OS=Homo sapiens GN=ITIH2 PE=1 SV=2 - [ITIH2_HUMAN]	8716.89	48.84	1	37	37	368	1.51176e+10	946	106.397	6.85889
	High	AGELEVFnGYFVHFFAPDNLDPIPK	21	1	1	P19823	N8(Deamidated)	0	5550863176	43.39	0.0013057	2	2837.39	3.31708	67.4071	0
		Accession	Description	Score	Coverage	# Proteins	# Unique Peptides	# Peptides	# PSMs	Area	# AAs	MW [kDa]	calc. pI
		P19823	Inter-alpha-trypsin inhibitor heavy chain H2 OS=Homo sapiens GN=ITIH2 PE=1 SV=2 - [ITIH2_HUMAN]	8716.89	48.84	1	37	37	368	1.51176e+10	946	106.397	6.85889
	High	FYnQVSTPLLR	1	1	1	P19823	N3(Deamidated)	0	1.12631e+09	42.64	0.000971937	2	1338.7	-1.29117	40.6716	0
		Accession	Description	Score	Coverage	# Proteins	# Unique Peptides	# Peptides	# PSMs	Area	# AAs	MW [kDa]	calc. pI
		P19823	Inter-alpha-trypsin inhibitor heavy chain H2 OS=Homo sapiens GN=ITIH2 PE=1 SV=2 - [ITIH2_HUMAN]	8716.89	48.84	1	37	37	368	1.51176e+10	946	106.397	6.85889
	High	KLGSYEHR	3	1	1	P19823		0	5.32565e+06	42.47	0.00105887	2	989.516	-0.357271	16.2569	1
		Accession	Description	Score	Coverage	# Proteins	# Unique Peptides	# Peptides	# PSMs	Area	# AAs	MW [kDa]	calc. pI
		P19823	Inter-alpha-trypsin inhibitor heavy chain H2 OS=Homo sapiens GN=ITIH2 PE=1 SV=2 - [ITIH2_HUMAN]	8716.89	48.84	1	37	37	368	1.51176e+10	946	106.397	6.85889
	High	FDPAKLDQIESVITATSANTQLVLETLAqMDDLqDFLSKDK	3	1	1	P19823	Q29(Deamidated); Q34(Deamidated)	0	2.6731e+08	42.3	0.00112175	5	4554.28	2.23552	74.025	2
		Accession	Description	Score	Coverage	# Proteins	# Unique Peptides	# Peptides	# PSMs	Area	# AAs	MW [kDa]	calc. pI
		P19823	Inter-alpha-trypsin inhibitor heavy chain H2 OS=Homo sapiens GN=ITIH2 PE=1 SV=2 - [ITIH2_HUMAN]	8716.89	48.84	1	37	37	368	1.51176e+10	946	106.397	6.85889
	High	TILDDLR	2	1	1	P19823		0	604059656	41.34	0.00143597	2	845.472	-0.994602	38.297	0
		Accession	Description	Score	Coverage	# Proteins	# Unique Peptides	# Peptides	# PSMs	Area	# AAs	MW [kDa]	calc. pI
		P19823	Inter-alpha-trypsin inhibitor heavy chain H2 OS=Homo sapiens GN=ITIH2 PE=1 SV=2 - [ITIH2_HUMAN]	8716.89	48.84	1	37	37	368	1.51176e+10	946	106.397	6.85889
	High	TEVNVLPGAK	2	1	1	P19823		0	6.67464e+07	40.83	0.000677351	2	1027.58	-0.353104	28.8198	0
		Accession	Description	Score	Coverage	# Proteins	# Unique Peptides	# Peptides	# PSMs	Area	# AAs	MW [kDa]	calc. pI
		P19823	Inter-alpha-trypsin inhibitor heavy chain H2 OS=Homo sapiens GN=ITIH2 PE=1 SV=2 - [ITIH2_HUMAN]	8716.89	48.84	1	37	37	368	1.51176e+10	946	106.397	6.85889
	High	IQPSGGTnINEALLR	7	1	1	P19823	N8(Deamidated)	0	2.79178e+08	38.76	0.0024813	2	1583.84	-0.953019	38.9967	0
		Accession	Description	Score	Coverage	# Proteins	# Unique Peptides	# Peptides	# PSMs	Area	# AAs	MW [kDa]	calc. pI
		P19823	Inter-alpha-trypsin inhibitor heavy chain H2 OS=Homo sapiens GN=ITIH2 PE=1 SV=2 - [ITIH2_HUMAN]	8716.89	48.84	1	37	37	368	1.51176e+10	946	106.397	6.85889
	High	NDLISATK	1	1	1	P19823		0	2.3506e+07	36.92	0.00426795	2	861.468	0.114573	24.3004	0
		Accession	Description	Score	Coverage	# Proteins	# Unique Peptides	# Peptides	# PSMs	Area	# AAs	MW [kDa]	calc. pI
		P19823	Inter-alpha-trypsin inhibitor heavy chain H2 OS=Homo sapiens GN=ITIH2 PE=1 SV=2 - [ITIH2_HUMAN]	8716.89	48.84	1	37	37	368	1.51176e+10	946	106.397	6.85889
	High	MKQTVEAMK	1	1	1	P19823		0	1.70828e+06	36.41	0.00418265	2	1065.54	-0.49849	19.5714	1
		Accession	Description	Score	Coverage	# Proteins	# Unique Peptides	# Peptides	# PSMs	Area	# AAs	MW [kDa]	calc. pI
		P19823	Inter-alpha-trypsin inhibitor heavy chain H2 OS=Homo sapiens GN=ITIH2 PE=1 SV=2 - [ITIH2_HUMAN]	8716.89	48.84	1	37	37	368	1.51176e+10	946	106.397	6.85889
	High	QTVEAMK	1	1	1	P19823		0	961971	36.22	0.00422643	2	806.408	-0.0879553	18.896	0
		Accession	Description	Score	Coverage	# Proteins	# Unique Peptides	# Peptides	# PSMs	Area	# AAs	MW [kDa]	calc. pI
		P19823	Inter-alpha-trypsin inhibitor heavy chain H2 OS=Homo sapiens GN=ITIH2 PE=1 SV=2 - [ITIH2_HUMAN]	8716.89	48.84	1	37	37	368	1.51176e+10	946	106.397	6.85889
	High	AIFILNEANNLGLLDPNSVSLIILVSDGDPTVGELK	1	1	1	P19823		0	5.77991e+07	35.68	0.00171701	3	3764.04	0.64041	76.6355	0
		Accession	Description	Score	Coverage	# Proteins	# Unique Peptides	# Peptides	# PSMs	Area	# AAs	MW [kDa]	calc. pI
		P19823	Inter-alpha-trypsin inhibitor heavy chain H2 OS=Homo sapiens GN=ITIH2 PE=1 SV=2 - [ITIH2_HUMAN]	8716.89	48.84	1	37	37	368	1.51176e+10	946	106.397	6.85889
	High	KLWAYLTINqLLAER	1	1	1	P19823	Q10(Deamidated)	0	3.22614e+07	32.59	0.00523267	2	1833.03	-1.03397	61.9481	1
		Accession	Description	Score	Coverage	# Proteins	# Unique Peptides	# Peptides	# PSMs	Area	# AAs	MW [kDa]	calc. pI
		P19823	Inter-alpha-trypsin inhibitor heavy chain H2 OS=Homo sapiens GN=ITIH2 PE=1 SV=2 - [ITIH2_HUMAN]	8716.89	48.84	1	37	37	368	1.51176e+10	946	106.397	6.85889
P02753	Retinol-binding protein 4 OS=Homo sapiens GN=RBP4 PE=1 SV=3 - [RET4_HUMAN]	4185.08	77.11	1	13	13	122	1.65622e+09	201	22.9953	6.07471
	A4	Sequence	# PSMs	# Proteins	# Protein Groups	Protein Group Accessions	Modifications	ΔCn	Area	IonScore	Exp Value	Charge	MH+ [Da]	ΔM [ppm]	RT [min]	# Missed Cleavages
	High	LLNNWDVcADMVGTFTDTEDPAK	10	1	1	P02753	C8(Carbamidomethyl)	0	2.21355e+07	123.77	4.95316e-12	2	2612.16	-2.19217	56.9812	0
		Accession	Description	Score	Coverage	# Proteins	# Unique Peptides	# Peptides	# PSMs	Area	# AAs	MW [kDa]	calc. pI
		P02753	Retinol-binding protein 4 OS=Homo sapiens GN=RBP4 PE=1 SV=3 - [RET4_HUMAN]	4185.08	77.11	1	13	13	122	1.65622e+09	201	22.9953	6.07471
	High	LLNLDGTcADSYSFVFSR	53	1	1	P02753	C8(Carbamidomethyl)	0	5.94382e+08	95.51	5.91905e-09	2	2064.97	-0.0316128	58.0291	0
		Accession	Description	Score	Coverage	# Proteins	# Unique Peptides	# Peptides	# PSMs	Area	# AAs	MW [kDa]	calc. pI
		P02753	Retinol-binding protein 4 OS=Homo sapiens GN=RBP4 PE=1 SV=3 - [RET4_HUMAN]	4185.08	77.11	1	13	13	122	1.65622e+09	201	22.9953	6.07471
	High	KDPEGLFLQDNIVAEFSVDETGQMSATAK	15	1	1	P02753		0	5.47826e+07	84.51	9.71723e-08	3	3140.51	1.23466	76.094	1
		Accession	Description	Score	Coverage	# Proteins	# Unique Peptides	# Peptides	# PSMs	Area	# AAs	MW [kDa]	calc. pI
		P02753	Retinol-binding protein 4 OS=Homo sapiens GN=RBP4 PE=1 SV=3 - [RET4_HUMAN]	4185.08	77.11	1	13	13	122	1.65622e+09	201	22.9953	6.07471
	High	GNDDHWIVDTDYDTYAVQYScR	3	1	1	P02753	C21(Carbamidomethyl)	0	3.33207e+08	76.9	7.55443e-08	2	2693.12	0.341043	46.1559	0
		Accession	Description	Score	Coverage	# Proteins	# Unique Peptides	# Peptides	# PSMs	Area	# AAs	MW [kDa]	calc. pI
		P02753	Retinol-binding protein 4 OS=Homo sapiens GN=RBP4 PE=1 SV=3 - [RET4_HUMAN]	4185.08	77.11	1	13	13	122	1.65622e+09	201	22.9953	6.07471
	High	LLNLDGTcADSYSFVFSRDPNGLPPEAQK	6	1	1	P02753	C8(Carbamidomethyl)	0	25012022	68.76	3.3727e-06	3	3211.54	-0.114369	51.0732	1
		Accession	Description	Score	Coverage	# Proteins	# Unique Peptides	# Peptides	# PSMs	Area	# AAs	MW [kDa]	calc. pI
		P02753	Retinol-binding protein 4 OS=Homo sapiens GN=RBP4 PE=1 SV=3 - [RET4_HUMAN]	4185.08	77.11	1	13	13	122	1.65622e+09	201	22.9953	6.07471
	High	LLNLDGTcADSYSFVFSRDPnGLPPEAQK	10	1	1	P02753	C8(Carbamidomethyl); N21(Deamidated)	0	158795568	65.44	6.91537e-06	3	3212.52	1.25136	52.0888	1
		Accession	Description	Score	Coverage	# Proteins	# Unique Peptides	# Peptides	# PSMs	Area	# AAs	MW [kDa]	calc. pI
		P02753	Retinol-binding protein 4 OS=Homo sapiens GN=RBP4 PE=1 SV=3 - [RET4_HUMAN]	4185.08	77.11	1	13	13	122	1.65622e+09	201	22.9953	6.07471
	High	LLNnWDVcADMVGTFTDTEDPAK	4	1	1	P02753	N4(Deamidated); C8(Carbamidomethyl)	0	0	63.3	5.79992e-06	2	2613.17	6.44793	60.7211	0
		Accession	Description	Score	Coverage	# Proteins	# Unique Peptides	# Peptides	# PSMs	Area	# AAs	MW [kDa]	calc. pI
		P02753	Retinol-binding protein 4 OS=Homo sapiens GN=RBP4 PE=1 SV=3 - [RET4_HUMAN]	4185.08	77.11	1	13	13	122	1.65622e+09	201	22.9953	6.07471
	High	KDPEGLFLqDNIVAEFSVDETGQMSATAK	3	1	1	P02753	Q9(Deamidated)	0	0	60.1	2.61411e-05	3	3141.52	7.41026	71.285	1
		Accession	Description	Score	Coverage	# Proteins	# Unique Peptides	# Peptides	# PSMs	Area	# AAs	MW [kDa]	calc. pI
		P02753	Retinol-binding protein 4 OS=Homo sapiens GN=RBP4 PE=1 SV=3 - [RET4_HUMAN]	4185.08	77.11	1	13	13	122	1.65622e+09	201	22.9953	6.07471
	High	LIVHNGYcDGR	2	1	1	P02753	C8(Carbamidomethyl)	0	4.04613e+07	54.53	5.74365e-05	2	1303.62	-0.158038	23.2682	0
		Accession	Description	Score	Coverage	# Proteins	# Unique Peptides	# Peptides	# PSMs	Area	# AAs	MW [kDa]	calc. pI
		P02753	Retinol-binding protein 4 OS=Homo sapiens GN=RBP4 PE=1 SV=3 - [RET4_HUMAN]	4185.08	77.11	1	13	13	122	1.65622e+09	201	22.9953	6.07471
	High	MKYWGVASFLQK	5	1	1	P02753		0	5.39106e+07	52.66	0.000122763	2	1457.76	-0.584366	43.0431	1
		Accession	Description	Score	Coverage	# Proteins	# Unique Peptides	# Peptides	# PSMs	Area	# AAs	MW [kDa]	calc. pI
		P02753	Retinol-binding protein 4 OS=Homo sapiens GN=RBP4 PE=1 SV=3 - [RET4_HUMAN]	4185.08	77.11	1	13	13	122	1.65622e+09	201	22.9953	6.07471
	High	LLNNWDVcADMVGTFTDTEDPAKFK	2	1	1	P02753	C8(Carbamidomethyl)	0	1.47528e+08	51.03	0.000156589	3	2887.32	-1.90297	54.6098	1
		Accession	Description	Score	Coverage	# Proteins	# Unique Peptides	# Peptides	# PSMs	Area	# AAs	MW [kDa]	calc. pI
		P02753	Retinol-binding protein 4 OS=Homo sapiens GN=RBP4 PE=1 SV=3 - [RET4_HUMAN]	4185.08	77.11	1	13	13	122	1.65622e+09	201	22.9953	6.07471
	High	QEELcLAR	2	1	1	P02753	C5(Carbamidomethyl)	0	9.95286e+07	47.78	0.000308441	2	1018.5	-0.610567	28.1743	0
		Accession	Description	Score	Coverage	# Proteins	# Unique Peptides	# Peptides	# PSMs	Area	# AAs	MW [kDa]	calc. pI
		P02753	Retinol-binding protein 4 OS=Homo sapiens GN=RBP4 PE=1 SV=3 - [RET4_HUMAN]	4185.08	77.11	1	13	13	122	1.65622e+09	201	22.9953	6.07471
	High	FSGTWYAMAK	2	1	1	P02753		0	6.4924e+08	46.69	0.000286076	2	1161.54	-0.16609	37.029	0
		Accession	Description	Score	Coverage	# Proteins	# Unique Peptides	# Peptides	# PSMs	Area	# AAs	MW [kDa]	calc. pI
		P02753	Retinol-binding protein 4 OS=Homo sapiens GN=RBP4 PE=1 SV=3 - [RET4_HUMAN]	4185.08	77.11	1	13	13	122	1.65622e+09	201	22.9953	6.07471
	High	YWGVASFLQK	2	1	1	P02753		0	3.72505e+09	46.64	0.000273131	2	1198.63	0.38616	47.4347	0
		Accession	Description	Score	Coverage	# Proteins	# Unique Peptides	# Peptides	# PSMs	Area	# AAs	MW [kDa]	calc. pI
		P02753	Retinol-binding protein 4 OS=Homo sapiens GN=RBP4 PE=1 SV=3 - [RET4_HUMAN]	4185.08	77.11	1	13	13	122	1.65622e+09	201	22.9953	6.07471
	High	QRQEELcLAR	1	1	1	P02753	C7(Carbamidomethyl)	0	1.56406e+08	39.23	0.00245962	2	1302.66	-0.173988	24.7038	1
		Accession	Description	Score	Coverage	# Proteins	# Unique Peptides	# Peptides	# PSMs	Area	# AAs	MW [kDa]	calc. pI
		P02753	Retinol-binding protein 4 OS=Homo sapiens GN=RBP4 PE=1 SV=3 - [RET4_HUMAN]	4185.08	77.11	1	13	13	122	1.65622e+09	201	22.9953	6.07471
	High	VKENFDK	1	1	1	P02753		0	1.80359e+06	37.09	0.00287288	2	879.457	-0.580736	17.4672	1
		Accession	Description	Score	Coverage	# Proteins	# Unique Peptides	# Peptides	# PSMs	Area	# AAs	MW [kDa]	calc. pI
		P02753	Retinol-binding protein 4 OS=Homo sapiens GN=RBP4 PE=1 SV=3 - [RET4_HUMAN]	4185.08	77.11	1	13	13	122	1.65622e+09	201	22.9953	6.07471
	High	LIVHnGYcDGR	1	1	1	P02753	N5(Deamidated); C8(Carbamidomethyl)	0	24027197	32.67	0.00721907	3	1304.6	-0.945696	26.0886	0
		Accession	Description	Score	Coverage	# Proteins	# Unique Peptides	# Peptides	# PSMs	Area	# AAs	MW [kDa]	calc. pI
		P02753	Retinol-binding protein 4 OS=Homo sapiens GN=RBP4 PE=1 SV=3 - [RET4_HUMAN]	4185.08	77.11	1	13	13	122	1.65622e+09	201	22.9953	6.07471
P0C0L4	Complement C4-A OS=Homo sapiens GN=C4A PE=1 SV=1 - [CO4A_HUMAN]	4133.28	37.16	1	2	44	120	1351546492	1744	192.65	7.07861
	A4	Sequence	# PSMs	# Proteins	# Protein Groups	Protein Group Accessions	Modifications	ΔCn	Area	IonScore	Exp Value	Charge	MH+ [Da]	ΔM [ppm]	RT [min]	# Missed Cleavages
	High	EcVGFEAVQEVPVGLVQPASATLYDYYNPERR	2	2	2	P0C0L4;P0C0L5	C2(Carbamidomethyl)	0	293691059	121.5	1.8619e-11	3	3656.76	-2.16359	57.6648	1
		Accession	Description	Score	Coverage	# Proteins	# Unique Peptides	# Peptides	# PSMs	Area	# AAs	MW [kDa]	calc. pI
		P0C0L4	Complement C4-A OS=Homo sapiens GN=C4A PE=1 SV=1 - [CO4A_HUMAN]	4133.28	37.16	1	2	44	120	1351546492	1744	192.65	7.07861
		P0C0L5	Complement C4-B OS=Homo sapiens GN=C4B PE=1 SV=1 - [CO4B_HUMAN]	4120.15	37.16	1	1	43	137	1351546492	1744	192.673	7.15186
	High	VTASDPLDTLGSEGALSPGGVASLLR	4	2	2	P0C0L4;P0C0L5		0	1203558620	104.66	7.09607e-10	2	2483.3	0.772177	60.1683	0
		Accession	Description	Score	Coverage	# Proteins	# Unique Peptides	# Peptides	# PSMs	Area	# AAs	MW [kDa]	calc. pI
		P0C0L4	Complement C4-A OS=Homo sapiens GN=C4A PE=1 SV=1 - [CO4A_HUMAN]	4133.28	37.16	1	2	44	120	1351546492	1744	192.65	7.07861
		P0C0L5	Complement C4-B OS=Homo sapiens GN=C4B PE=1 SV=1 - [CO4B_HUMAN]	4120.15	37.16	1	1	43	137	1351546492	1744	192.673	7.15186
	High	VLSLAQEQVGGSPEK	1	2	2	P0C0L4;P0C0L5		0	2.23519e+08	97.58	3.1774e-09	2	1541.82	-1.09357	31.267	0
		Accession	Description	Score	Coverage	# Proteins	# Unique Peptides	# Peptides	# PSMs	Area	# AAs	MW [kDa]	calc. pI
		P0C0L4	Complement C4-A OS=Homo sapiens GN=C4A PE=1 SV=1 - [CO4A_HUMAN]	4133.28	37.16	1	2	44	120	1351546492	1744	192.65	7.07861
		P0C0L5	Complement C4-B OS=Homo sapiens GN=C4B PE=1 SV=1 - [CO4B_HUMAN]	4120.15	37.16	1	1	43	137	1351546492	1744	192.673	7.15186
	High	LHLETDSLALVALGALDTALYAAGSK	7	2	2	P0C0L4;P0C0L5		0	1.91032e+09	93.91	4.65378e-09	4	2613.41	0.257891	73.0811	0
		Accession	Description	Score	Coverage	# Proteins	# Unique Peptides	# Peptides	# PSMs	Area	# AAs	MW [kDa]	calc. pI
		P0C0L4	Complement C4-A OS=Homo sapiens GN=C4A PE=1 SV=1 - [CO4A_HUMAN]	4133.28	37.16	1	2	44	120	1351546492	1744	192.65	7.07861
		P0C0L5	Complement C4-B OS=Homo sapiens GN=C4B PE=1 SV=1 - [CO4B_HUMAN]	4120.15	37.16	1	1	43	137	1351546492	1744	192.673	7.15186
	High	GHLFLQTDQPIYNPGQR	2	2	2	P0C0L4;P0C0L5		0	3.8992e+07	88.52	3.59245e-08	2	1984	-1.54507	37.0026	0
		Accession	Description	Score	Coverage	# Proteins	# Unique Peptides	# Peptides	# PSMs	Area	# AAs	MW [kDa]	calc. pI
		P0C0L4	Complement C4-A OS=Homo sapiens GN=C4A PE=1 SV=1 - [CO4A_HUMAN]	4133.28	37.16	1	2	44	120	1351546492	1744	192.65	7.07861
		P0C0L5	Complement C4-B OS=Homo sapiens GN=C4B PE=1 SV=1 - [CO4B_HUMAN]	4120.15	37.16	1	1	43	137	1351546492	1744	192.673	7.15186
	High	VGLSGMAIADVTLLSGFHALR	3	2	2	P0C0L4;P0C0L5		0	126952002	85.01	4.32236e-08	2	2128.16	1.28708	60.7033	0
		Accession	Description	Score	Coverage	# Proteins	# Unique Peptides	# Peptides	# PSMs	Area	# AAs	MW [kDa]	calc. pI
		P0C0L4	Complement C4-A OS=Homo sapiens GN=C4A PE=1 SV=1 - [CO4A_HUMAN]	4133.28	37.16	1	2	44	120	1351546492	1744	192.65	7.07861
		P0C0L5	Complement C4-B OS=Homo sapiens GN=C4B PE=1 SV=1 - [CO4B_HUMAN]	4120.15	37.16	1	1	43	137	1351546492	1744	192.673	7.15186
	High	TTNIQGINLLFSSR	2	2	2	P0C0L4;P0C0L5		0	366064529	84.86	5.24173e-08	2	1563.85	-1.05743	48.7963	0
		Accession	Description	Score	Coverage	# Proteins	# Unique Peptides	# Peptides	# PSMs	Area	# AAs	MW [kDa]	calc. pI
		P0C0L4	Complement C4-A OS=Homo sapiens GN=C4A PE=1 SV=1 - [CO4A_HUMAN]	4133.28	37.16	1	2	44	120	1351546492	1744	192.65	7.07861
		P0C0L5	Complement C4-B OS=Homo sapiens GN=C4B PE=1 SV=1 - [CO4B_HUMAN]	4120.15	37.16	1	1	43	137	1351546492	1744	192.673	7.15186
	High	VGDTLNLNLR	2	2	2	P0C0L4;P0C0L5		0	9.4076e+08	82.04	1.04091e-07	2	1114.62	-1.35345	36.0364	0
		Accession	Description	Score	Coverage	# Proteins	# Unique Peptides	# Peptides	# PSMs	Area	# AAs	MW [kDa]	calc. pI
		P0C0L4	Complement C4-A OS=Homo sapiens GN=C4A PE=1 SV=1 - [CO4A_HUMAN]	4133.28	37.16	1	2	44	120	1351546492	1744	192.65	7.07861
		P0C0L5	Complement C4-B OS=Homo sapiens GN=C4B PE=1 SV=1 - [CO4B_HUMAN]	4120.15	37.16	1	1	43	137	1351546492	1744	192.673	7.15186
	High	STQDTVIALDALSAYWIASHTTEER	2	2	2	P0C0L4;P0C0L5		0	1.87165e+08	74.85	9.21464e-07	2	2778.35	-2.62876	61.0575	0
		Accession	Description	Score	Coverage	# Proteins	# Unique Peptides	# Peptides	# PSMs	Area	# AAs	MW [kDa]	calc. pI
		P0C0L4	Complement C4-A OS=Homo sapiens GN=C4A PE=1 SV=1 - [CO4A_HUMAN]	4133.28	37.16	1	2	44	120	1351546492	1744	192.65	7.07861
		P0C0L5	Complement C4-B OS=Homo sapiens GN=C4B PE=1 SV=1 - [CO4B_HUMAN]	4120.15	37.16	1	1	43	137	1351546492	1744	192.673	7.15186
	High	LLATLcSAEVcQcAEGK	2	2	2	P0C0L4;P0C0L5	C6(Carbamidomethyl); C11(Carbamidomethyl); C13(Carbamidomethyl)	0	2.12858e+08	74.05	7.49713e-07	2	1909.88	0.0199834	36.9647	0
		Accession	Description	Score	Coverage	# Proteins	# Unique Peptides	# Peptides	# PSMs	Area	# AAs	MW [kDa]	calc. pI
		P0C0L4	Complement C4-A OS=Homo sapiens GN=C4A PE=1 SV=1 - [CO4A_HUMAN]	4133.28	37.16	1	2	44	120	1351546492	1744	192.65	7.07861
		P0C0L5	Complement C4-B OS=Homo sapiens GN=C4B PE=1 SV=1 - [CO4B_HUMAN]	4120.15	37.16	1	1	43	137	1351546492	1744	192.673	7.15186
	High	LNMGITDLQGLR	2	2	2	P0C0L4;P0C0L5		0	2.28623e+08	73.3	1.14829e-06	2	1330.71	-1.04816	44.3403	0
		Accession	Description	Score	Coverage	# Proteins	# Unique Peptides	# Peptides	# PSMs	Area	# AAs	MW [kDa]	calc. pI
		P0C0L4	Complement C4-A OS=Homo sapiens GN=C4A PE=1 SV=1 - [CO4A_HUMAN]	4133.28	37.16	1	2	44	120	1351546492	1744	192.65	7.07861
		P0C0L5	Complement C4-B OS=Homo sapiens GN=C4B PE=1 SV=1 - [CO4B_HUMAN]	4120.15	37.16	1	1	43	137	1351546492	1744	192.673	7.15186
	High	AEFQDALEKLNMGITDLQGLR	4	2	2	P0C0L4;P0C0L5		0	2.34623e+08	71.82	1.79212e-06	2	2362.2	-1.93336	59.3596	1
		Accession	Description	Score	Coverage	# Proteins	# Unique Peptides	# Peptides	# PSMs	Area	# AAs	MW [kDa]	calc. pI
		P0C0L4	Complement C4-A OS=Homo sapiens GN=C4A PE=1 SV=1 - [CO4A_HUMAN]	4133.28	37.16	1	2	44	120	1351546492	1744	192.65	7.07861
		P0C0L5	Complement C4-B OS=Homo sapiens GN=C4B PE=1 SV=1 - [CO4B_HUMAN]	4120.15	37.16	1	1	43	137	1351546492	1744	192.673	7.15186
	High	ADGSYAAWLSR	2	2	2	P0C0L4;P0C0L5		0	1.20066e+08	69.88	1.74249e-06	2	1196.57	-0.820894	38.7368	0
		Accession	Description	Score	Coverage	# Proteins	# Unique Peptides	# Peptides	# PSMs	Area	# AAs	MW [kDa]	calc. pI
		P0C0L4	Complement C4-A OS=Homo sapiens GN=C4A PE=1 SV=1 - [CO4A_HUMAN]	4133.28	37.16	1	2	44	120	1351546492	1744	192.65	7.07861
		P0C0L5	Complement C4-B OS=Homo sapiens GN=C4B PE=1 SV=1 - [CO4B_HUMAN]	4120.15	37.16	1	1	43	137	1351546492	1744	192.673	7.15186
	High	DFALLSLQVPLKDAK	4	2	2	P0C0L4;P0C0L5		0	2.33964e+08	68.04	1.18562e-06	2	1657.95	-1.68204	51.743	1
		Accession	Description	Score	Coverage	# Proteins	# Unique Peptides	# Peptides	# PSMs	Area	# AAs	MW [kDa]	calc. pI
		P0C0L4	Complement C4-A OS=Homo sapiens GN=C4A PE=1 SV=1 - [CO4A_HUMAN]	4133.28	37.16	1	2	44	120	1351546492	1744	192.65	7.07861
		P0C0L5	Complement C4-B OS=Homo sapiens GN=C4B PE=1 SV=1 - [CO4B_HUMAN]	4120.15	37.16	1	1	43	137	1351546492	1744	192.673	7.15186
	High	LQETSNWLLSQQQADGSFQDPcPVLDR	4	1	1	P0C0L4	C22(Carbamidomethyl)	0	98850726	65.14	7.02721e-06	3	3132.47	-0.864957	51.3967	0
		Accession	Description	Score	Coverage	# Proteins	# Unique Peptides	# Peptides	# PSMs	Area	# AAs	MW [kDa]	calc. pI
		P0C0L4	Complement C4-A OS=Homo sapiens GN=C4A PE=1 SV=1 - [CO4A_HUMAN]	4133.28	37.16	1	2	44	120	1351546492	1744	192.65	7.07861
	High	GPEVQLVAHSPWLK	3	2	2	P0C0L4;P0C0L5		0	5.06314e+07	64.2	7.26162e-06	2	1560.85	-1.43478	39.2247	0
		Accession	Description	Score	Coverage	# Proteins	# Unique Peptides	# Peptides	# PSMs	Area	# AAs	MW [kDa]	calc. pI
		P0C0L4	Complement C4-A OS=Homo sapiens GN=C4A PE=1 SV=1 - [CO4A_HUMAN]	4133.28	37.16	1	2	44	120	1351546492	1744	192.65	7.07861
		P0C0L5	Complement C4-B OS=Homo sapiens GN=C4B PE=1 SV=1 - [CO4B_HUMAN]	4120.15	37.16	1	1	43	137	1351546492	1744	192.673	7.15186
	High	YLDKTEQWSTLPPETK	2	2	2	P0C0L4;P0C0L5		0	1.58596e+08	63.77	1.09137e-05	2	1935.97	-0.317887	33.8841	1
		Accession	Description	Score	Coverage	# Proteins	# Unique Peptides	# Peptides	# PSMs	Area	# AAs	MW [kDa]	calc. pI
		P0C0L4	Complement C4-A OS=Homo sapiens GN=C4A PE=1 SV=1 - [CO4A_HUMAN]	4133.28	37.16	1	2	44	120	1351546492	1744	192.65	7.07861
		P0C0L5	Complement C4-B OS=Homo sapiens GN=C4B PE=1 SV=1 - [CO4B_HUMAN]	4120.15	37.16	1	1	43	137	1351546492	1744	192.673	7.15186
	High	YIYGKPVQGVAYVR	4	2	2	P0C0L4;P0C0L5		0	4.73592e+08	62.86	7.66058e-06	2	1612.88	-0.568366	30.8028	0
		Accession	Description	Score	Coverage	# Proteins	# Unique Peptides	# Peptides	# PSMs	Area	# AAs	MW [kDa]	calc. pI
		P0C0L4	Complement C4-A OS=Homo sapiens GN=C4A PE=1 SV=1 - [CO4A_HUMAN]	4133.28	37.16	1	2	44	120	1351546492	1744	192.65	7.07861
		P0C0L5	Complement C4-B OS=Homo sapiens GN=C4B PE=1 SV=1 - [CO4B_HUMAN]	4120.15	37.16	1	1	43	137	1351546492	1744	192.673	7.15186
	High	VDFTLSSER	2	2	2	P0C0L4;P0C0L5		0	9.33446e+07	62.18	7.41543e-06	2	1053.52	-0.575109	32.5772	0
		Accession	Description	Score	Coverage	# Proteins	# Unique Peptides	# Peptides	# PSMs	Area	# AAs	MW [kDa]	calc. pI
		P0C0L4	Complement C4-A OS=Homo sapiens GN=C4A PE=1 SV=1 - [CO4A_HUMAN]	4133.28	37.16	1	2	44	120	1351546492	1744	192.65	7.07861
		P0C0L5	Complement C4-B OS=Homo sapiens GN=C4B PE=1 SV=1 - [CO4B_HUMAN]	4120.15	37.16	1	1	43	137	1351546492	1744	192.673	7.15186
	High	TKGLcVATPVQLR	1	2	2	P0C0L4;P0C0L5	C5(Carbamidomethyl)	0	2.4892e+07	61.56	1.0683e-05	2	1442.81	-1.01414	31.2898	1
		Accession	Description	Score	Coverage	# Proteins	# Unique Peptides	# Peptides	# PSMs	Area	# AAs	MW [kDa]	calc. pI
		P0C0L4	Complement C4-A OS=Homo sapiens GN=C4A PE=1 SV=1 - [CO4A_HUMAN]	4133.28	37.16	1	2	44	120	1351546492	1744	192.65	7.07861
		P0C0L5	Complement C4-B OS=Homo sapiens GN=C4B PE=1 SV=1 - [CO4B_HUMAN]	4120.15	37.16	1	1	43	137	1351546492	1744	192.673	7.15186
	High	EVYMPSSIFQDDFVIPDISEPGTWK	4	2	2	P0C0L4;P0C0L5		0	5.18885e+07	61.28	1.91396e-05	2	2900.37	-0.455583	66.8621	0
		Accession	Description	Score	Coverage	# Proteins	# Unique Peptides	# Peptides	# PSMs	Area	# AAs	MW [kDa]	calc. pI
		P0C0L4	Complement C4-A OS=Homo sapiens GN=C4A PE=1 SV=1 - [CO4A_HUMAN]	4133.28	37.16	1	2	44	120	1351546492	1744	192.65	7.07861
		P0C0L5	Complement C4-B OS=Homo sapiens GN=C4B PE=1 SV=1 - [CO4B_HUMAN]	4120.15	37.16	1	1	43	137	1351546492	1744	192.673	7.15186
	High	DSSTWLTAFVLK	2	2	2	P0C0L4;P0C0L5		0	2.18288e+08	60.33	1.6961e-05	2	1367.72	-1.67577	60.5862	0
		Accession	Description	Score	Coverage	# Proteins	# Unique Peptides	# Peptides	# PSMs	Area	# AAs	MW [kDa]	calc. pI
		P0C0L4	Complement C4-A OS=Homo sapiens GN=C4A PE=1 SV=1 - [CO4A_HUMAN]	4133.28	37.16	1	2	44	120	1351546492	1744	192.65	7.07861
		P0C0L5	Complement C4-B OS=Homo sapiens GN=C4B PE=1 SV=1 - [CO4B_HUMAN]	4120.15	37.16	1	1	43	137	1351546492	1744	192.673	7.15186
	High	HLVPGAPFLLQALVR	4	2	2	P0C0L4;P0C0L5		0	7.21241e+08	59.74	1.91105e-06	3	1630.98	-0.0497683	53.9275	0
		Accession	Description	Score	Coverage	# Proteins	# Unique Peptides	# Peptides	# PSMs	Area	# AAs	MW [kDa]	calc. pI
		P0C0L4	Complement C4-A OS=Homo sapiens GN=C4A PE=1 SV=1 - [CO4A_HUMAN]	4133.28	37.16	1	2	44	120	1351546492	1744	192.65	7.07861
		P0C0L5	Complement C4-B OS=Homo sapiens GN=C4B PE=1 SV=1 - [CO4B_HUMAN]	4120.15	37.16	1	1	43	137	1351546492	1744	192.673	7.15186
	High	RGHLFLQTDQPIYNPGQR	4	2	2	P0C0L4;P0C0L5		0	4.8371e+08	57.44	3.90353e-05	2	2140.1	-0.427052	32.5833	1
		Accession	Description	Score	Coverage	# Proteins	# Unique Peptides	# Peptides	# PSMs	Area	# AAs	MW [kDa]	calc. pI
		P0C0L4	Complement C4-A OS=Homo sapiens GN=C4A PE=1 SV=1 - [CO4A_HUMAN]	4133.28	37.16	1	2	44	120	1351546492	1744	192.65	7.07861
		P0C0L5	Complement C4-B OS=Homo sapiens GN=C4B PE=1 SV=1 - [CO4B_HUMAN]	4120.15	37.16	1	1	43	137	1351546492	1744	192.673	7.15186
	High	VQQPDcREPFLSccQFAESLR	2	2	2	P0C0L4;P0C0L5	C6(Carbamidomethyl); C13(Carbamidomethyl); C14(Carbamidomethyl)	0	1.15015e+08	57.24	2.55823e-05	3	2627.18	-1.47371	42.2016	1
		Accession	Description	Score	Coverage	# Proteins	# Unique Peptides	# Peptides	# PSMs	Area	# AAs	MW [kDa]	calc. pI
		P0C0L4	Complement C4-A OS=Homo sapiens GN=C4A PE=1 SV=1 - [CO4A_HUMAN]	4133.28	37.16	1	2	44	120	1351546492	1744	192.65	7.07861
		P0C0L5	Complement C4-B OS=Homo sapiens GN=C4B PE=1 SV=1 - [CO4B_HUMAN]	4120.15	37.16	1	1	43	137	1351546492	1744	192.673	7.15186
	High	LLLFSPSVVHLGVPLSVGVQLQDVPR	12	2	2	P0C0L4;P0C0L5		0	856865478	56.93	3.24429e-06	3	2769.6	-0.501814	61.2558	0
		Accession	Description	Score	Coverage	# Proteins	# Unique Peptides	# Peptides	# PSMs	Area	# AAs	MW [kDa]	calc. pI
		P0C0L4	Complement C4-A OS=Homo sapiens GN=C4A PE=1 SV=1 - [CO4A_HUMAN]	4133.28	37.16	1	2	44	120	1351546492	1744	192.65	7.07861
		P0C0L5	Complement C4-B OS=Homo sapiens GN=C4B PE=1 SV=1 - [CO4B_HUMAN]	4120.15	37.16	1	1	43	137	1351546492	1744	192.673	7.15186
	High	KKEVYMPSSIFQDDFVIPDISEPGTWK	3	2	2	P0C0L4;P0C0L5		0	4.12137e+07	56.15	6.26065e-05	3	3156.56	0.563713	56.7669	2
		Accession	Description	Score	Coverage	# Proteins	# Unique Peptides	# Peptides	# PSMs	Area	# AAs	MW [kDa]	calc. pI
		P0C0L4	Complement C4-A OS=Homo sapiens GN=C4A PE=1 SV=1 - [CO4A_HUMAN]	4133.28	37.16	1	2	44	120	1351546492	1744	192.65	7.07861
		P0C0L5	Complement C4-B OS=Homo sapiens GN=C4B PE=1 SV=1 - [CO4B_HUMAN]	4120.15	37.16	1	1	43	137	1351546492	1744	192.673	7.15186
	High	VDVQAGAcEGK	2	2	2	P0C0L4;P0C0L5	C8(Carbamidomethyl)	0	2.85522e+07	55.96	3.25764e-05	2	1133.53	-0.156217	21.0471	0
		Accession	Description	Score	Coverage	# Proteins	# Unique Peptides	# Peptides	# PSMs	Area	# AAs	MW [kDa]	calc. pI
		P0C0L4	Complement C4-A OS=Homo sapiens GN=C4A PE=1 SV=1 - [CO4A_HUMAN]	4133.28	37.16	1	2	44	120	1351546492	1744	192.65	7.07861
		P0C0L5	Complement C4-B OS=Homo sapiens GN=C4B PE=1 SV=1 - [CO4B_HUMAN]	4120.15	37.16	1	1	43	137	1351546492	1744	192.673	7.15186
	High	AAcAQLNDFLQEYGTQGcQV	2	2	2	P0C0L4;P0C0L5	C3(Carbamidomethyl); C18(Carbamidomethyl)	0	2.07134e+08	55.43	3.13627e-05	3	2273	0.0627995	53.7423	0
		Accession	Description	Score	Coverage	# Proteins	# Unique Peptides	# Peptides	# PSMs	Area	# AAs	MW [kDa]	calc. pI
		P0C0L4	Complement C4-A OS=Homo sapiens GN=C4A PE=1 SV=1 - [CO4A_HUMAN]	4133.28	37.16	1	2	44	120	1351546492	1744	192.65	7.07861
		P0C0L5	Complement C4-B OS=Homo sapiens GN=C4B PE=1 SV=1 - [CO4B_HUMAN]	4120.15	37.16	1	1	43	137	1351546492	1744	192.673	7.15186
	High	LVNGQSHISLSK	2	2	2	P0C0L4;P0C0L5		0	1.11473e+08	54.24	4.40743e-05	2	1282.71	-0.244896	24.7888	0
		Accession	Description	Score	Coverage	# Proteins	# Unique Peptides	# Peptides	# PSMs	Area	# AAs	MW [kDa]	calc. pI
		P0C0L4	Complement C4-A OS=Homo sapiens GN=C4A PE=1 SV=1 - [CO4A_HUMAN]	4133.28	37.16	1	2	44	120	1351546492	1744	192.65	7.07861
		P0C0L5	Complement C4-B OS=Homo sapiens GN=C4B PE=1 SV=1 - [CO4B_HUMAN]	4120.15	37.16	1	1	43	137	1351546492	1744	192.673	7.15186
	High	LVnGQSHISLSK	4	2	2	P0C0L4;P0C0L5	N3(Deamidated)	0	3.93769e+07	54.06	5.04549e-05	2	1283.7	0.985881	26.2823	0
		Accession	Description	Score	Coverage	# Proteins	# Unique Peptides	# Peptides	# PSMs	Area	# AAs	MW [kDa]	calc. pI
		P0C0L4	Complement C4-A OS=Homo sapiens GN=C4A PE=1 SV=1 - [CO4A_HUMAN]	4133.28	37.16	1	2	44	120	1351546492	1744	192.65	7.07861
		P0C0L5	Complement C4-B OS=Homo sapiens GN=C4B PE=1 SV=1 - [CO4B_HUMAN]	4120.15	37.16	1	1	43	137	1351546492	1744	192.673	7.15186
	High	QRVEASISK	1	2	2	P0C0L4;P0C0L5		0	979410	54.01	6.59338e-05	3	1017.57	0.0987733	18.2598	1
		Accession	Description	Score	Coverage	# Proteins	# Unique Peptides	# Peptides	# PSMs	Area	# AAs	MW [kDa]	calc. pI
		P0C0L4	Complement C4-A OS=Homo sapiens GN=C4A PE=1 SV=1 - [CO4A_HUMAN]	4133.28	37.16	1	2	44	120	1351546492	1744	192.65	7.07861
		P0C0L5	Complement C4-B OS=Homo sapiens GN=C4B PE=1 SV=1 - [CO4B_HUMAN]	4120.15	37.16	1	1	43	137	1351546492	1744	192.673	7.15186
	High	KYVLPNFEVK	4	2	2	P0C0L4;P0C0L5		0	9.29002e+07	48.52	0.00014412	2	1236.7	-0.751837	34.659	1
		Accession	Description	Score	Coverage	# Proteins	# Unique Peptides	# Peptides	# PSMs	Area	# AAs	MW [kDa]	calc. pI
		P0C0L4	Complement C4-A OS=Homo sapiens GN=C4A PE=1 SV=1 - [CO4A_HUMAN]	4133.28	37.16	1	2	44	120	1351546492	1744	192.65	7.07861
		P0C0L5	Complement C4-B OS=Homo sapiens GN=C4B PE=1 SV=1 - [CO4B_HUMAN]	4120.15	37.16	1	1	43	137	1351546492	1744	192.673	7.15186
	High	SMQGGLVGNDETVALTAFVTIALHHGLAVFQDEGAEPLK	2	2	2	P0C0L4;P0C0L5		0	8.47819e+07	46.29	0.000426458	4	4036.05	1.04703	73.3644	0
		Accession	Description	Score	Coverage	# Proteins	# Unique Peptides	# Peptides	# PSMs	Area	# AAs	MW [kDa]	calc. pI
		P0C0L4	Complement C4-A OS=Homo sapiens GN=C4A PE=1 SV=1 - [CO4A_HUMAN]	4133.28	37.16	1	2	44	120	1351546492	1744	192.65	7.07861
		P0C0L5	Complement C4-B OS=Homo sapiens GN=C4B PE=1 SV=1 - [CO4B_HUMAN]	4120.15	37.16	1	1	43	137	1351546492	1744	192.673	7.15186
	High	YVSHFETEGPHVLLYFDSVPTSR	2	2	2	P0C0L4;P0C0L5		0	99001532	44.28	0.000949922	3	2680.3	-1.72203	45.2051	0
		Accession	Description	Score	Coverage	# Proteins	# Unique Peptides	# Peptides	# PSMs	Area	# AAs	MW [kDa]	calc. pI
		P0C0L4	Complement C4-A OS=Homo sapiens GN=C4A PE=1 SV=1 - [CO4A_HUMAN]	4133.28	37.16	1	2	44	120	1351546492	1744	192.65	7.07861
		P0C0L5	Complement C4-B OS=Homo sapiens GN=C4B PE=1 SV=1 - [CO4B_HUMAN]	4120.15	37.16	1	1	43	137	1351546492	1744	192.673	7.15186
	High	VDFTLSSERDFALLSLQVPLKDAK	3	2	2	P0C0L4;P0C0L5		0	2.32157e+08	42.17	0.000703814	3	2692.45	-2.8859	55.1936	2
		Accession	Description	Score	Coverage	# Proteins	# Unique Peptides	# Peptides	# PSMs	Area	# AAs	MW [kDa]	calc. pI
		P0C0L4	Complement C4-A OS=Homo sapiens GN=C4A PE=1 SV=1 - [CO4A_HUMAN]	4133.28	37.16	1	2	44	120	1351546492	1744	192.65	7.07861
		P0C0L5	Complement C4-B OS=Homo sapiens GN=C4B PE=1 SV=1 - [CO4B_HUMAN]	4120.15	37.16	1	1	43	137	1351546492	1744	192.673	7.15186
	High	VHYTVcIWR	1	2	2	P0C0L4;P0C0L5	C6(Carbamidomethyl)	0	2.61595e+07	40.76	0.00206087	2	1233.62	-0.459685	32.6402	0
		Accession	Description	Score	Coverage	# Proteins	# Unique Peptides	# Peptides	# PSMs	Area	# AAs	MW [kDa]	calc. pI
		P0C0L4	Complement C4-A OS=Homo sapiens GN=C4A PE=1 SV=1 - [CO4A_HUMAN]	4133.28	37.16	1	2	44	120	1351546492	1744	192.65	7.07861
		P0C0L5	Complement C4-B OS=Homo sapiens GN=C4B PE=1 SV=1 - [CO4B_HUMAN]	4120.15	37.16	1	1	43	137	1351546492	1744	192.673	7.15186
	High	VEYGFQVK	2	2	2	P0C0L4;P0C0L5		0	1.36527e+08	40.39	0.00106494	2	969.504	0.098663	30.8902	0
		Accession	Description	Score	Coverage	# Proteins	# Unique Peptides	# Peptides	# PSMs	Area	# AAs	MW [kDa]	calc. pI
		P0C0L4	Complement C4-A OS=Homo sapiens GN=C4A PE=1 SV=1 - [CO4A_HUMAN]	4133.28	37.16	1	2	44	120	1351546492	1744	192.65	7.07861
		P0C0L5	Complement C4-B OS=Homo sapiens GN=C4B PE=1 SV=1 - [CO4B_HUMAN]	4120.15	37.16	1	1	43	137	1351546492	1744	192.673	7.15186
	High	VFREFHLHLR	1	2	2	P0C0L4;P0C0L5		0	3.53208e+07	39.53	0.00110315	3	1353.75	-0.534689	28.9556	1
		Accession	Description	Score	Coverage	# Proteins	# Unique Peptides	# Peptides	# PSMs	Area	# AAs	MW [kDa]	calc. pI
		P0C0L4	Complement C4-A OS=Homo sapiens GN=C4A PE=1 SV=1 - [CO4A_HUMAN]	4133.28	37.16	1	2	44	120	1351546492	1744	192.65	7.07861
		P0C0L5	Complement C4-B OS=Homo sapiens GN=C4B PE=1 SV=1 - [CO4B_HUMAN]	4120.15	37.16	1	1	43	137	1351546492	1744	192.673	7.15186
	High	ITQVLHFTK	2	2	2	P0C0L4;P0C0L5		0	32110526	39.32	0.00180103	2	1086.63	0.0198164	28.9864	0
		Accession	Description	Score	Coverage	# Proteins	# Unique Peptides	# Peptides	# PSMs	Area	# AAs	MW [kDa]	calc. pI
		P0C0L4	Complement C4-A OS=Homo sapiens GN=C4A PE=1 SV=1 - [CO4A_HUMAN]	4133.28	37.16	1	2	44	120	1351546492	1744	192.65	7.07861
		P0C0L5	Complement C4-B OS=Homo sapiens GN=C4B PE=1 SV=1 - [CO4B_HUMAN]	4120.15	37.16	1	1	43	137	1351546492	1744	192.673	7.15186
	High	VVEEQESR	1	2	2	P0C0L4;P0C0L5		0	184233	38.52	0.00214422	2	975.474	-0.419097	16.3296	0
		Accession	Description	Score	Coverage	# Proteins	# Unique Peptides	# Peptides	# PSMs	Area	# AAs	MW [kDa]	calc. pI
		P0C0L4	Complement C4-A OS=Homo sapiens GN=C4A PE=1 SV=1 - [CO4A_HUMAN]	4133.28	37.16	1	2	44	120	1351546492	1744	192.65	7.07861
		P0C0L5	Complement C4-B OS=Homo sapiens GN=C4B PE=1 SV=1 - [CO4B_HUMAN]	4120.15	37.16	1	1	43	137	1351546492	1744	192.673	7.15186
	High	VLSLAQEQVGGSPEKLQETSNWLLSQQQADGSFQDPcPVLDR	1	1	1	P0C0L4	C37(Carbamidomethyl)	0	7.69357e+07	38.34	0.00293842	4	4655.27	-0.363236	54.7603	1
		Accession	Description	Score	Coverage	# Proteins	# Unique Peptides	# Peptides	# PSMs	Area	# AAs	MW [kDa]	calc. pI
		P0C0L4	Complement C4-A OS=Homo sapiens GN=C4A PE=1 SV=1 - [CO4A_HUMAN]	4133.28	37.16	1	2	44	120	1351546492	1744	192.65	7.07861
	High	ALEILQEEDLIDEDDIPVR	2	2	2	P0C0L4;P0C0L5		0	2.08426e+08	37.95	0.00428067	2	2225.12	-1.54305	55.7065	0
		Accession	Description	Score	Coverage	# Proteins	# Unique Peptides	# Peptides	# PSMs	Area	# AAs	MW [kDa]	calc. pI
		P0C0L4	Complement C4-A OS=Homo sapiens GN=C4A PE=1 SV=1 - [CO4A_HUMAN]	4133.28	37.16	1	2	44	120	1351546492	1744	192.65	7.07861
		P0C0L5	Complement C4-B OS=Homo sapiens GN=C4B PE=1 SV=1 - [CO4B_HUMAN]	4120.15	37.16	1	1	43	137	1351546492	1744	192.673	7.15186
	High	SFFPENWLWR	1	2	2	P0C0L4;P0C0L5		0	293947303	35.6	0.00468219	2	1381.67	-0.773769	58.3902	0
		Accession	Description	Score	Coverage	# Proteins	# Unique Peptides	# Peptides	# PSMs	Area	# AAs	MW [kDa]	calc. pI
		P0C0L4	Complement C4-A OS=Homo sapiens GN=C4A PE=1 SV=1 - [CO4A_HUMAN]	4133.28	37.16	1	2	44	120	1351546492	1744	192.65	7.07861
		P0C0L5	Complement C4-B OS=Homo sapiens GN=C4B PE=1 SV=1 - [CO4B_HUMAN]	4120.15	37.16	1	1	43	137	1351546492	1744	192.673	7.15186
	High	nGESVKLHLETDSLALVALGALDTALYAAGSK	1	2	2	P0C0L4;P0C0L5	N1(Deamidated)	0	3.46371e+06	35.03	0.00442812	3	3228.7	0.856259	73.6954	1
		Accession	Description	Score	Coverage	# Proteins	# Unique Peptides	# Peptides	# PSMs	Area	# AAs	MW [kDa]	calc. pI
		P0C0L4	Complement C4-A OS=Homo sapiens GN=C4A PE=1 SV=1 - [CO4A_HUMAN]	4133.28	37.16	1	2	44	120	1351546492	1744	192.65	7.07861
		P0C0L5	Complement C4-B OS=Homo sapiens GN=C4B PE=1 SV=1 - [CO4B_HUMAN]	4120.15	37.16	1	1	43	137	1351546492	1744	192.673	7.15186
P09871	Complement C1s subcomponent OS=Homo sapiens GN=C1S PE=1 SV=1 - [C1S_HUMAN]	4128.7	42.73	2	21	21	130	1.60651e+09	688	76.6348	4.95752
	A4	Sequence	# PSMs	# Proteins	# Protein Groups	Protein Group Accessions	Modifications	ΔCn	Area	IonScore	Exp Value	Charge	MH+ [Da]	ΔM [ppm]	RT [min]	# Missed Cleavages
	High	NcGVncSGDVFTALIGEIASPnYPKPYPENSR	6	1	1	P09871	C2(Carbamidomethyl); N5(Deamidated); C6(Carbamidomethyl); N22(Deamidated)	0	0	138.08	3.03413e-13	3	3528.63	6.18052	61.0978	0
		Accession	Description	Score	Coverage	# Proteins	# Unique Peptides	# Peptides	# PSMs	Area	# AAs	MW [kDa]	calc. pI
		P09871	Complement C1s subcomponent OS=Homo sapiens GN=C1S PE=1 SV=1 - [C1S_HUMAN]	4128.7	42.73	2	21	21	130	1.60651e+09	688	76.6348	4.95752
	High	VEDPESTLFGSVIR	2	1	1	P09871		0	6.04197e+07	118.75	3.53383e-11	2	1548.79	-1.60114	49.4374	0
		Accession	Description	Score	Coverage	# Proteins	# Unique Peptides	# Peptides	# PSMs	Area	# AAs	MW [kDa]	calc. pI
		P09871	Complement C1s subcomponent OS=Homo sapiens GN=C1S PE=1 SV=1 - [C1S_HUMAN]	4128.7	42.73	2	21	21	130	1.60651e+09	688	76.6348	4.95752
	High	EDFDVEAADSAGNcLDSLVFVAGDR	6	1	1	P09871	C14(Carbamidomethyl)	0	87919280	100.9	9.06306e-10	2	2672.18	-0.80171	60.5942	0
		Accession	Description	Score	Coverage	# Proteins	# Unique Peptides	# Peptides	# PSMs	Area	# AAs	MW [kDa]	calc. pI
		P09871	Complement C1s subcomponent OS=Homo sapiens GN=C1S PE=1 SV=1 - [C1S_HUMAN]	4128.7	42.73	2	21	21	130	1.60651e+09	688	76.6348	4.95752
	High	SNALDIIFQTDLTGQK	8	1	1	P09871		0	1231560513	98.61	3.2571e-09	2	1763.91	-2.46484	58.1709	0
		Accession	Description	Score	Coverage	# Proteins	# Unique Peptides	# Peptides	# PSMs	Area	# AAs	MW [kDa]	calc. pI
		P09871	Complement C1s subcomponent OS=Homo sapiens GN=C1S PE=1 SV=1 - [C1S_HUMAN]	4128.7	42.73	2	21	21	130	1.60651e+09	688	76.6348	4.95752
	High	SnALDIIFQTDLTGQK	3	1	1	P09871	N2(Deamidated)	0	1.18735e+07	83.98	1.06185e-07	2	1764.89	-4.88836	59.6824	0
		Accession	Description	Score	Coverage	# Proteins	# Unique Peptides	# Peptides	# PSMs	Area	# AAs	MW [kDa]	calc. pI
		P09871	Complement C1s subcomponent OS=Homo sapiens GN=C1S PE=1 SV=1 - [C1S_HUMAN]	4128.7	42.73	2	21	21	130	1.60651e+09	688	76.6348	4.95752
	High	DVVQITcLDGFEVVEGR	16	1	1	P09871	C7(Carbamidomethyl)	0	7.95379e+06	80.42	2.24686e-07	2	1935.95	-0.876351	62.1777	0
		Accession	Description	Score	Coverage	# Proteins	# Unique Peptides	# Peptides	# PSMs	Area	# AAs	MW [kDa]	calc. pI
		P09871	Complement C1s subcomponent OS=Homo sapiens GN=C1S PE=1 SV=1 - [C1S_HUMAN]	4128.7	42.73	2	21	21	130	1.60651e+09	688	76.6348	4.95752
	High	REDFDVEAADSAGNcLDSLVFVAGDRqFGPYcGHGFPGPLNIETK	3	1	1	P09871	C15(Carbamidomethyl); Q27(Deamidated); C32(Carbamidomethyl)	0	5.76353e+07	79.67	1.78026e-07	4	4929.28	5.63219	57.7111	2
		Accession	Description	Score	Coverage	# Proteins	# Unique Peptides	# Peptides	# PSMs	Area	# AAs	MW [kDa]	calc. pI
		P09871	Complement C1s subcomponent OS=Homo sapiens GN=C1S PE=1 SV=1 - [C1S_HUMAN]	4128.7	42.73	2	21	21	130	1.60651e+09	688	76.6348	4.95752
	High	REDFDVEAADSAGNcLDSLVFVAGDRQFGPYcGHGFPGPLNIETK	3	1	1	P09871	C15(Carbamidomethyl); C32(Carbamidomethyl)	0	1.03217e+08	75.03	4.83638e-07	4	4928.27	0.705694	57.5998	2
		Accession	Description	Score	Coverage	# Proteins	# Unique Peptides	# Peptides	# PSMs	Area	# AAs	MW [kDa]	calc. pI
		P09871	Complement C1s subcomponent OS=Homo sapiens GN=C1S PE=1 SV=1 - [C1S_HUMAN]	4128.7	42.73	2	21	21	130	1.60651e+09	688	76.6348	4.95752
	High	REDFDVEAADSAGNcLDSLVFVAGDR	7	1	1	P09871	C15(Carbamidomethyl)	0	90395145	73.75	6.07243e-07	3	2828.27	-1.70636	54.5366	1
		Accession	Description	Score	Coverage	# Proteins	# Unique Peptides	# Peptides	# PSMs	Area	# AAs	MW [kDa]	calc. pI
		P09871	Complement C1s subcomponent OS=Homo sapiens GN=C1S PE=1 SV=1 - [C1S_HUMAN]	4128.7	42.73	2	21	21	130	1.60651e+09	688	76.6348	4.95752
	High	VGATSFYSTcQSnGK	4	1	1	P09871	C10(Carbamidomethyl); N13(Deamidated)	0	5.26362e+07	70.58	6.34363e-07	2	1607.7	-0.260241	28.8066	0
		Accession	Description	Score	Coverage	# Proteins	# Unique Peptides	# Peptides	# PSMs	Area	# AAs	MW [kDa]	calc. pI
		P09871	Complement C1s subcomponent OS=Homo sapiens GN=C1S PE=1 SV=1 - [C1S_HUMAN]	4128.7	42.73	2	21	21	130	1.60651e+09	688	76.6348	4.95752
	High	SNALDIIFQTDLTGQKK	4	1	1	P09871		0	3.91176e+08	69.76	1.84943e-06	2	1892.01	-0.942692	49.6488	1
		Accession	Description	Score	Coverage	# Proteins	# Unique Peptides	# Peptides	# PSMs	Area	# AAs	MW [kDa]	calc. pI
		P09871	Complement C1s subcomponent OS=Homo sapiens GN=C1S PE=1 SV=1 - [C1S_HUMAN]	4128.7	42.73	2	21	21	130	1.60651e+09	688	76.6348	4.95752
	High	TNFDNDIALVR	2	1	1	P09871		0	2300354471	68.19	3.42853e-06	2	1277.65	-0.299309	38.2134	0
		Accession	Description	Score	Coverage	# Proteins	# Unique Peptides	# Peptides	# PSMs	Area	# AAs	MW [kDa]	calc. pI
		P09871	Complement C1s subcomponent OS=Homo sapiens GN=C1S PE=1 SV=1 - [C1S_HUMAN]	4128.7	42.73	2	21	21	130	1.60651e+09	688	76.6348	4.95752
	High	VEKPTADAEAYVFTPNMIcAGGEK	3	1	1	P09871	C19(Carbamidomethyl)	0	434682544	67.67	3.61668e-06	2	2598.21	-2.57637	42.57	0
		Accession	Description	Score	Coverage	# Proteins	# Unique Peptides	# Peptides	# PSMs	Area	# AAs	MW [kDa]	calc. pI
		P09871	Complement C1s subcomponent OS=Homo sapiens GN=C1S PE=1 SV=1 - [C1S_HUMAN]	4128.7	42.73	2	21	21	130	1.60651e+09	688	76.6348	4.95752
	High	VGATSFYSTcQSNGK	2	1	1	P09871	C10(Carbamidomethyl)	0	6.33938e+07	64.66	3.23171e-06	2	1606.72	-0.711762	28.4112	0
		Accession	Description	Score	Coverage	# Proteins	# Unique Peptides	# Peptides	# PSMs	Area	# AAs	MW [kDa]	calc. pI
		P09871	Complement C1s subcomponent OS=Homo sapiens GN=C1S PE=1 SV=1 - [C1S_HUMAN]	4128.7	42.73	2	21	21	130	1.60651e+09	688	76.6348	4.95752
	High	FYAAGLVSWGPQcGTYGLYTR	6	1	1	P09871	C13(Carbamidomethyl)	0	171597670	61.99	1.52095e-05	2	2367.12	-0.363956	53.79	0
		Accession	Description	Score	Coverage	# Proteins	# Unique Peptides	# Peptides	# PSMs	Area	# AAs	MW [kDa]	calc. pI
		P09871	Complement C1s subcomponent OS=Homo sapiens GN=C1S PE=1 SV=1 - [C1S_HUMAN]	4128.7	42.73	2	21	21	130	1.60651e+09	688	76.6348	4.95752
	High	SSNNPHSPIVEEFQVPYNK	4	1	1	P09871		0	1.28763e+09	61.22	1.84998e-05	2	2186.05	-0.3461	36.928	0
		Accession	Description	Score	Coverage	# Proteins	# Unique Peptides	# Peptides	# PSMs	Area	# AAs	MW [kDa]	calc. pI
		P09871	Complement C1s subcomponent OS=Homo sapiens GN=C1S PE=1 SV=1 - [C1S_HUMAN]	4128.7	42.73	2	21	21	130	1.60651e+09	688	76.6348	4.95752
	High	TNFDnDIALVR	4	1	1	P09871	N5(Deamidated)	0	206800939	59.66	2.34671e-05	2	1278.63	-0.877536	38.6257	0
		Accession	Description	Score	Coverage	# Proteins	# Unique Peptides	# Peptides	# PSMs	Area	# AAs	MW [kDa]	calc. pI
		P09871	Complement C1s subcomponent OS=Homo sapiens GN=C1S PE=1 SV=1 - [C1S_HUMAN]	4128.7	42.73	2	21	21	130	1.60651e+09	688	76.6348	4.95752
	High	cQPVDcGIPESIENGKVEDPESTLFGSVIR	4	1	1	P09871	C1(Carbamidomethyl); C6(Carbamidomethyl)	0	4.94684e+08	58.33	4.13503e-05	3	3332.58	-0.0400905	52.1344	1
		Accession	Description	Score	Coverage	# Proteins	# Unique Peptides	# Peptides	# PSMs	Area	# AAs	MW [kDa]	calc. pI
		P09871	Complement C1s subcomponent OS=Homo sapiens GN=C1S PE=1 SV=1 - [C1S_HUMAN]	4128.7	42.73	2	21	21	130	1.60651e+09	688	76.6348	4.95752
	High	NcGVncSGDVFTALIGEIASPNYPKPYPENSR	16	1	1	P09871	C2(Carbamidomethyl); N5(Deamidated); C6(Carbamidomethyl)	0	1.35187e+08	55.44	5.44371e-05	4	3527.63	2.49516	60.8808	0
		Accession	Description	Score	Coverage	# Proteins	# Unique Peptides	# Peptides	# PSMs	Area	# AAs	MW [kDa]	calc. pI
		P09871	Complement C1s subcomponent OS=Homo sapiens GN=C1S PE=1 SV=1 - [C1S_HUMAN]	4128.7	42.73	2	21	21	130	1.60651e+09	688	76.6348	4.95752
	High	REDFDVEAADSAGncLDSLVFVAGDR	1	1	1	P09871	N14(Deamidated); C15(Carbamidomethyl)	0	176417940	54.81	5.97969e-05	3	2829.29	8.12882	55.7926	1
		Accession	Description	Score	Coverage	# Proteins	# Unique Peptides	# Peptides	# PSMs	Area	# AAs	MW [kDa]	calc. pI
		P09871	Complement C1s subcomponent OS=Homo sapiens GN=C1S PE=1 SV=1 - [C1S_HUMAN]	4128.7	42.73	2	21	21	130	1.60651e+09	688	76.6348	4.95752
	High	cQPVDcGIPESIEnGKVEDPESTLFGSVIR	4	1	1	P09871	C1(Carbamidomethyl); C6(Carbamidomethyl); N14(Deamidated)	0	8.485e+08	51.07	0.000195798	3	3333.56	-0.811233	52.8926	1
		Accession	Description	Score	Coverage	# Proteins	# Unique Peptides	# Peptides	# PSMs	Area	# AAs	MW [kDa]	calc. pI
		P09871	Complement C1s subcomponent OS=Homo sapiens GN=C1S PE=1 SV=1 - [C1S_HUMAN]	4128.7	42.73	2	21	21	130	1.60651e+09	688	76.6348	4.95752
	High	cVPVcGVPREPFEEK	2	1	1	P09871	C1(Carbamidomethyl); C5(Carbamidomethyl)	0	1.30839e+08	51.04	0.000162525	2	1802.86	-0.748348	32.3791	1
		Accession	Description	Score	Coverage	# Proteins	# Unique Peptides	# Peptides	# PSMs	Area	# AAs	MW [kDa]	calc. pI
		P09871	Complement C1s subcomponent OS=Homo sapiens GN=C1S PE=1 SV=1 - [C1S_HUMAN]	4128.7	42.73	2	21	21	130	1.60651e+09	688	76.6348	4.95752
	High	GMDScKGDSGGAFAVQDPNDKTK	3	1	1	P09871	C5(Carbamidomethyl)	0	4.95684e+07	47.54	0.000164745	3	2385.04	-1.01249	25.5913	2
		Accession	Description	Score	Coverage	# Proteins	# Unique Peptides	# Peptides	# PSMs	Area	# AAs	MW [kDa]	calc. pI
		P09871	Complement C1s subcomponent OS=Homo sapiens GN=C1S PE=1 SV=1 - [C1S_HUMAN]	4128.7	42.73	2	21	21	130	1.60651e+09	688	76.6348	4.95752
	High	VGATSFYSTcQSNGKWSnSK	9	1	1	P09871	C10(Carbamidomethyl); N18(Deamidated)	0	9.18801e+07	46.06	0.000302245	3	2209.98	0.398618	30.6559	1
		Accession	Description	Score	Coverage	# Proteins	# Unique Peptides	# Peptides	# PSMs	Area	# AAs	MW [kDa]	calc. pI
		P09871	Complement C1s subcomponent OS=Homo sapiens GN=C1S PE=1 SV=1 - [C1S_HUMAN]	4128.7	42.73	2	21	21	130	1.60651e+09	688	76.6348	4.95752
	High	NYVDWIMK	2	1	1	P09871		0	5.84785e+07	43.47	0.000600456	2	1068.52	-1.22219	44.8495	0
		Accession	Description	Score	Coverage	# Proteins	# Unique Peptides	# Peptides	# PSMs	Area	# AAs	MW [kDa]	calc. pI
		P09871	Complement C1s subcomponent OS=Homo sapiens GN=C1S PE=1 SV=1 - [C1S_HUMAN]	4128.7	42.73	2	21	21	130	1.60651e+09	688	76.6348	4.95752
	High	DVVqITcLDGFEVVEGR	1	1	1	P09871	Q4(Deamidated); C7(Carbamidomethyl)	0	0	39.76	0.00271602	2	1936.95	8.51065	63.5071	0
		Accession	Description	Score	Coverage	# Proteins	# Unique Peptides	# Peptides	# PSMs	Area	# AAs	MW [kDa]	calc. pI
		P09871	Complement C1s subcomponent OS=Homo sapiens GN=C1S PE=1 SV=1 - [C1S_HUMAN]	4128.7	42.73	2	21	21	130	1.60651e+09	688	76.6348	4.95752
	High	QFGPYcGHGFPGPLNIETK	1	1	1	P09871	C6(Carbamidomethyl)	0	6.25424e+08	38.05	0.00360353	2	2119	-1.85094	42.2021	0
		Accession	Description	Score	Coverage	# Proteins	# Unique Peptides	# Peptides	# PSMs	Area	# AAs	MW [kDa]	calc. pI
		P09871	Complement C1s subcomponent OS=Homo sapiens GN=C1S PE=1 SV=1 - [C1S_HUMAN]	4128.7	42.73	2	21	21	130	1.60651e+09	688	76.6348	4.95752
	High	LQVIFK	2	1	1	P09871		0	2.02631e+08	35.91	0.000859102	2	747.477	0.401128	32.2798	0
		Accession	Description	Score	Coverage	# Proteins	# Unique Peptides	# Peptides	# PSMs	Area	# AAs	MW [kDa]	calc. pI
		P09871	Complement C1s subcomponent OS=Homo sapiens GN=C1S PE=1 SV=1 - [C1S_HUMAN]	4128.7	42.73	2	21	21	130	1.60651e+09	688	76.6348	4.95752
	High	LKDPVK	2	2	1	P09871		0	447785	29.28	0.00283277	2	699.44	-0.0905441	18.0681	1
		Accession	Description	Score	Coverage	# Proteins	# Unique Peptides	# Peptides	# PSMs	Area	# AAs	MW [kDa]	calc. pI
		P09871	Complement C1s subcomponent OS=Homo sapiens GN=C1S PE=1 SV=1 - [C1S_HUMAN]	4128.7	42.73	2	21	21	130	1.60651e+09	688	76.6348	4.95752
P0C0L5	Complement C4-B OS=Homo sapiens GN=C4B PE=1 SV=1 - [CO4B_HUMAN]	4120.15	37.16	1	1	43	137	1351546492	1744	192.673	7.15186
	A4	Sequence	# PSMs	# Proteins	# Protein Groups	Protein Group Accessions	Modifications	ΔCn	Area	IonScore	Exp Value	Charge	MH+ [Da]	ΔM [ppm]	RT [min]	# Missed Cleavages
	High	EcVGFEAVQEVPVGLVQPASATLYDYYNPERR	2	2	2	P0C0L4;P0C0L5	C2(Carbamidomethyl)	0	293691059	121.5	1.8619e-11	3	3656.76	-2.16359	57.6648	1
		Accession	Description	Score	Coverage	# Proteins	# Unique Peptides	# Peptides	# PSMs	Area	# AAs	MW [kDa]	calc. pI
		P0C0L4	Complement C4-A OS=Homo sapiens GN=C4A PE=1 SV=1 - [CO4A_HUMAN]	4133.28	37.16	1	2	44	120	1351546492	1744	192.65	7.07861
		P0C0L5	Complement C4-B OS=Homo sapiens GN=C4B PE=1 SV=1 - [CO4B_HUMAN]	4120.15	37.16	1	1	43	137	1351546492	1744	192.673	7.15186
	High	VTASDPLDTLGSEGALSPGGVASLLR	4	2	2	P0C0L4;P0C0L5		0	1203558620	104.66	7.09607e-10	2	2483.3	0.772177	60.1683	0
		Accession	Description	Score	Coverage	# Proteins	# Unique Peptides	# Peptides	# PSMs	Area	# AAs	MW [kDa]	calc. pI
		P0C0L4	Complement C4-A OS=Homo sapiens GN=C4A PE=1 SV=1 - [CO4A_HUMAN]	4133.28	37.16	1	2	44	120	1351546492	1744	192.65	7.07861
		P0C0L5	Complement C4-B OS=Homo sapiens GN=C4B PE=1 SV=1 - [CO4B_HUMAN]	4120.15	37.16	1	1	43	137	1351546492	1744	192.673	7.15186
	High	VLSLAQEQVGGSPEK	1	2	2	P0C0L4;P0C0L5		0	2.23519e+08	97.58	3.1774e-09	2	1541.82	-1.09357	31.267	0
		Accession	Description	Score	Coverage	# Proteins	# Unique Peptides	# Peptides	# PSMs	Area	# AAs	MW [kDa]	calc. pI
		P0C0L4	Complement C4-A OS=Homo sapiens GN=C4A PE=1 SV=1 - [CO4A_HUMAN]	4133.28	37.16	1	2	44	120	1351546492	1744	192.65	7.07861
		P0C0L5	Complement C4-B OS=Homo sapiens GN=C4B PE=1 SV=1 - [CO4B_HUMAN]	4120.15	37.16	1	1	43	137	1351546492	1744	192.673	7.15186
	High	LHLETDSLALVALGALDTALYAAGSK	7	2	2	P0C0L4;P0C0L5		0	1.91032e+09	93.91	4.65378e-09	4	2613.41	0.257891	73.0811	0
		Accession	Description	Score	Coverage	# Proteins	# Unique Peptides	# Peptides	# PSMs	Area	# AAs	MW [kDa]	calc. pI
		P0C0L4	Complement C4-A OS=Homo sapiens GN=C4A PE=1 SV=1 - [CO4A_HUMAN]	4133.28	37.16	1	2	44	120	1351546492	1744	192.65	7.07861
		P0C0L5	Complement C4-B OS=Homo sapiens GN=C4B PE=1 SV=1 - [CO4B_HUMAN]	4120.15	37.16	1	1	43	137	1351546492	1744	192.673	7.15186
	High	GHLFLQTDQPIYNPGQR	2	2	2	P0C0L4;P0C0L5		0	3.8992e+07	88.52	3.59245e-08	2	1984	-1.54507	37.0026	0
		Accession	Description	Score	Coverage	# Proteins	# Unique Peptides	# Peptides	# PSMs	Area	# AAs	MW [kDa]	calc. pI
		P0C0L4	Complement C4-A OS=Homo sapiens GN=C4A PE=1 SV=1 - [CO4A_HUMAN]	4133.28	37.16	1	2	44	120	1351546492	1744	192.65	7.07861
		P0C0L5	Complement C4-B OS=Homo sapiens GN=C4B PE=1 SV=1 - [CO4B_HUMAN]	4120.15	37.16	1	1	43	137	1351546492	1744	192.673	7.15186
	High	VGLSGMAIADVTLLSGFHALR	3	2	2	P0C0L4;P0C0L5		0	126952002	85.01	4.32236e-08	2	2128.16	1.28708	60.7033	0
		Accession	Description	Score	Coverage	# Proteins	# Unique Peptides	# Peptides	# PSMs	Area	# AAs	MW [kDa]	calc. pI
		P0C0L4	Complement C4-A OS=Homo sapiens GN=C4A PE=1 SV=1 - [CO4A_HUMAN]	4133.28	37.16	1	2	44	120	1351546492	1744	192.65	7.07861
		P0C0L5	Complement C4-B OS=Homo sapiens GN=C4B PE=1 SV=1 - [CO4B_HUMAN]	4120.15	37.16	1	1	43	137	1351546492	1744	192.673	7.15186
	High	TTNIQGINLLFSSR	2	2	2	P0C0L4;P0C0L5		0	366064529	84.86	5.24173e-08	2	1563.85	-1.05743	48.7963	0
		Accession	Description	Score	Coverage	# Proteins	# Unique Peptides	# Peptides	# PSMs	Area	# AAs	MW [kDa]	calc. pI
		P0C0L4	Complement C4-A OS=Homo sapiens GN=C4A PE=1 SV=1 - [CO4A_HUMAN]	4133.28	37.16	1	2	44	120	1351546492	1744	192.65	7.07861
		P0C0L5	Complement C4-B OS=Homo sapiens GN=C4B PE=1 SV=1 - [CO4B_HUMAN]	4120.15	37.16	1	1	43	137	1351546492	1744	192.673	7.15186
	High	VGDTLNLNLR	2	2	2	P0C0L4;P0C0L5		0	9.4076e+08	82.04	1.04091e-07	2	1114.62	-1.35345	36.0364	0
		Accession	Description	Score	Coverage	# Proteins	# Unique Peptides	# Peptides	# PSMs	Area	# AAs	MW [kDa]	calc. pI
		P0C0L4	Complement C4-A OS=Homo sapiens GN=C4A PE=1 SV=1 - [CO4A_HUMAN]	4133.28	37.16	1	2	44	120	1351546492	1744	192.65	7.07861
		P0C0L5	Complement C4-B OS=Homo sapiens GN=C4B PE=1 SV=1 - [CO4B_HUMAN]	4120.15	37.16	1	1	43	137	1351546492	1744	192.673	7.15186
	High	VLSLAQEqVGGSPEKLQETSNWLLSQQQADGSFQDLSPVIHR	16	1	1	P0C0L5	Q8(Deamidated)	0	6.23442e+07	76.89	3.21292e-07	4	4621.34	4.2155	54.2352	1
		Accession	Description	Score	Coverage	# Proteins	# Unique Peptides	# Peptides	# PSMs	Area	# AAs	MW [kDa]	calc. pI
		P0C0L5	Complement C4-B OS=Homo sapiens GN=C4B PE=1 SV=1 - [CO4B_HUMAN]	4120.15	37.16	1	1	43	137	1351546492	1744	192.673	7.15186
	High	STQDTVIALDALSAYWIASHTTEER	2	2	2	P0C0L4;P0C0L5		0	1.87165e+08	74.85	9.21464e-07	2	2778.35	-2.62876	61.0575	0
		Accession	Description	Score	Coverage	# Proteins	# Unique Peptides	# Peptides	# PSMs	Area	# AAs	MW [kDa]	calc. pI
		P0C0L4	Complement C4-A OS=Homo sapiens GN=C4A PE=1 SV=1 - [CO4A_HUMAN]	4133.28	37.16	1	2	44	120	1351546492	1744	192.65	7.07861
		P0C0L5	Complement C4-B OS=Homo sapiens GN=C4B PE=1 SV=1 - [CO4B_HUMAN]	4120.15	37.16	1	1	43	137	1351546492	1744	192.673	7.15186
	High	LLATLcSAEVcQcAEGK	2	2	2	P0C0L4;P0C0L5	C6(Carbamidomethyl); C11(Carbamidomethyl); C13(Carbamidomethyl)	0	2.12858e+08	74.05	7.49713e-07	2	1909.88	0.0199834	36.9647	0
		Accession	Description	Score	Coverage	# Proteins	# Unique Peptides	# Peptides	# PSMs	Area	# AAs	MW [kDa]	calc. pI
		P0C0L4	Complement C4-A OS=Homo sapiens GN=C4A PE=1 SV=1 - [CO4A_HUMAN]	4133.28	37.16	1	2	44	120	1351546492	1744	192.65	7.07861
		P0C0L5	Complement C4-B OS=Homo sapiens GN=C4B PE=1 SV=1 - [CO4B_HUMAN]	4120.15	37.16	1	1	43	137	1351546492	1744	192.673	7.15186
	High	LNMGITDLQGLR	2	2	2	P0C0L4;P0C0L5		0	2.28623e+08	73.3	1.14829e-06	2	1330.71	-1.04816	44.3403	0
		Accession	Description	Score	Coverage	# Proteins	# Unique Peptides	# Peptides	# PSMs	Area	# AAs	MW [kDa]	calc. pI
		P0C0L4	Complement C4-A OS=Homo sapiens GN=C4A PE=1 SV=1 - [CO4A_HUMAN]	4133.28	37.16	1	2	44	120	1351546492	1744	192.65	7.07861
		P0C0L5	Complement C4-B OS=Homo sapiens GN=C4B PE=1 SV=1 - [CO4B_HUMAN]	4120.15	37.16	1	1	43	137	1351546492	1744	192.673	7.15186
	High	AEFQDALEKLNMGITDLQGLR	4	2	2	P0C0L4;P0C0L5		0	2.34623e+08	71.82	1.79212e-06	2	2362.2	-1.93336	59.3596	1
		Accession	Description	Score	Coverage	# Proteins	# Unique Peptides	# Peptides	# PSMs	Area	# AAs	MW [kDa]	calc. pI
		P0C0L4	Complement C4-A OS=Homo sapiens GN=C4A PE=1 SV=1 - [CO4A_HUMAN]	4133.28	37.16	1	2	44	120	1351546492	1744	192.65	7.07861
		P0C0L5	Complement C4-B OS=Homo sapiens GN=C4B PE=1 SV=1 - [CO4B_HUMAN]	4120.15	37.16	1	1	43	137	1351546492	1744	192.673	7.15186
	High	ADGSYAAWLSR	2	2	2	P0C0L4;P0C0L5		0	1.20066e+08	69.88	1.74249e-06	2	1196.57	-0.820894	38.7368	0
		Accession	Description	Score	Coverage	# Proteins	# Unique Peptides	# Peptides	# PSMs	Area	# AAs	MW [kDa]	calc. pI
		P0C0L4	Complement C4-A OS=Homo sapiens GN=C4A PE=1 SV=1 - [CO4A_HUMAN]	4133.28	37.16	1	2	44	120	1351546492	1744	192.65	7.07861
		P0C0L5	Complement C4-B OS=Homo sapiens GN=C4B PE=1 SV=1 - [CO4B_HUMAN]	4120.15	37.16	1	1	43	137	1351546492	1744	192.673	7.15186
	High	DFALLSLQVPLKDAK	4	2	2	P0C0L4;P0C0L5		0	2.33964e+08	68.04	1.18562e-06	2	1657.95	-1.68204	51.743	1
		Accession	Description	Score	Coverage	# Proteins	# Unique Peptides	# Peptides	# PSMs	Area	# AAs	MW [kDa]	calc. pI
		P0C0L4	Complement C4-A OS=Homo sapiens GN=C4A PE=1 SV=1 - [CO4A_HUMAN]	4133.28	37.16	1	2	44	120	1351546492	1744	192.65	7.07861
		P0C0L5	Complement C4-B OS=Homo sapiens GN=C4B PE=1 SV=1 - [CO4B_HUMAN]	4120.15	37.16	1	1	43	137	1351546492	1744	192.673	7.15186
	High	GPEVQLVAHSPWLK	3	2	2	P0C0L4;P0C0L5		0	5.06314e+07	64.2	7.26162e-06	2	1560.85	-1.43478	39.2247	0
		Accession	Description	Score	Coverage	# Proteins	# Unique Peptides	# Peptides	# PSMs	Area	# AAs	MW [kDa]	calc. pI
		P0C0L4	Complement C4-A OS=Homo sapiens GN=C4A PE=1 SV=1 - [CO4A_HUMAN]	4133.28	37.16	1	2	44	120	1351546492	1744	192.65	7.07861
		P0C0L5	Complement C4-B OS=Homo sapiens GN=C4B PE=1 SV=1 - [CO4B_HUMAN]	4120.15	37.16	1	1	43	137	1351546492	1744	192.673	7.15186
	High	YLDKTEQWSTLPPETK	2	2	2	P0C0L4;P0C0L5		0	1.58596e+08	63.77	1.09137e-05	2	1935.97	-0.317887	33.8841	1
		Accession	Description	Score	Coverage	# Proteins	# Unique Peptides	# Peptides	# PSMs	Area	# AAs	MW [kDa]	calc. pI
		P0C0L4	Complement C4-A OS=Homo sapiens GN=C4A PE=1 SV=1 - [CO4A_HUMAN]	4133.28	37.16	1	2	44	120	1351546492	1744	192.65	7.07861
		P0C0L5	Complement C4-B OS=Homo sapiens GN=C4B PE=1 SV=1 - [CO4B_HUMAN]	4120.15	37.16	1	1	43	137	1351546492	1744	192.673	7.15186
	High	YIYGKPVQGVAYVR	4	2	2	P0C0L4;P0C0L5		0	4.73592e+08	62.86	7.66058e-06	2	1612.88	-0.568366	30.8028	0
		Accession	Description	Score	Coverage	# Proteins	# Unique Peptides	# Peptides	# PSMs	Area	# AAs	MW [kDa]	calc. pI
		P0C0L4	Complement C4-A OS=Homo sapiens GN=C4A PE=1 SV=1 - [CO4A_HUMAN]	4133.28	37.16	1	2	44	120	1351546492	1744	192.65	7.07861
		P0C0L5	Complement C4-B OS=Homo sapiens GN=C4B PE=1 SV=1 - [CO4B_HUMAN]	4120.15	37.16	1	1	43	137	1351546492	1744	192.673	7.15186
	High	VDFTLSSER	2	2	2	P0C0L4;P0C0L5		0	9.33446e+07	62.18	7.41543e-06	2	1053.52	-0.575109	32.5772	0
		Accession	Description	Score	Coverage	# Proteins	# Unique Peptides	# Peptides	# PSMs	Area	# AAs	MW [kDa]	calc. pI
		P0C0L4	Complement C4-A OS=Homo sapiens GN=C4A PE=1 SV=1 - [CO4A_HUMAN]	4133.28	37.16	1	2	44	120	1351546492	1744	192.65	7.07861
		P0C0L5	Complement C4-B OS=Homo sapiens GN=C4B PE=1 SV=1 - [CO4B_HUMAN]	4120.15	37.16	1	1	43	137	1351546492	1744	192.673	7.15186
	High	TKGLcVATPVQLR	1	2	2	P0C0L4;P0C0L5	C5(Carbamidomethyl)	0	2.4892e+07	61.56	1.0683e-05	2	1442.81	-1.01414	31.2898	1
		Accession	Description	Score	Coverage	# Proteins	# Unique Peptides	# Peptides	# PSMs	Area	# AAs	MW [kDa]	calc. pI
		P0C0L4	Complement C4-A OS=Homo sapiens GN=C4A PE=1 SV=1 - [CO4A_HUMAN]	4133.28	37.16	1	2	44	120	1351546492	1744	192.65	7.07861
		P0C0L5	Complement C4-B OS=Homo sapiens GN=C4B PE=1 SV=1 - [CO4B_HUMAN]	4120.15	37.16	1	1	43	137	1351546492	1744	192.673	7.15186
	High	EVYMPSSIFQDDFVIPDISEPGTWK	4	2	2	P0C0L4;P0C0L5		0	5.18885e+07	61.28	1.91396e-05	2	2900.37	-0.455583	66.8621	0
		Accession	Description	Score	Coverage	# Proteins	# Unique Peptides	# Peptides	# PSMs	Area	# AAs	MW [kDa]	calc. pI
		P0C0L4	Complement C4-A OS=Homo sapiens GN=C4A PE=1 SV=1 - [CO4A_HUMAN]	4133.28	37.16	1	2	44	120	1351546492	1744	192.65	7.07861
		P0C0L5	Complement C4-B OS=Homo sapiens GN=C4B PE=1 SV=1 - [CO4B_HUMAN]	4120.15	37.16	1	1	43	137	1351546492	1744	192.673	7.15186
	High	DSSTWLTAFVLK	2	2	2	P0C0L4;P0C0L5		0	2.18288e+08	60.33	1.6961e-05	2	1367.72	-1.67577	60.5862	0
		Accession	Description	Score	Coverage	# Proteins	# Unique Peptides	# Peptides	# PSMs	Area	# AAs	MW [kDa]	calc. pI
		P0C0L4	Complement C4-A OS=Homo sapiens GN=C4A PE=1 SV=1 - [CO4A_HUMAN]	4133.28	37.16	1	2	44	120	1351546492	1744	192.65	7.07861
		P0C0L5	Complement C4-B OS=Homo sapiens GN=C4B PE=1 SV=1 - [CO4B_HUMAN]	4120.15	37.16	1	1	43	137	1351546492	1744	192.673	7.15186
	High	HLVPGAPFLLQALVR	4	2	2	P0C0L4;P0C0L5		0	7.21241e+08	59.74	1.91105e-06	3	1630.98	-0.0497683	53.9275	0
		Accession	Description	Score	Coverage	# Proteins	# Unique Peptides	# Peptides	# PSMs	Area	# AAs	MW [kDa]	calc. pI
		P0C0L4	Complement C4-A OS=Homo sapiens GN=C4A PE=1 SV=1 - [CO4A_HUMAN]	4133.28	37.16	1	2	44	120	1351546492	1744	192.65	7.07861
		P0C0L5	Complement C4-B OS=Homo sapiens GN=C4B PE=1 SV=1 - [CO4B_HUMAN]	4120.15	37.16	1	1	43	137	1351546492	1744	192.673	7.15186
	High	VLSLAQEQVGGSPEKLQETSNWLLSQQQADGSFQDLSPVIHR	1	1	1	P0C0L5		0	9.17897e+07	58.63	2.27566e-05	4	4620.33	-1.03965	54.3839	1
		Accession	Description	Score	Coverage	# Proteins	# Unique Peptides	# Peptides	# PSMs	Area	# AAs	MW [kDa]	calc. pI
		P0C0L5	Complement C4-B OS=Homo sapiens GN=C4B PE=1 SV=1 - [CO4B_HUMAN]	4120.15	37.16	1	1	43	137	1351546492	1744	192.673	7.15186
	High	RGHLFLQTDQPIYNPGQR	4	2	2	P0C0L4;P0C0L5		0	4.8371e+08	57.44	3.90353e-05	2	2140.1	-0.427052	32.5833	1
		Accession	Description	Score	Coverage	# Proteins	# Unique Peptides	# Peptides	# PSMs	Area	# AAs	MW [kDa]	calc. pI
		P0C0L4	Complement C4-A OS=Homo sapiens GN=C4A PE=1 SV=1 - [CO4A_HUMAN]	4133.28	37.16	1	2	44	120	1351546492	1744	192.65	7.07861
		P0C0L5	Complement C4-B OS=Homo sapiens GN=C4B PE=1 SV=1 - [CO4B_HUMAN]	4120.15	37.16	1	1	43	137	1351546492	1744	192.673	7.15186
	High	VQQPDcREPFLSccQFAESLR	2	2	2	P0C0L4;P0C0L5	C6(Carbamidomethyl); C13(Carbamidomethyl); C14(Carbamidomethyl)	0	1.15015e+08	57.24	2.55823e-05	3	2627.18	-1.47371	42.2016	1
		Accession	Description	Score	Coverage	# Proteins	# Unique Peptides	# Peptides	# PSMs	Area	# AAs	MW [kDa]	calc. pI
		P0C0L4	Complement C4-A OS=Homo sapiens GN=C4A PE=1 SV=1 - [CO4A_HUMAN]	4133.28	37.16	1	2	44	120	1351546492	1744	192.65	7.07861
		P0C0L5	Complement C4-B OS=Homo sapiens GN=C4B PE=1 SV=1 - [CO4B_HUMAN]	4120.15	37.16	1	1	43	137	1351546492	1744	192.673	7.15186
	High	LLLFSPSVVHLGVPLSVGVQLQDVPR	12	2	2	P0C0L4;P0C0L5		0	856865478	56.93	3.24429e-06	3	2769.6	-0.501814	61.2558	0
		Accession	Description	Score	Coverage	# Proteins	# Unique Peptides	# Peptides	# PSMs	Area	# AAs	MW [kDa]	calc. pI
		P0C0L4	Complement C4-A OS=Homo sapiens GN=C4A PE=1 SV=1 - [CO4A_HUMAN]	4133.28	37.16	1	2	44	120	1351546492	1744	192.65	7.07861
		P0C0L5	Complement C4-B OS=Homo sapiens GN=C4B PE=1 SV=1 - [CO4B_HUMAN]	4120.15	37.16	1	1	43	137	1351546492	1744	192.673	7.15186
	High	KKEVYMPSSIFQDDFVIPDISEPGTWK	3	2	2	P0C0L4;P0C0L5		0	4.12137e+07	56.15	6.26065e-05	3	3156.56	0.563713	56.7669	2
		Accession	Description	Score	Coverage	# Proteins	# Unique Peptides	# Peptides	# PSMs	Area	# AAs	MW [kDa]	calc. pI
		P0C0L4	Complement C4-A OS=Homo sapiens GN=C4A PE=1 SV=1 - [CO4A_HUMAN]	4133.28	37.16	1	2	44	120	1351546492	1744	192.65	7.07861
		P0C0L5	Complement C4-B OS=Homo sapiens GN=C4B PE=1 SV=1 - [CO4B_HUMAN]	4120.15	37.16	1	1	43	137	1351546492	1744	192.673	7.15186
	High	VDVQAGAcEGK	2	2	2	P0C0L4;P0C0L5	C8(Carbamidomethyl)	0	2.85522e+07	55.96	3.25764e-05	2	1133.53	-0.156217	21.0471	0
		Accession	Description	Score	Coverage	# Proteins	# Unique Peptides	# Peptides	# PSMs	Area	# AAs	MW [kDa]	calc. pI
		P0C0L4	Complement C4-A OS=Homo sapiens GN=C4A PE=1 SV=1 - [CO4A_HUMAN]	4133.28	37.16	1	2	44	120	1351546492	1744	192.65	7.07861
		P0C0L5	Complement C4-B OS=Homo sapiens GN=C4B PE=1 SV=1 - [CO4B_HUMAN]	4120.15	37.16	1	1	43	137	1351546492	1744	192.673	7.15186
	High	AAcAQLNDFLQEYGTQGcQV	2	2	2	P0C0L4;P0C0L5	C3(Carbamidomethyl); C18(Carbamidomethyl)	0	2.07134e+08	55.43	3.13627e-05	3	2273	0.0627995	53.7423	0
		Accession	Description	Score	Coverage	# Proteins	# Unique Peptides	# Peptides	# PSMs	Area	# AAs	MW [kDa]	calc. pI
		P0C0L4	Complement C4-A OS=Homo sapiens GN=C4A PE=1 SV=1 - [CO4A_HUMAN]	4133.28	37.16	1	2	44	120	1351546492	1744	192.65	7.07861
		P0C0L5	Complement C4-B OS=Homo sapiens GN=C4B PE=1 SV=1 - [CO4B_HUMAN]	4120.15	37.16	1	1	43	137	1351546492	1744	192.673	7.15186
	High	LVNGQSHISLSK	2	2	2	P0C0L4;P0C0L5		0	1.11473e+08	54.24	4.40743e-05	2	1282.71	-0.244896	24.7888	0
		Accession	Description	Score	Coverage	# Proteins	# Unique Peptides	# Peptides	# PSMs	Area	# AAs	MW [kDa]	calc. pI
		P0C0L4	Complement C4-A OS=Homo sapiens GN=C4A PE=1 SV=1 - [CO4A_HUMAN]	4133.28	37.16	1	2	44	120	1351546492	1744	192.65	7.07861
		P0C0L5	Complement C4-B OS=Homo sapiens GN=C4B PE=1 SV=1 - [CO4B_HUMAN]	4120.15	37.16	1	1	43	137	1351546492	1744	192.673	7.15186
	High	LVnGQSHISLSK	4	2	2	P0C0L4;P0C0L5	N3(Deamidated)	0	3.93769e+07	54.06	5.04549e-05	2	1283.7	0.985881	26.2823	0
		Accession	Description	Score	Coverage	# Proteins	# Unique Peptides	# Peptides	# PSMs	Area	# AAs	MW [kDa]	calc. pI
		P0C0L4	Complement C4-A OS=Homo sapiens GN=C4A PE=1 SV=1 - [CO4A_HUMAN]	4133.28	37.16	1	2	44	120	1351546492	1744	192.65	7.07861
		P0C0L5	Complement C4-B OS=Homo sapiens GN=C4B PE=1 SV=1 - [CO4B_HUMAN]	4120.15	37.16	1	1	43	137	1351546492	1744	192.673	7.15186
	High	QRVEASISK	1	2	2	P0C0L4;P0C0L5		0	979410	54.01	6.59338e-05	3	1017.57	0.0987733	18.2598	1
		Accession	Description	Score	Coverage	# Proteins	# Unique Peptides	# Peptides	# PSMs	Area	# AAs	MW [kDa]	calc. pI
		P0C0L4	Complement C4-A OS=Homo sapiens GN=C4A PE=1 SV=1 - [CO4A_HUMAN]	4133.28	37.16	1	2	44	120	1351546492	1744	192.65	7.07861
		P0C0L5	Complement C4-B OS=Homo sapiens GN=C4B PE=1 SV=1 - [CO4B_HUMAN]	4120.15	37.16	1	1	43	137	1351546492	1744	192.673	7.15186
	High	KYVLPNFEVK	4	2	2	P0C0L4;P0C0L5		0	9.29002e+07	48.52	0.00014412	2	1236.7	-0.751837	34.659	1
		Accession	Description	Score	Coverage	# Proteins	# Unique Peptides	# Peptides	# PSMs	Area	# AAs	MW [kDa]	calc. pI
		P0C0L4	Complement C4-A OS=Homo sapiens GN=C4A PE=1 SV=1 - [CO4A_HUMAN]	4133.28	37.16	1	2	44	120	1351546492	1744	192.65	7.07861
		P0C0L5	Complement C4-B OS=Homo sapiens GN=C4B PE=1 SV=1 - [CO4B_HUMAN]	4120.15	37.16	1	1	43	137	1351546492	1744	192.673	7.15186
	High	SMQGGLVGNDETVALTAFVTIALHHGLAVFQDEGAEPLK	2	2	2	P0C0L4;P0C0L5		0	8.47819e+07	46.29	0.000426458	4	4036.05	1.04703	73.3644	0
		Accession	Description	Score	Coverage	# Proteins	# Unique Peptides	# Peptides	# PSMs	Area	# AAs	MW [kDa]	calc. pI
		P0C0L4	Complement C4-A OS=Homo sapiens GN=C4A PE=1 SV=1 - [CO4A_HUMAN]	4133.28	37.16	1	2	44	120	1351546492	1744	192.65	7.07861
		P0C0L5	Complement C4-B OS=Homo sapiens GN=C4B PE=1 SV=1 - [CO4B_HUMAN]	4120.15	37.16	1	1	43	137	1351546492	1744	192.673	7.15186
	High	YVSHFETEGPHVLLYFDSVPTSR	2	2	2	P0C0L4;P0C0L5		0	99001532	44.28	0.000949922	3	2680.3	-1.72203	45.2051	0
		Accession	Description	Score	Coverage	# Proteins	# Unique Peptides	# Peptides	# PSMs	Area	# AAs	MW [kDa]	calc. pI
		P0C0L4	Complement C4-A OS=Homo sapiens GN=C4A PE=1 SV=1 - [CO4A_HUMAN]	4133.28	37.16	1	2	44	120	1351546492	1744	192.65	7.07861
		P0C0L5	Complement C4-B OS=Homo sapiens GN=C4B PE=1 SV=1 - [CO4B_HUMAN]	4120.15	37.16	1	1	43	137	1351546492	1744	192.673	7.15186
	High	VLSLAqEqVGGSPEKLQETSNWLLSQQQADGSFQDLSPVIHR	5	1	1	P0C0L5	Q6(Deamidated); Q8(Deamidated)	0	0	43.12	0.000843424	4	4622.33	6.72187	54.4689	1
		Accession	Description	Score	Coverage	# Proteins	# Unique Peptides	# Peptides	# PSMs	Area	# AAs	MW [kDa]	calc. pI
		P0C0L5	Complement C4-B OS=Homo sapiens GN=C4B PE=1 SV=1 - [CO4B_HUMAN]	4120.15	37.16	1	1	43	137	1351546492	1744	192.673	7.15186
	High	VDFTLSSERDFALLSLQVPLKDAK	3	2	2	P0C0L4;P0C0L5		0	2.32157e+08	42.17	0.000703814	3	2692.45	-2.8859	55.1936	2
		Accession	Description	Score	Coverage	# Proteins	# Unique Peptides	# Peptides	# PSMs	Area	# AAs	MW [kDa]	calc. pI
		P0C0L4	Complement C4-A OS=Homo sapiens GN=C4A PE=1 SV=1 - [CO4A_HUMAN]	4133.28	37.16	1	2	44	120	1351546492	1744	192.65	7.07861
		P0C0L5	Complement C4-B OS=Homo sapiens GN=C4B PE=1 SV=1 - [CO4B_HUMAN]	4120.15	37.16	1	1	43	137	1351546492	1744	192.673	7.15186
	High	VHYTVcIWR	1	2	2	P0C0L4;P0C0L5	C6(Carbamidomethyl)	0	2.61595e+07	40.76	0.00206087	2	1233.62	-0.459685	32.6402	0
		Accession	Description	Score	Coverage	# Proteins	# Unique Peptides	# Peptides	# PSMs	Area	# AAs	MW [kDa]	calc. pI
		P0C0L4	Complement C4-A OS=Homo sapiens GN=C4A PE=1 SV=1 - [CO4A_HUMAN]	4133.28	37.16	1	2	44	120	1351546492	1744	192.65	7.07861
		P0C0L5	Complement C4-B OS=Homo sapiens GN=C4B PE=1 SV=1 - [CO4B_HUMAN]	4120.15	37.16	1	1	43	137	1351546492	1744	192.673	7.15186
	High	VEYGFQVK	2	2	2	P0C0L4;P0C0L5		0	1.36527e+08	40.39	0.00106494	2	969.504	0.098663	30.8902	0
		Accession	Description	Score	Coverage	# Proteins	# Unique Peptides	# Peptides	# PSMs	Area	# AAs	MW [kDa]	calc. pI
		P0C0L4	Complement C4-A OS=Homo sapiens GN=C4A PE=1 SV=1 - [CO4A_HUMAN]	4133.28	37.16	1	2	44	120	1351546492	1744	192.65	7.07861
		P0C0L5	Complement C4-B OS=Homo sapiens GN=C4B PE=1 SV=1 - [CO4B_HUMAN]	4120.15	37.16	1	1	43	137	1351546492	1744	192.673	7.15186
	High	VFREFHLHLR	1	2	2	P0C0L4;P0C0L5		0	3.53208e+07	39.53	0.00110315	3	1353.75	-0.534689	28.9556	1
		Accession	Description	Score	Coverage	# Proteins	# Unique Peptides	# Peptides	# PSMs	Area	# AAs	MW [kDa]	calc. pI
		P0C0L4	Complement C4-A OS=Homo sapiens GN=C4A PE=1 SV=1 - [CO4A_HUMAN]	4133.28	37.16	1	2	44	120	1351546492	1744	192.65	7.07861
		P0C0L5	Complement C4-B OS=Homo sapiens GN=C4B PE=1 SV=1 - [CO4B_HUMAN]	4120.15	37.16	1	1	43	137	1351546492	1744	192.673	7.15186
	High	ITQVLHFTK	2	2	2	P0C0L4;P0C0L5		0	32110526	39.32	0.00180103	2	1086.63	0.0198164	28.9864	0
		Accession	Description	Score	Coverage	# Proteins	# Unique Peptides	# Peptides	# PSMs	Area	# AAs	MW [kDa]	calc. pI
		P0C0L4	Complement C4-A OS=Homo sapiens GN=C4A PE=1 SV=1 - [CO4A_HUMAN]	4133.28	37.16	1	2	44	120	1351546492	1744	192.65	7.07861
		P0C0L5	Complement C4-B OS=Homo sapiens GN=C4B PE=1 SV=1 - [CO4B_HUMAN]	4120.15	37.16	1	1	43	137	1351546492	1744	192.673	7.15186
	High	VVEEQESR	1	2	2	P0C0L4;P0C0L5		0	184233	38.52	0.00214422	2	975.474	-0.419097	16.3296	0
		Accession	Description	Score	Coverage	# Proteins	# Unique Peptides	# Peptides	# PSMs	Area	# AAs	MW [kDa]	calc. pI
		P0C0L4	Complement C4-A OS=Homo sapiens GN=C4A PE=1 SV=1 - [CO4A_HUMAN]	4133.28	37.16	1	2	44	120	1351546492	1744	192.65	7.07861
		P0C0L5	Complement C4-B OS=Homo sapiens GN=C4B PE=1 SV=1 - [CO4B_HUMAN]	4120.15	37.16	1	1	43	137	1351546492	1744	192.673	7.15186
	High	ALEILQEEDLIDEDDIPVR	2	2	2	P0C0L4;P0C0L5		0	2.08426e+08	37.95	0.00428067	2	2225.12	-1.54305	55.7065	0
		Accession	Description	Score	Coverage	# Proteins	# Unique Peptides	# Peptides	# PSMs	Area	# AAs	MW [kDa]	calc. pI
		P0C0L4	Complement C4-A OS=Homo sapiens GN=C4A PE=1 SV=1 - [CO4A_HUMAN]	4133.28	37.16	1	2	44	120	1351546492	1744	192.65	7.07861
		P0C0L5	Complement C4-B OS=Homo sapiens GN=C4B PE=1 SV=1 - [CO4B_HUMAN]	4120.15	37.16	1	1	43	137	1351546492	1744	192.673	7.15186
	High	SFFPENWLWR	1	2	2	P0C0L4;P0C0L5		0	293947303	35.6	0.00468219	2	1381.67	-0.773769	58.3902	0
		Accession	Description	Score	Coverage	# Proteins	# Unique Peptides	# Peptides	# PSMs	Area	# AAs	MW [kDa]	calc. pI
		P0C0L4	Complement C4-A OS=Homo sapiens GN=C4A PE=1 SV=1 - [CO4A_HUMAN]	4133.28	37.16	1	2	44	120	1351546492	1744	192.65	7.07861
		P0C0L5	Complement C4-B OS=Homo sapiens GN=C4B PE=1 SV=1 - [CO4B_HUMAN]	4120.15	37.16	1	1	43	137	1351546492	1744	192.673	7.15186
	High	nGESVKLHLETDSLALVALGALDTALYAAGSK	1	2	2	P0C0L4;P0C0L5	N1(Deamidated)	0	3.46371e+06	35.03	0.00442812	3	3228.7	0.856259	73.6954	1
		Accession	Description	Score	Coverage	# Proteins	# Unique Peptides	# Peptides	# PSMs	Area	# AAs	MW [kDa]	calc. pI
		P0C0L4	Complement C4-A OS=Homo sapiens GN=C4A PE=1 SV=1 - [CO4A_HUMAN]	4133.28	37.16	1	2	44	120	1351546492	1744	192.65	7.07861
		P0C0L5	Complement C4-B OS=Homo sapiens GN=C4B PE=1 SV=1 - [CO4B_HUMAN]	4120.15	37.16	1	1	43	137	1351546492	1744	192.673	7.15186
Q06033	Inter-alpha-trypsin inhibitor heavy chain H3 OS=Homo sapiens GN=ITIH3 PE=1 SV=2 - [ITIH3_HUMAN]	3846.15	36.4	1	24	24	174	2.30171e+09	890	99.7865	5.74463
	A4	Sequence	# PSMs	# Proteins	# Protein Groups	Protein Group Accessions	Modifications	ΔCn	Area	IonScore	Exp Value	Charge	MH+ [Da]	ΔM [ppm]	RT [min]	# Missed Cleavages
	High	NVAFVIDISGSMAGR	14	1	1	Q06033		0	643144	101.84	1.56458e-09	2	1536.78	-0.0782314	66.06	0
		Accession	Description	Score	Coverage	# Proteins	# Unique Peptides	# Peptides	# PSMs	Area	# AAs	MW [kDa]	calc. pI
		Q06033	Inter-alpha-trypsin inhibitor heavy chain H3 OS=Homo sapiens GN=ITIH3 PE=1 SV=2 - [ITIH3_HUMAN]	3846.15	36.4	1	24	24	174	2.30171e+09	890	99.7865	5.74463
	High	FPLYNLGFGNNLNYNFLENMALENHGFAR	6	1	1	Q06033		0	6.6157e+08	93.83	1.12608e-08	3	3389.61	-1.50879	64.0701	0
		Accession	Description	Score	Coverage	# Proteins	# Unique Peptides	# Peptides	# PSMs	Area	# AAs	MW [kDa]	calc. pI
		Q06033	Inter-alpha-trypsin inhibitor heavy chain H3 OS=Homo sapiens GN=ITIH3 PE=1 SV=2 - [ITIH3_HUMAN]	3846.15	36.4	1	24	24	174	2.30171e+09	890	99.7865	5.74463
	High	NAIGGKFPLYNLGFGNNLNYNFLENMALENHGFAR	5	1	1	Q06033		0	338541652	90.26	2.68909e-08	3	3929.9	-4.073	60.7928	1
		Accession	Description	Score	Coverage	# Proteins	# Unique Peptides	# Peptides	# PSMs	Area	# AAs	MW [kDa]	calc. pI
		Q06033	Inter-alpha-trypsin inhibitor heavy chain H3 OS=Homo sapiens GN=ITIH3 PE=1 SV=2 - [ITIH3_HUMAN]	3846.15	36.4	1	24	24	174	2.30171e+09	890	99.7865	5.74463
	High	LWAYLTIEQLLEK	5	1	1	Q06033		0	1.77961e+09	79.58	1.33286e-07	2	1619.9	-2.13272	64.0234	0
		Accession	Description	Score	Coverage	# Proteins	# Unique Peptides	# Peptides	# PSMs	Area	# AAs	MW [kDa]	calc. pI
		Q06033	Inter-alpha-trypsin inhibitor heavy chain H3 OS=Homo sapiens GN=ITIH3 PE=1 SV=2 - [ITIH3_HUMAN]	3846.15	36.4	1	24	24	174	2.30171e+09	890	99.7865	5.74463
	High	LWAYLTIEQLLEKR	3	1	1	Q06033		0	1.00393e+08	77.89	1.48738e-07	2	1776	-2.52091	58.811	1
		Accession	Description	Score	Coverage	# Proteins	# Unique Peptides	# Peptides	# PSMs	Area	# AAs	MW [kDa]	calc. pI
		Q06033	Inter-alpha-trypsin inhibitor heavy chain H3 OS=Homo sapiens GN=ITIH3 PE=1 SV=2 - [ITIH3_HUMAN]	3846.15	36.4	1	24	24	174	2.30171e+09	890	99.7865	5.74463
	High	YHFVTPLTSMVVTKPEDNEDER	4	1	1	Q06033		0	6.77107e+08	72.81	1.38231e-06	2	2607.24	-1.25634	40.332	0
		Accession	Description	Score	Coverage	# Proteins	# Unique Peptides	# Peptides	# PSMs	Area	# AAs	MW [kDa]	calc. pI
		Q06033	Inter-alpha-trypsin inhibitor heavy chain H3 OS=Homo sapiens GN=ITIH3 PE=1 SV=2 - [ITIH3_HUMAN]	3846.15	36.4	1	24	24	174	2.30171e+09	890	99.7865	5.74463
	High	SLPEGVAnGIEVYSTK	5	1	1	Q06033	N8(Deamidated)	0	2.40441e+09	72.36	1.47514e-06	2	1664.84	-0.739922	39.3503	0
		Accession	Description	Score	Coverage	# Proteins	# Unique Peptides	# Peptides	# PSMs	Area	# AAs	MW [kDa]	calc. pI
		Q06033	Inter-alpha-trypsin inhibitor heavy chain H3 OS=Homo sapiens GN=ITIH3 PE=1 SV=2 - [ITIH3_HUMAN]	3846.15	36.4	1	24	24	174	2.30171e+09	890	99.7865	5.74463
	High	VTFELTYEELLKR	3	1	1	Q06033		0	84907598	71.6	1.15882e-06	2	1640.89	-1.27041	48.5328	1
		Accession	Description	Score	Coverage	# Proteins	# Unique Peptides	# Peptides	# PSMs	Area	# AAs	MW [kDa]	calc. pI
		Q06033	Inter-alpha-trypsin inhibitor heavy chain H3 OS=Homo sapiens GN=ITIH3 PE=1 SV=2 - [ITIH3_HUMAN]	3846.15	36.4	1	24	24	174	2.30171e+09	890	99.7865	5.74463
	High	SLPEGVANGIEVYSTK	2	1	1	Q06033		0	9.99051e+08	70.34	2.31637e-06	2	1663.85	0.43783	40.2549	0
		Accession	Description	Score	Coverage	# Proteins	# Unique Peptides	# Peptides	# PSMs	Area	# AAs	MW [kDa]	calc. pI
		Q06033	Inter-alpha-trypsin inhibitor heavy chain H3 OS=Homo sapiens GN=ITIH3 PE=1 SV=2 - [ITIH3_HUMAN]	3846.15	36.4	1	24	24	174	2.30171e+09	890	99.7865	5.74463
	High	ADTAKEVSFDVELPK	2	1	1	Q06033		0	2.63929e+08	67.23	5.64865e-06	2	1648.84	-0.585111	38.4059	1
		Accession	Description	Score	Coverage	# Proteins	# Unique Peptides	# Peptides	# PSMs	Area	# AAs	MW [kDa]	calc. pI
		Q06033	Inter-alpha-trypsin inhibitor heavy chain H3 OS=Homo sapiens GN=ITIH3 PE=1 SV=2 - [ITIH3_HUMAN]	3846.15	36.4	1	24	24	174	2.30171e+09	890	99.7865	5.74463
	High	STSIVIMLTDGDANVGESRPEK	1	1	1	Q06033		0	1.19348e+08	65.21	8.43642e-06	2	2319.15	-0.247409	42.7015	0
		Accession	Description	Score	Coverage	# Proteins	# Unique Peptides	# Peptides	# PSMs	Area	# AAs	MW [kDa]	calc. pI
		Q06033	Inter-alpha-trypsin inhibitor heavy chain H3 OS=Homo sapiens GN=ITIH3 PE=1 SV=2 - [ITIH3_HUMAN]	3846.15	36.4	1	24	24	174	2.30171e+09	890	99.7865	5.74463
	High	NAIGGKFPLYNLGFGNNLNYNFLENMALEnHGFAR	13	1	1	Q06033	N30(Deamidated)	0	11342140	65.15	8.5996e-06	4	3930.9	0.627462	61.9769	1
		Accession	Description	Score	Coverage	# Proteins	# Unique Peptides	# Peptides	# PSMs	Area	# AAs	MW [kDa]	calc. pI
		Q06033	Inter-alpha-trypsin inhibitor heavy chain H3 OS=Homo sapiens GN=ITIH3 PE=1 SV=2 - [ITIH3_HUMAN]	3846.15	36.4	1	24	24	174	2.30171e+09	890	99.7865	5.74463
	High	ScPTcTDSLLNGDFTITYDVNR	8	1	1	Q06033	C2(Carbamidomethyl); C5(Carbamidomethyl)	0	29150221	62.22	6.53772e-06	2	2549.13	1.47438	51.5305	0
		Accession	Description	Score	Coverage	# Proteins	# Unique Peptides	# Peptides	# PSMs	Area	# AAs	MW [kDa]	calc. pI
		Q06033	Inter-alpha-trypsin inhibitor heavy chain H3 OS=Homo sapiens GN=ITIH3 PE=1 SV=2 - [ITIH3_HUMAN]	3846.15	36.4	1	24	24	174	2.30171e+09	890	99.7865	5.74463
	High	EHLVQATPENLQEAR	4	1	1	Q06033		0	7.97561e+08	60.94	2.34365e-05	2	1734.88	-0.498634	28.3071	0
		Accession	Description	Score	Coverage	# Proteins	# Unique Peptides	# Peptides	# PSMs	Area	# AAs	MW [kDa]	calc. pI
		Q06033	Inter-alpha-trypsin inhibitor heavy chain H3 OS=Homo sapiens GN=ITIH3 PE=1 SV=2 - [ITIH3_HUMAN]	3846.15	36.4	1	24	24	174	2.30171e+09	890	99.7865	5.74463
	High	NAHGEEKEnLTAR	7	1	1	Q06033	N9(Deamidated)	0	6.19046e+07	60.88	1.34328e-05	2	1469.7	0.0465032	17.2959	1
		Accession	Description	Score	Coverage	# Proteins	# Unique Peptides	# Peptides	# PSMs	Area	# AAs	MW [kDa]	calc. pI
		Q06033	Inter-alpha-trypsin inhibitor heavy chain H3 OS=Homo sapiens GN=ITIH3 PE=1 SV=2 - [ITIH3_HUMAN]	3846.15	36.4	1	24	24	174	2.30171e+09	890	99.7865	5.74463
	High	FPLYNLGFGNNLNYNFLENMALEnHGFAR	25	1	1	Q06033	N24(Deamidated)	0	7.21389e+07	58.94	3.12728e-05	3	3390.59	-3.02259	65.5225	0
		Accession	Description	Score	Coverage	# Proteins	# Unique Peptides	# Peptides	# PSMs	Area	# AAs	MW [kDa]	calc. pI
		Q06033	Inter-alpha-trypsin inhibitor heavy chain H3 OS=Homo sapiens GN=ITIH3 PE=1 SV=2 - [ITIH3_HUMAN]	3846.15	36.4	1	24	24	174	2.30171e+09	890	99.7865	5.74463
	High	KGHVSFKPSLDQQR	2	1	1	Q06033		0	1.65317e+08	57.31	3.17685e-05	2	1626.87	-0.594094	21.6769	1
		Accession	Description	Score	Coverage	# Proteins	# Unique Peptides	# Peptides	# PSMs	Area	# AAs	MW [kDa]	calc. pI
		Q06033	Inter-alpha-trypsin inhibitor heavy chain H3 OS=Homo sapiens GN=ITIH3 PE=1 SV=2 - [ITIH3_HUMAN]	3846.15	36.4	1	24	24	174	2.30171e+09	890	99.7865	5.74463
	High	NAHGEEKENLTAR	4	1	1	Q06033		0	4.707e+06	56.05	4.84211e-05	2	1468.71	0.467013	16.7412	1
		Accession	Description	Score	Coverage	# Proteins	# Unique Peptides	# Peptides	# PSMs	Area	# AAs	MW [kDa]	calc. pI
		Q06033	Inter-alpha-trypsin inhibitor heavy chain H3 OS=Homo sapiens GN=ITIH3 PE=1 SV=2 - [ITIH3_HUMAN]	3846.15	36.4	1	24	24	174	2.30171e+09	890	99.7865	5.74463
	High	KNAHGEEKEnLTAR	3	1	1	Q06033	N10(Deamidated)	0	1.18971e+06	55.84	5.52505e-05	2	1597.79	0.119614	16.1477	2
		Accession	Description	Score	Coverage	# Proteins	# Unique Peptides	# Peptides	# PSMs	Area	# AAs	MW [kDa]	calc. pI
		Q06033	Inter-alpha-trypsin inhibitor heavy chain H3 OS=Homo sapiens GN=ITIH3 PE=1 SV=2 - [ITIH3_HUMAN]	3846.15	36.4	1	24	24	174	2.30171e+09	890	99.7865	5.74463
	High	ALDLSLK	2	1	1	Q06033		0	1.64022e+08	52.67	9.43616e-05	2	759.461	-0.0186065	33.1783	0
		Accession	Description	Score	Coverage	# Proteins	# Unique Peptides	# Peptides	# PSMs	Area	# AAs	MW [kDa]	calc. pI
		Q06033	Inter-alpha-trypsin inhibitor heavy chain H3 OS=Homo sapiens GN=ITIH3 PE=1 SV=2 - [ITIH3_HUMAN]	3846.15	36.4	1	24	24	174	2.30171e+09	890	99.7865	5.74463
	High	KLEQTKEALLR	1	1	1	Q06033		0	6.64739e+06	51.02	5.96962e-05	3	1328.79	-0.700142	22.6028	2
		Accession	Description	Score	Coverage	# Proteins	# Unique Peptides	# Peptides	# PSMs	Area	# AAs	MW [kDa]	calc. pI
		Q06033	Inter-alpha-trypsin inhibitor heavy chain H3 OS=Homo sapiens GN=ITIH3 PE=1 SV=2 - [ITIH3_HUMAN]	3846.15	36.4	1	24	24	174	2.30171e+09	890	99.7865	5.74463
	High	GHGATNDLTFTEEVDmKEmEK	2	1	1	Q06033	M16(Oxidation); M19(Oxidation)	0	3.73042e+07	50.04	7.77803e-05	3	2414.04	-1.98084	29.2461	1
		Accession	Description	Score	Coverage	# Proteins	# Unique Peptides	# Peptides	# PSMs	Area	# AAs	MW [kDa]	calc. pI
		Q06033	Inter-alpha-trypsin inhibitor heavy chain H3 OS=Homo sapiens GN=ITIH3 PE=1 SV=2 - [ITIH3_HUMAN]	3846.15	36.4	1	24	24	174	2.30171e+09	890	99.7865	5.74463
	High	DYIFGNYIER	2	1	1	Q06033		0	2.72111e+09	48.05	0.000258514	2	1289.62	0.398139	46.2862	0
		Accession	Description	Score	Coverage	# Proteins	# Unique Peptides	# Peptides	# PSMs	Area	# AAs	MW [kDa]	calc. pI
		Q06033	Inter-alpha-trypsin inhibitor heavy chain H3 OS=Homo sapiens GN=ITIH3 PE=1 SV=2 - [ITIH3_HUMAN]	3846.15	36.4	1	24	24	174	2.30171e+09	890	99.7865	5.74463
	High	nAHGEEKEnLTAR	3	1	1	Q06033	N1(Deamidated); N9(Deamidated)	0	2.60765e+06	47.35	0.000242982	2	1470.68	-2.1995	18.818	1
		Accession	Description	Score	Coverage	# Proteins	# Unique Peptides	# Peptides	# PSMs	Area	# AAs	MW [kDa]	calc. pI
		Q06033	Inter-alpha-trypsin inhibitor heavy chain H3 OS=Homo sapiens GN=ITIH3 PE=1 SV=2 - [ITIH3_HUMAN]	3846.15	36.4	1	24	24	174	2.30171e+09	890	99.7865	5.74463
	High	DYIFGnYIER	1	1	1	Q06033	N6(Deamidated)	0	2.93922e+07	46.98	0.000278622	2	1290.6	0.676001	48.002	0
		Accession	Description	Score	Coverage	# Proteins	# Unique Peptides	# Peptides	# PSMs	Area	# AAs	MW [kDa]	calc. pI
		Q06033	Inter-alpha-trypsin inhibitor heavy chain H3 OS=Homo sapiens GN=ITIH3 PE=1 SV=2 - [ITIH3_HUMAN]	3846.15	36.4	1	24	24	174	2.30171e+09	890	99.7865	5.74463
	High	NAIGGKFPLYNLGFGNnLnYNFLENMALENHGFAR	6	1	1	Q06033	N17(Deamidated); N19(Deamidated)	0	0	46.48	0.000585879	4	3931.89	1.89836	61.9166	1
		Accession	Description	Score	Coverage	# Proteins	# Unique Peptides	# Peptides	# PSMs	Area	# AAs	MW [kDa]	calc. pI
		Q06033	Inter-alpha-trypsin inhibitor heavy chain H3 OS=Homo sapiens GN=ITIH3 PE=1 SV=2 - [ITIH3_HUMAN]	3846.15	36.4	1	24	24	174	2.30171e+09	890	99.7865	5.74463
	High	GHVSFKPSLDQQR	2	1	1	Q06033		0	8.01682e+07	44.04	0.00082836	2	1498.78	-0.400998	25.1563	0
		Accession	Description	Score	Coverage	# Proteins	# Unique Peptides	# Peptides	# PSMs	Area	# AAs	MW [kDa]	calc. pI
		Q06033	Inter-alpha-trypsin inhibitor heavy chain H3 OS=Homo sapiens GN=ITIH3 PE=1 SV=2 - [ITIH3_HUMAN]	3846.15	36.4	1	24	24	174	2.30171e+09	890	99.7865	5.74463
	High	EVSFDVELPK	1	1	1	Q06033		0	1368176316	41.06	0.00186848	2	1162.6	-1.5084	42.5642	0
		Accession	Description	Score	Coverage	# Proteins	# Unique Peptides	# Peptides	# PSMs	Area	# AAs	MW [kDa]	calc. pI
		Q06033	Inter-alpha-trypsin inhibitor heavy chain H3 OS=Homo sapiens GN=ITIH3 PE=1 SV=2 - [ITIH3_HUMAN]	3846.15	36.4	1	24	24	174	2.30171e+09	890	99.7865	5.74463
	High	TAFITnFTLTIDGVTYPGNVK	2	1	1	Q06033	N6(Deamidated)	0	0	38.73	0.00342957	2	2273.17	-0.262236	65.4549	0
		Accession	Description	Score	Coverage	# Proteins	# Unique Peptides	# Peptides	# PSMs	Area	# AAs	MW [kDa]	calc. pI
		Q06033	Inter-alpha-trypsin inhibitor heavy chain H3 OS=Homo sapiens GN=ITIH3 PE=1 SV=2 - [ITIH3_HUMAN]	3846.15	36.4	1	24	24	174	2.30171e+09	890	99.7865	5.74463
	High	ESPGNVQIVnGYFVHFFAPQGLPVVPK	23	1	1	Q06033	N10(Deamidated)	0	5.22444e+08	38.38	0.00283888	2	2941.52	-0.369897	59.5153	0
		Accession	Description	Score	Coverage	# Proteins	# Unique Peptides	# Peptides	# PSMs	Area	# AAs	MW [kDa]	calc. pI
		Q06033	Inter-alpha-trypsin inhibitor heavy chain H3 OS=Homo sapiens GN=ITIH3 PE=1 SV=2 - [ITIH3_HUMAN]	3846.15	36.4	1	24	24	174	2.30171e+09	890	99.7865	5.74463
	High	ESPGNVQIVNGYFVHFFAPQGLPVVPK	2	1	1	Q06033		0	1097909216	37.69	0.00295325	4	2940.54	0.204466	59.8836	0
		Accession	Description	Score	Coverage	# Proteins	# Unique Peptides	# Peptides	# PSMs	Area	# AAs	MW [kDa]	calc. pI
		Q06033	Inter-alpha-trypsin inhibitor heavy chain H3 OS=Homo sapiens GN=ITIH3 PE=1 SV=2 - [ITIH3_HUMAN]	3846.15	36.4	1	24	24	174	2.30171e+09	890	99.7865	5.74463
	High	HKGKYEMYLK	4	1	1	Q06033		0	6.95885e+07	36.84	0.00356064	2	1296.68	-0.29308	20.7018	2
		Accession	Description	Score	Coverage	# Proteins	# Unique Peptides	# Peptides	# PSMs	Area	# AAs	MW [kDa]	calc. pI
		Q06033	Inter-alpha-trypsin inhibitor heavy chain H3 OS=Homo sapiens GN=ITIH3 PE=1 SV=2 - [ITIH3_HUMAN]	3846.15	36.4	1	24	24	174	2.30171e+09	890	99.7865	5.74463
	High	ScPTcTDSLLnGDFTITYDVnR	1	1	1	Q06033	C2(Carbamidomethyl); C5(Carbamidomethyl); N11(Deamidated); N21(Deamidated)	0	0	35.99	0.00221556	2	2551.12	7.49665	55.4875	0
		Accession	Description	Score	Coverage	# Proteins	# Unique Peptides	# Peptides	# PSMs	Area	# AAs	MW [kDa]	calc. pI
		Q06033	Inter-alpha-trypsin inhibitor heavy chain H3 OS=Homo sapiens GN=ITIH3 PE=1 SV=2 - [ITIH3_HUMAN]	3846.15	36.4	1	24	24	174	2.30171e+09	890	99.7865	5.74463
	High	ScPTcTDSLLnGDFTITYDVNR	6	1	1	Q06033	C2(Carbamidomethyl); C5(Carbamidomethyl); N11(Deamidated)	0	1.33979e+08	32.16	0.00489549	3	2550.11	-0.281496	52.4181	0
		Accession	Description	Score	Coverage	# Proteins	# Unique Peptides	# Peptides	# PSMs	Area	# AAs	MW [kDa]	calc. pI
		Q06033	Inter-alpha-trypsin inhibitor heavy chain H3 OS=Homo sapiens GN=ITIH3 PE=1 SV=2 - [ITIH3_HUMAN]	3846.15	36.4	1	24	24	174	2.30171e+09	890	99.7865	5.74463
P02768	Serum albumin OS=Homo sapiens GN=ALB PE=1 SV=2 - [ALBU_HUMAN]	3611.63	65.19	1	37	37	129	3.06281e+09	609	69.3215	6.27783
	A4	Sequence	# PSMs	# Proteins	# Protein Groups	Protein Group Accessions	Modifications	ΔCn	Area	IonScore	Exp Value	Charge	MH+ [Da]	ΔM [ppm]	RT [min]	# Missed Cleavages
	High	TcVADESAENcDK	3	1	1	P02768	C2(Carbamidomethyl); C11(Carbamidomethyl)	0	1.5721e+08	83.37	4.59166e-09	2	1498.58	0.175934	19.7481	0
		Accession	Description	Score	Coverage	# Proteins	# Unique Peptides	# Peptides	# PSMs	Area	# AAs	MW [kDa]	calc. pI
		P02768	Serum albumin OS=Homo sapiens GN=ALB PE=1 SV=2 - [ALBU_HUMAN]	3611.63	65.19	1	37	37	129	3.06281e+09	609	69.3215	6.27783
	High	TcVADESAENcDKSLHTLFGDKLcTVATLR	4	1	1	P02768	C2(Carbamidomethyl); C11(Carbamidomethyl); C24(Carbamidomethyl)	0	4.65346e+07	79.68	2.49202e-07	3	3411.6	-0.509667	42.9334	2
		Accession	Description	Score	Coverage	# Proteins	# Unique Peptides	# Peptides	# PSMs	Area	# AAs	MW [kDa]	calc. pI
		P02768	Serum albumin OS=Homo sapiens GN=ALB PE=1 SV=2 - [ALBU_HUMAN]	3611.63	65.19	1	37	37	129	3.06281e+09	609	69.3215	6.27783
	High	SHcIAEVENDEMPADLPSLAADFVESK	4	1	1	P02768	C3(Carbamidomethyl)	0	6.0296e+08	74.79	4.7295e-07	2	2974.34	-1.67704	56.4797	0
		Accession	Description	Score	Coverage	# Proteins	# Unique Peptides	# Peptides	# PSMs	Area	# AAs	MW [kDa]	calc. pI
		P02768	Serum albumin OS=Homo sapiens GN=ALB PE=1 SV=2 - [ALBU_HUMAN]	3611.63	65.19	1	37	37	129	3.06281e+09	609	69.3215	6.27783
	High	QNcELFEQLGEYK	4	1	1	P02768	C3(Carbamidomethyl)	0	2.11853e+09	73.25	6.15097e-07	2	1657.75	-1.52956	43.1704	0
		Accession	Description	Score	Coverage	# Proteins	# Unique Peptides	# Peptides	# PSMs	Area	# AAs	MW [kDa]	calc. pI
		P02768	Serum albumin OS=Homo sapiens GN=ALB PE=1 SV=2 - [ALBU_HUMAN]	3611.63	65.19	1	37	37	129	3.06281e+09	609	69.3215	6.27783
	High	LVAASQAALGL	4	1	1	P02768		0	1.39583e+08	72.82	4.04857e-07	2	1013.6	-1.18921	44.3702	0
		Accession	Description	Score	Coverage	# Proteins	# Unique Peptides	# Peptides	# PSMs	Area	# AAs	MW [kDa]	calc. pI
		P02768	Serum albumin OS=Homo sapiens GN=ALB PE=1 SV=2 - [ALBU_HUMAN]	3611.63	65.19	1	37	37	129	3.06281e+09	609	69.3215	6.27783
	High	ALVLIAFAQYLQQcPFEDHVK	5	1	1	P02768	C14(Carbamidomethyl)	0	5.06678e+08	71.28	1.83949e-06	2	2490.28	-0.928753	63.1549	0
		Accession	Description	Score	Coverage	# Proteins	# Unique Peptides	# Peptides	# PSMs	Area	# AAs	MW [kDa]	calc. pI
		P02768	Serum albumin OS=Homo sapiens GN=ALB PE=1 SV=2 - [ALBU_HUMAN]	3611.63	65.19	1	37	37	129	3.06281e+09	609	69.3215	6.27783
	High	VHTEccHGDLLEcADDR	4	1	1	P02768	C5(Carbamidomethyl); C6(Carbamidomethyl); C13(Carbamidomethyl)	0	1.24728e+08	70.41	1.91082e-07	2	2086.84	-0.317053	26.4821	0
		Accession	Description	Score	Coverage	# Proteins	# Unique Peptides	# Peptides	# PSMs	Area	# AAs	MW [kDa]	calc. pI
		P02768	Serum albumin OS=Homo sapiens GN=ALB PE=1 SV=2 - [ALBU_HUMAN]	3611.63	65.19	1	37	37	129	3.06281e+09	609	69.3215	6.27783
	High	SLHTLFGDKLcTVATLR	5	1	1	P02768	C11(Carbamidomethyl)	0	1.97447e+09	68.49	2.30774e-06	2	1932.04	-0.919916	40.6078	1
		Accession	Description	Score	Coverage	# Proteins	# Unique Peptides	# Peptides	# PSMs	Area	# AAs	MW [kDa]	calc. pI
		P02768	Serum albumin OS=Homo sapiens GN=ALB PE=1 SV=2 - [ALBU_HUMAN]	3611.63	65.19	1	37	37	129	3.06281e+09	609	69.3215	6.27783
	High	SHcIAEVENDEmPADLPSLAADFVESK	4	1	1	P02768	C3(Carbamidomethyl); M12(Oxidation)	0	9.69916e+07	68.33	1.79943e-06	3	2990.34	-1.36002	52.3409	0
		Accession	Description	Score	Coverage	# Proteins	# Unique Peptides	# Peptides	# PSMs	Area	# AAs	MW [kDa]	calc. pI
		P02768	Serum albumin OS=Homo sapiens GN=ALB PE=1 SV=2 - [ALBU_HUMAN]	3611.63	65.19	1	37	37	129	3.06281e+09	609	69.3215	6.27783
	High	YIcENQDSISSK	2	1	1	P02768	C3(Carbamidomethyl)	0	6.71635e+08	67.65	1.50317e-06	2	1443.64	-0.126069	24.9397	0
		Accession	Description	Score	Coverage	# Proteins	# Unique Peptides	# Peptides	# PSMs	Area	# AAs	MW [kDa]	calc. pI
		P02768	Serum albumin OS=Homo sapiens GN=ALB PE=1 SV=2 - [ALBU_HUMAN]	3611.63	65.19	1	37	37	129	3.06281e+09	609	69.3215	6.27783
	High	VFDEFKPLVEEPQNLIKQNcELFEQLGEYK	1	1	1	P02768	C20(Carbamidomethyl)	0	2.20109e+07	67.59	4.03228e-06	3	3683.83	0.419942	62.0803	1
		Accession	Description	Score	Coverage	# Proteins	# Unique Peptides	# Peptides	# PSMs	Area	# AAs	MW [kDa]	calc. pI
		P02768	Serum albumin OS=Homo sapiens GN=ALB PE=1 SV=2 - [ALBU_HUMAN]	3611.63	65.19	1	37	37	129	3.06281e+09	609	69.3215	6.27783
	High	VFDEFKPLVEEPQNLIKQncELFEQLGEYK	5	1	1	P02768	N19(Deamidated); C20(Carbamidomethyl)	0	2.66857e+07	66.76	4.89202e-06	3	3684.85	9.16357	62.1755	1
		Accession	Description	Score	Coverage	# Proteins	# Unique Peptides	# Peptides	# PSMs	Area	# AAs	MW [kDa]	calc. pI
		P02768	Serum albumin OS=Homo sapiens GN=ALB PE=1 SV=2 - [ALBU_HUMAN]	3611.63	65.19	1	37	37	129	3.06281e+09	609	69.3215	6.27783
	High	AVMDDFAAFVEK	2	1	1	P02768		0	551812822	65.85	3.40621e-06	2	1342.63	-1.2103	51.3253	0
		Accession	Description	Score	Coverage	# Proteins	# Unique Peptides	# Peptides	# PSMs	Area	# AAs	MW [kDa]	calc. pI
		P02768	Serum albumin OS=Homo sapiens GN=ALB PE=1 SV=2 - [ALBU_HUMAN]	3611.63	65.19	1	37	37	129	3.06281e+09	609	69.3215	6.27783
	High	LKEccEKPLLEK	2	1	1	P02768	C4(Carbamidomethyl); C5(Carbamidomethyl)	0	1.2887e+07	64.66	8.3785e-06	2	1546.8	-0.419657	22.1311	1
		Accession	Description	Score	Coverage	# Proteins	# Unique Peptides	# Peptides	# PSMs	Area	# AAs	MW [kDa]	calc. pI
		P02768	Serum albumin OS=Homo sapiens GN=ALB PE=1 SV=2 - [ALBU_HUMAN]	3611.63	65.19	1	37	37	129	3.06281e+09	609	69.3215	6.27783
	High	KVPQVSTPTLVEVSR	4	1	1	P02768		0	2.92585e+09	63.18	3.70246e-06	2	1639.94	-0.613513	33.0155	1
		Accession	Description	Score	Coverage	# Proteins	# Unique Peptides	# Peptides	# PSMs	Area	# AAs	MW [kDa]	calc. pI
		P02768	Serum albumin OS=Homo sapiens GN=ALB PE=1 SV=2 - [ALBU_HUMAN]	3611.63	65.19	1	37	37	129	3.06281e+09	609	69.3215	6.27783
	High	LVNEVTEFAK	3	1	1	P02768		0	1.75605e+09	62.33	8.15782e-06	2	1149.61	-0.453846	33.4186	0
		Accession	Description	Score	Coverage	# Proteins	# Unique Peptides	# Peptides	# PSMs	Area	# AAs	MW [kDa]	calc. pI
		P02768	Serum albumin OS=Homo sapiens GN=ALB PE=1 SV=2 - [ALBU_HUMAN]	3611.63	65.19	1	37	37	129	3.06281e+09	609	69.3215	6.27783
	High	QncELFEQLGEYK	3	1	1	P02768	N2(Deamidated); C3(Carbamidomethyl)	0	24560375	60.38	9.62032e-06	2	1658.73	-1.16504	47.2068	0
		Accession	Description	Score	Coverage	# Proteins	# Unique Peptides	# Peptides	# PSMs	Area	# AAs	MW [kDa]	calc. pI
		P02768	Serum albumin OS=Homo sapiens GN=ALB PE=1 SV=2 - [ALBU_HUMAN]	3611.63	65.19	1	37	37	129	3.06281e+09	609	69.3215	6.27783
	High	YKAAFTEccQAADK	4	1	1	P02768	C8(Carbamidomethyl); C9(Carbamidomethyl)	0	1.3135e+08	60.04	6.58903e-06	2	1662.73	0.52952	24.9198	1
		Accession	Description	Score	Coverage	# Proteins	# Unique Peptides	# Peptides	# PSMs	Area	# AAs	MW [kDa]	calc. pI
		P02768	Serum albumin OS=Homo sapiens GN=ALB PE=1 SV=2 - [ALBU_HUMAN]	3611.63	65.19	1	37	37	129	3.06281e+09	609	69.3215	6.27783
	High	DVFLGmFLYEYAR	5	1	1	P02768	M6(Oxidation)	0	137057223	58.43	2.78485e-05	2	1639.78	-0.0976157	61.4703	0
		Accession	Description	Score	Coverage	# Proteins	# Unique Peptides	# Peptides	# PSMs	Area	# AAs	MW [kDa]	calc. pI
		P02768	Serum albumin OS=Homo sapiens GN=ALB PE=1 SV=2 - [ALBU_HUMAN]	3611.63	65.19	1	37	37	129	3.06281e+09	609	69.3215	6.27783
	High	QTALVELVK	2	1	1	P02768		0	4.4943e+08	56.42	2.30315e-05	2	1000.6	-0.634939	34.5792	0
		Accession	Description	Score	Coverage	# Proteins	# Unique Peptides	# Peptides	# PSMs	Area	# AAs	MW [kDa]	calc. pI
		P02768	Serum albumin OS=Homo sapiens GN=ALB PE=1 SV=2 - [ALBU_HUMAN]	3611.63	65.19	1	37	37	129	3.06281e+09	609	69.3215	6.27783
	High	ETYGEMADccAK	2	1	1	P02768	C9(Carbamidomethyl); C10(Carbamidomethyl)	0	1.52715e+07	55.79	2.63009e-06	2	1434.53	-0.669903	26.3955	0
		Accession	Description	Score	Coverage	# Proteins	# Unique Peptides	# Peptides	# PSMs	Area	# AAs	MW [kDa]	calc. pI
		P02768	Serum albumin OS=Homo sapiens GN=ALB PE=1 SV=2 - [ALBU_HUMAN]	3611.63	65.19	1	37	37	129	3.06281e+09	609	69.3215	6.27783
	High	AAFTEccQAADK	2	1	1	P02768	C6(Carbamidomethyl); C7(Carbamidomethyl)	0	1286799816	55.45	8.1254e-06	2	1371.57	0.0822636	23.5347	0
		Accession	Description	Score	Coverage	# Proteins	# Unique Peptides	# Peptides	# PSMs	Area	# AAs	MW [kDa]	calc. pI
		P02768	Serum albumin OS=Homo sapiens GN=ALB PE=1 SV=2 - [ALBU_HUMAN]	3611.63	65.19	1	37	37	129	3.06281e+09	609	69.3215	6.27783
	High	VFDEFKPLVEEPQNLIK	4	1	1	P02768		0	4.14406e+09	54.56	6.52648e-05	2	2045.1	0.25601	50.3561	0
		Accession	Description	Score	Coverage	# Proteins	# Unique Peptides	# Peptides	# PSMs	Area	# AAs	MW [kDa]	calc. pI
		P02768	Serum albumin OS=Homo sapiens GN=ALB PE=1 SV=2 - [ALBU_HUMAN]	3611.63	65.19	1	37	37	129	3.06281e+09	609	69.3215	6.27783
	High	FQNALLVR	2	1	1	P02768		0	3.37394e+08	53.97	3.0065e-05	2	960.561	-1.54966	32.0113	0
		Accession	Description	Score	Coverage	# Proteins	# Unique Peptides	# Peptides	# PSMs	Area	# AAs	MW [kDa]	calc. pI
		P02768	Serum albumin OS=Homo sapiens GN=ALB PE=1 SV=2 - [ALBU_HUMAN]	3611.63	65.19	1	37	37	129	3.06281e+09	609	69.3215	6.27783
	High	RHPYFYAPELLFFAK	4	1	1	P02768		0	1501996315	53.69	9.81257e-05	2	1898.99	-1.91499	49.6644	1
		Accession	Description	Score	Coverage	# Proteins	# Unique Peptides	# Peptides	# PSMs	Area	# AAs	MW [kDa]	calc. pI
		P02768	Serum albumin OS=Homo sapiens GN=ALB PE=1 SV=2 - [ALBU_HUMAN]	3611.63	65.19	1	37	37	129	3.06281e+09	609	69.3215	6.27783
	High	VHTEccHGDLLEcADDRADLAK	5	1	1	P02768	C5(Carbamidomethyl); C6(Carbamidomethyl); C13(Carbamidomethyl)	0	1.97072e+09	52.87	3.7182e-05	3	2585.12	-0.456832	28.7766	1
		Accession	Description	Score	Coverage	# Proteins	# Unique Peptides	# Peptides	# PSMs	Area	# AAs	MW [kDa]	calc. pI
		P02768	Serum albumin OS=Homo sapiens GN=ALB PE=1 SV=2 - [ALBU_HUMAN]	3611.63	65.19	1	37	37	129	3.06281e+09	609	69.3215	6.27783
	High	RHPDYSVVLLLR	4	1	1	P02768		0	9.03524e+08	52.64	3.97487e-05	3	1467.84	-0.331654	37.0932	1
		Accession	Description	Score	Coverage	# Proteins	# Unique Peptides	# Peptides	# PSMs	Area	# AAs	MW [kDa]	calc. pI
		P02768	Serum albumin OS=Homo sapiens GN=ALB PE=1 SV=2 - [ALBU_HUMAN]	3611.63	65.19	1	37	37	129	3.06281e+09	609	69.3215	6.27783
	High	RPcFSALEVDETYVPK	3	1	1	P02768	C3(Carbamidomethyl)	0	6.09191e+08	51.61	0.000178082	3	1910.93	-2.05436	39.0097	0
		Accession	Description	Score	Coverage	# Proteins	# Unique Peptides	# Peptides	# PSMs	Area	# AAs	MW [kDa]	calc. pI
		P02768	Serum albumin OS=Homo sapiens GN=ALB PE=1 SV=2 - [ALBU_HUMAN]	3611.63	65.19	1	37	37	129	3.06281e+09	609	69.3215	6.27783
	High	ETYGEmADccAK	2	1	1	P02768	M6(Oxidation); C9(Carbamidomethyl); C10(Carbamidomethyl)	0	7.57069e+06	50.31	9.28902e-06	2	1450.53	-0.523127	21.2422	0
		Accession	Description	Score	Coverage	# Proteins	# Unique Peptides	# Peptides	# PSMs	Area	# AAs	MW [kDa]	calc. pI
		P02768	Serum albumin OS=Homo sapiens GN=ALB PE=1 SV=2 - [ALBU_HUMAN]	3611.63	65.19	1	37	37	129	3.06281e+09	609	69.3215	6.27783
	High	qEPERNEcFLQHKDDNPNLPR	2	1	1	P02768	Q1(Deamidated); C8(Carbamidomethyl)	0	138306419	50.12	0.000190658	4	2637.21	-2.15617	28.2966	2
		Accession	Description	Score	Coverage	# Proteins	# Unique Peptides	# Peptides	# PSMs	Area	# AAs	MW [kDa]	calc. pI
		P02768	Serum albumin OS=Homo sapiens GN=ALB PE=1 SV=2 - [ALBU_HUMAN]	3611.63	65.19	1	37	37	129	3.06281e+09	609	69.3215	6.27783
	High	KQTALVELVK	3	1	1	P02768		0	1.54406e+08	49.91	7.70809e-05	3	1128.7	-0.114527	28.8493	1
		Accession	Description	Score	Coverage	# Proteins	# Unique Peptides	# Peptides	# PSMs	Area	# AAs	MW [kDa]	calc. pI
		P02768	Serum albumin OS=Homo sapiens GN=ALB PE=1 SV=2 - [ALBU_HUMAN]	3611.63	65.19	1	37	37	129	3.06281e+09	609	69.3215	6.27783
	High	DVFLGMFLYEYAR	2	1	1	P02768		0	3.16385e+07	49.62	0.000253214	2	1623.79	-0.448622	67.9027	0
		Accession	Description	Score	Coverage	# Proteins	# Unique Peptides	# Peptides	# PSMs	Area	# AAs	MW [kDa]	calc. pI
		P02768	Serum albumin OS=Homo sapiens GN=ALB PE=1 SV=2 - [ALBU_HUMAN]	3611.63	65.19	1	37	37	129	3.06281e+09	609	69.3215	6.27783
	High	LVRPEVDVMcTAFHDNEETFLKK	2	1	1	P02768	C10(Carbamidomethyl)	0	215636127	49.19	0.000348858	3	2778.36	-0.608384	41.6863	1
		Accession	Description	Score	Coverage	# Proteins	# Unique Peptides	# Peptides	# PSMs	Area	# AAs	MW [kDa]	calc. pI
		P02768	Serum albumin OS=Homo sapiens GN=ALB PE=1 SV=2 - [ALBU_HUMAN]	3611.63	65.19	1	37	37	129	3.06281e+09	609	69.3215	6.27783
	High	ADDKETcFAEEGKK	4	1	1	P02768	C7(Carbamidomethyl)	0	2.71369e+07	48.35	0.000175461	2	1627.73	-0.262496	19.5317	2
		Accession	Description	Score	Coverage	# Proteins	# Unique Peptides	# Peptides	# PSMs	Area	# AAs	MW [kDa]	calc. pI
		P02768	Serum albumin OS=Homo sapiens GN=ALB PE=1 SV=2 - [ALBU_HUMAN]	3611.63	65.19	1	37	37	129	3.06281e+09	609	69.3215	6.27783
	High	AEFAEVSK	2	1	1	P02768		0	4.12869e+07	44.97	0.00044738	2	880.441	-0.454174	23.9976	0
		Accession	Description	Score	Coverage	# Proteins	# Unique Peptides	# Peptides	# PSMs	Area	# AAs	MW [kDa]	calc. pI
		P02768	Serum albumin OS=Homo sapiens GN=ALB PE=1 SV=2 - [ALBU_HUMAN]	3611.63	65.19	1	37	37	129	3.06281e+09	609	69.3215	6.27783
	High	HPYFYAPELLFFAK	2	1	1	P02768		0	1.83363e+08	44.8	0.000779814	3	1742.89	-0.106862	55.9332	0
		Accession	Description	Score	Coverage	# Proteins	# Unique Peptides	# Peptides	# PSMs	Area	# AAs	MW [kDa]	calc. pI
		P02768	Serum albumin OS=Homo sapiens GN=ALB PE=1 SV=2 - [ALBU_HUMAN]	3611.63	65.19	1	37	37	129	3.06281e+09	609	69.3215	6.27783
	High	ALVLIAFAQYLQqcPFEDHVK	3	1	1	P02768	Q13(Deamidated); C14(Carbamidomethyl)	0	0	42.99	0.00132116	3	2491.27	1.61128	64.9244	0
		Accession	Description	Score	Coverage	# Proteins	# Unique Peptides	# Peptides	# PSMs	Area	# AAs	MW [kDa]	calc. pI
		P02768	Serum albumin OS=Homo sapiens GN=ALB PE=1 SV=2 - [ALBU_HUMAN]	3611.63	65.19	1	37	37	129	3.06281e+09	609	69.3215	6.27783
	High	QEPERNEcFLQHKDDNPNLPR	3	1	1	P02768	C8(Carbamidomethyl)	0	665313621	41.91	0.00139785	2	2636.23	2.48646	27.2287	2
		Accession	Description	Score	Coverage	# Proteins	# Unique Peptides	# Peptides	# PSMs	Area	# AAs	MW [kDa]	calc. pI
		P02768	Serum albumin OS=Homo sapiens GN=ALB PE=1 SV=2 - [ALBU_HUMAN]	3611.63	65.19	1	37	37	129	3.06281e+09	609	69.3215	6.27783
	High	QNcELFEQLGEYKFQNALLVR	1	1	1	P02768	C3(Carbamidomethyl)	0	265352284	41.63	0.00197189	3	2599.3	1.27691	53.6545	1
[truncated: 2,516 more rows]

## Sheet: 1M
Accession	Description	Score	Coverage	# Proteins	# Unique Peptides	# Peptides	# PSMs	Area	# AAs	MW [kDa]	calc. pI
[truncated: 4,405 more rows]

[truncated: 3 more sheets: AcO- pH 3, H2O, NaOH]
